# Supplementary material for: Identification of mutations, gene expression changes and fusion transcripts by whole transcriptome RNAseq in docetaxel resistant prostate cancer cells
Source: Springerplus. 2016 Oct 24;5(1):1861. doi: 10.1186/s40064-016-3543-0 (PMC5078122; doi:10.1186/s40064-016-3543-0)
Supplement: Supplementary file 1 — Additional file 1. Mutation in all TaxS and TaxR cell lines. [file 40064_2016_3543_MOESM1_ESM.xlsx]

## Sheet: Mutations
Chromosome	Region	Type	Reference	Allele	Reference Position	Origin tracks	Sample count	Total number of samples	Sample frequency	Overlap in track	Found in track	Count 101,LGRM(Var, FR)	Coverage 101,LGRM(Var, FR)	Frequency 101,LGRM(Var, FR)	Forward count 101,LGRM(Var, FR)	Reverse count 101,LGRM(Var, FR)	Probability 101,LGRM(Var, FR)	Average quality 101,LGRM(Var, FR)	Count 102,LGRM(Var, FR)	Coverage 102,LGRM(Var, FR)	Frequency 102,LGRM(Var, FR)	Forward count 102,LGRM(Var, FR)	Reverse count 102,LGRM(Var, FR)	Probability 102,LGRM(Var, FR)	Average quality 102,LGRM(Var, FR)	Count 103,LGRM(Var, FR)	Coverage 103,LGRM(Var, FR)	Frequency 103,LGRM(Var, FR)	Forward count 103,LGRM(Var, FR)	Reverse count 103,LGRM(Var, FR)	Probability 103,LGRM(Var, FR)	Average quality 103,LGRM(Var, FR)	Count 107,LGRM(Var, FR)	Coverage 107,LGRM(Var, FR)	Frequency 107,LGRM(Var, FR)	Forward count 107,LGRM(Var, FR)	Reverse count 107,LGRM(Var, FR)	Probability 107,LGRM(Var, FR)	Average quality 107,LGRM(Var, FR)	Count 108,LGRM(Var, FR)	Coverage 108,LGRM(Var, FR)	Frequency 108,LGRM(Var, FR)	Forward count 108,LGRM(Var, FR)	Reverse count 108,LGRM(Var, FR)	Probability 108,LGRM(Var, FR)	Average quality 108,LGRM(Var, FR)	Count 121,LGRM(Var, FR)	Coverage 121,LGRM(Var, FR)	Frequency 121,LGRM(Var, FR)
chr1	37948449	SNV	C	A	37948449	107,LGRM(Var), 121,LGRM(Var), 108,LGRM(Var), 103,LGRM(Var)	4	6	66.6667	103,LGRM(Var, FR), 107,LGRM(Var, FR), 108,LGRM(Var, FR), 121,LGRM(Var, FR), 101,102,103,LGRM(Var) (comp), 107,108,121,LGRM(Var) (comp), 101_coverage, 102_coverage, 103_coverage, 107_coverage, 108_coverage, 121_coverage	103,LGRM(Var, FR), 107,LGRM(Var, FR), 108,LGRM(Var, FR), 121,LGRM(Var, FR), 101,102,103,LGRM(Var) (comp), 107,108,121,LGRM(Var) (comp), 101_coverage, 102_coverage, 103_coverage, 107_coverage, 108_coverage, 121_coverage															20	20	100	17	9	1	33.2	11	11	100	9	6	1	31	11	11	100	10	8	1	34.2	36	36	100
chr1	94884143	Deletion	G	-	94884143	107,LGRM(Var), 121,LGRM(Var), 108,LGRM(Var), 103,LGRM(Var)	4	6	66.6667	103,LGRM(Var, FR), 107,LGRM(Var, FR), 108,LGRM(Var, FR), 121,LGRM(Var, FR), 101,102,103,LGRM(Var) (comp), 107,108,121,LGRM(Var) (comp), 101_coverage, 102_coverage, 103_coverage, 107_coverage, 108_coverage, 121_coverage	103,LGRM(Var, FR), 107,LGRM(Var, FR), 108,LGRM(Var, FR), 121,LGRM(Var, FR), 101,102,103,LGRM(Var) (comp), 107,108,121,LGRM(Var) (comp), 101_coverage, 102_coverage, 103_coverage, 107_coverage, 108_coverage, 121_coverage															32	49	65.3061	24	10	1	35.8	2	7	28.5714	1	1	0.9635	22	3	6	50	2	2	0.9983	33.8	40	58	68.9655
chr1	204172114^204172115	Insertion	-	T	204172115	107,LGRM(Var), 121,LGRM(Var), 108,LGRM(Var), 103,LGRM(Var)	4	6	66.6667	103,LGRM(Var, FR), 107,LGRM(Var, FR), 108,LGRM(Var, FR), 121,LGRM(Var, FR), 101,102,103,LGRM(Var) (comp), 107,108,121,LGRM(Var) (comp), 101_coverage, 102_coverage, 103_coverage, 107_coverage, 108_coverage, 121_coverage	103,LGRM(Var, FR), 107,LGRM(Var, FR), 108,LGRM(Var, FR), 121,LGRM(Var, FR), 101,102,103,LGRM(Var) (comp), 107,108,121,LGRM(Var) (comp)															22	46	47.8261	24	1	1	33.4	11	17	64.7059	13	1	1	34.8	2	7	28.5714	2	1	0.9843	36	38	76	50
chr10	22048422	SNV	C	A	22048422	121,LGRM(Var), 108,LGRM(Var), 107,LGRM(Var), 101,LGRM(Var)	4	6	66.6667	101,LGRM(Var, FR), 107,LGRM(Var, FR), 108,LGRM(Var, FR), 121,LGRM(Var, FR), 101,102,103,LGRM(Var) (comp), 107,108,121,LGRM(Var) (comp), 101_coverage, 102_coverage, 103_coverage, 107_coverage, 108_coverage, 121_coverage	101,LGRM(Var, FR), 107,LGRM(Var, FR), 108,LGRM(Var, FR), 121,LGRM(Var, FR), 101,102,103,LGRM(Var) (comp), 107,108,121,LGRM(Var) (comp), 101_coverage, 102_coverage, 103_coverage, 107_coverage, 108_coverage, 121_coverage	6	6	100	3	6	1	27.7															5	5	100	2	4	1	24	4	4	100	3	2	1	35.4	28	29	96.5517
chr10	115457362	Deletion	G	-	115457362	103,LGRM(Var), 121,LGRM(Var), 108,LGRM(Var), 107,LGRM(Var)	4	6	66.6667	103,LGRM(Var, FR), 107,LGRM(Var, FR), 108,LGRM(Var, FR), 121,LGRM(Var, FR), 101,102,103,LGRM(Var) (comp), 107,108,121,LGRM(Var) (comp), 101_coverage, 102_coverage, 103_coverage, 107_coverage, 108_coverage, 121_coverage	103,LGRM(Var, FR), 107,LGRM(Var, FR), 108,LGRM(Var, FR), 121,LGRM(Var, FR), 101,102,103,LGRM(Var) (comp), 107,108,121,LGRM(Var) (comp), 101_coverage, 102_coverage, 103_coverage, 107_coverage, 108_coverage, 121_coverage															36	43	83.7209	41	2	0.9995	34.7	5	5	100	5	0	1	34	4	5	80	5	0	0.9522	34.2	23	28	82.1429
chr15	74709054^74709055	Insertion	-	T	74709055	121,LGRM(Var), 108,LGRM(Var), 103,LGRM(Var), 107,LGRM(Var)	4	6	66.6667	103,LGRM(Var, FR), 107,LGRM(Var, FR), 108,LGRM(Var, FR), 121,LGRM(Var, FR), 101,102,103,LGRM(Var) (comp), 107,108,121,LGRM(Var) (comp), 101_coverage, 102_coverage, 103_coverage, 107_coverage, 108_coverage, 121_coverage	103,LGRM(Var, FR), 107,LGRM(Var, FR), 108,LGRM(Var, FR), 121,LGRM(Var, FR), 101,102,103,LGRM(Var) (comp), 107,108,121,LGRM(Var) (comp)															3	7	42.8571	4	0	0.9987	38	8	15	53.3333	7	2	1	34.6	11	26	42.3077	15	2	1	35.1	67	150	44.6667
chr16	50815322	Deletion	G	-	50815322	108,LGRM(Var), 103,LGRM(Var), 107,LGRM(Var), 121,LGRM(Var)	4	6	66.6667	103,LGRM(Var, FR), 107,LGRM(Var, FR), 108,LGRM(Var, FR), 121,LGRM(Var, FR), 101,102,103,LGRM(Var) (comp), 107,108,121,LGRM(Var) (comp), 101_coverage, 102_coverage, 103_coverage, 107_coverage, 108_coverage, 121_coverage	103,LGRM(Var, FR), 107,LGRM(Var, FR), 108,LGRM(Var, FR), 121,LGRM(Var, FR), 101,102,103,LGRM(Var) (comp), 107,108,121,LGRM(Var) (comp), 101_coverage, 102_coverage, 103_coverage, 107_coverage, 108_coverage, 121_coverage															11	13	84.6154	11	0	0.7231	34.2	2	5	40	2	0	0.9898	36.5	3	4	75	4	0	0.9546	35.3	45	63	71.4286
chr19	49458970^49458971	Insertion	-	G	49458971	108,LGRM(Var), 103,LGRM(Var), 107,LGRM(Var), 121,LGRM(Var)	4	6	66.6667	103,LGRM(Var, FR), 107,LGRM(Var, FR), 108,LGRM(Var, FR), 121,LGRM(Var, FR), 101,102,103,LGRM(Var) (comp), 107,108,121,LGRM(Var) (comp), 101_coverage, 102_coverage, 103_coverage, 107_coverage, 108_coverage, 121_coverage	103,LGRM(Var, FR), 107,LGRM(Var, FR), 108,LGRM(Var, FR), 121,LGRM(Var, FR), 101,102,103,LGRM(Var) (comp), 107,108,121,LGRM(Var) (comp)															28	33	84.8485	25	8	0.9996	36.2	6	7	85.7143	6	2	0.647	37.9	6	7	85.7143	8	2	0.9978	34.5	40	46	86.9565
chr3	184039102	SNV	C	T	184039102	121,LGRM(Var), 101,LGRM(Var), 108,LGRM(Var), 107,LGRM(Var)	4	6	66.6667	101,LGRM(Var, FR), 107,LGRM(Var, FR), 108,LGRM(Var, FR), 121,LGRM(Var, FR), 101,102,103,LGRM(Var) (comp), 107,108,121,LGRM(Var) (comp), 101_coverage, 102_coverage, 103_coverage, 107_coverage, 108_coverage, 121_coverage	101,LGRM(Var, FR), 107,LGRM(Var, FR), 108,LGRM(Var, FR), 121,LGRM(Var, FR), 101,102,103,LGRM(Var) (comp), 107,108,121,LGRM(Var) (comp), 101_coverage, 102_coverage, 103_coverage, 107_coverage, 108_coverage, 121_coverage	18	76	23.6842	20	2	0.9938	32.2															9	35	25.7143	10	1	0.9994	32.8	14	49	28.5714	14	1	0.9999	32.7	97	395	24.557
chr4	40892400	SNV	C	G	40892400	103,LGRM(Var), 108,LGRM(Var), 107,LGRM(Var), 121,LGRM(Var)	4	6	66.6667	103,LGRM(Var, FR), 107,LGRM(Var, FR), 108,LGRM(Var, FR), 121,LGRM(Var, FR), 101,102,103,LGRM(Var) (comp), 107,108,121,LGRM(Var) (comp), 101_coverage, 102_coverage, 103_coverage, 107_coverage, 108_coverage, 121_coverage	103,LGRM(Var, FR), 107,LGRM(Var, FR), 108,LGRM(Var, FR), 121,LGRM(Var, FR), 101,102,103,LGRM(Var) (comp), 107,108,121,LGRM(Var) (comp), 101_coverage, 102_coverage, 103_coverage, 107_coverage, 108_coverage, 121_coverage															6	10	60	6	1	1	36.6	5	13	38.4615	5	1	1	36	5	13	38.4615	5	0	1	39	46	91	50.5495
chr7	65706254^65706255	Insertion	-	A	65706255	121,LGRM(Var), 103,LGRM(Var), 108,LGRM(Var), 107,LGRM(Var)	4	6	66.6667	103,LGRM(Var, FR), 107,LGRM(Var, FR), 108,LGRM(Var, FR), 121,LGRM(Var, FR), 101,102,103,LGRM(Var) (comp), 107,108,121,LGRM(Var) (comp), 101_coverage, 102_coverage, 103_coverage, 107_coverage, 108_coverage, 121_coverage	103,LGRM(Var, FR), 107,LGRM(Var, FR), 108,LGRM(Var, FR), 121,LGRM(Var, FR), 101,102,103,LGRM(Var) (comp), 107,108,121,LGRM(Var) (comp)															19	38	50	17	5	1	37	7	12	58.3333	6	2	1	35.4	6	12	50	5	2	1	35.9	38	69	55.0725
chr1	45797139	SNV	G	A	45797139	107,LGRM(Var), 121,LGRM(Var), 108,LGRM(Var), 103,LGRM(Var)	4	6	66.6667	103,LGRM(Var, FR), 107,LGRM(Var, FR), 108,LGRM(Var, FR), 121,LGRM(Var, FR), 101,102,103,LGRM(Var) (comp), 107,108,121,LGRM(Var) (comp), 101_coverage, 102_coverage, 103_coverage, 107_coverage, 108_coverage, 121_coverage	103,LGRM(Var, FR), 107,LGRM(Var, FR), 108,LGRM(Var, FR), 121,LGRM(Var, FR), 101,102,103,LGRM(Var) (comp), 107,108,121,LGRM(Var) (comp), 101_coverage, 102_coverage, 103_coverage, 107_coverage, 108_coverage, 121_coverage															32	32	100	34	8	1	31.4	5	5	100	6	0	1	32.7	10	10	100	10	3	1	32.4	60	60	100
chr1	100572507	SNV	G	C	100572507	107,LGRM(Var), 121,LGRM(Var), 108,LGRM(Var), 103,LGRM(Var)	4	6	66.6667	103,LGRM(Var, FR), 107,LGRM(Var, FR), 108,LGRM(Var, FR), 121,LGRM(Var, FR), 101,102,103,LGRM(Var) (comp), 107,108,121,LGRM(Var) (comp), 101_coverage, 102_coverage, 103_coverage, 107_coverage, 108_coverage, 121_coverage	103,LGRM(Var, FR), 107,LGRM(Var, FR), 108,LGRM(Var, FR), 121,LGRM(Var, FR), 101,102,103,LGRM(Var) (comp), 107,108,121,LGRM(Var) (comp), 101_coverage, 102_coverage, 103_coverage, 107_coverage, 108_coverage, 121_coverage															28	28	100	37	0	1	35.6	4	4	100	5	0	1	38.2	4	4	100	4	0	1	37.8	22	22	100
chr1	249119086	Deletion	C	-	249119086	107,LGRM(Var), 121,LGRM(Var), 108,LGRM(Var), 103,LGRM(Var)	4	6	66.6667	103,LGRM(Var, FR), 107,LGRM(Var, FR), 108,LGRM(Var, FR), 121,LGRM(Var, FR), 101,102,103,LGRM(Var) (comp), 107,108,121,LGRM(Var) (comp), 101_coverage, 102_coverage, 103_coverage, 107_coverage, 108_coverage, 121_coverage	103,LGRM(Var, FR), 107,LGRM(Var, FR), 108,LGRM(Var, FR), 121,LGRM(Var, FR), 101,102,103,LGRM(Var) (comp), 107,108,121,LGRM(Var) (comp), 101_coverage, 102_coverage, 103_coverage, 107_coverage, 108_coverage, 121_coverage															37	87	42.5287	27	17	1	31.6	2	12	16.6667	2	2	0.9912	30.8	4	10	40	4	1	0.9999	33.2	22	81	27.1605
chr11	66332276^66332277	Insertion	-	T	66332277	107,LGRM(Var), 108,LGRM(Var), 121,LGRM(Var), 103,LGRM(Var)	4	6	66.6667	103,LGRM(Var, FR), 107,LGRM(Var, FR), 108,LGRM(Var, FR), 121,LGRM(Var, FR), 101,102,103,LGRM(Var) (comp), 107,108,121,LGRM(Var) (comp), 101_coverage, 102_coverage, 103_coverage, 107_coverage, 108_coverage, 121_coverage	103,LGRM(Var, FR), 107,LGRM(Var, FR), 108,LGRM(Var, FR), 121,LGRM(Var, FR), 101,102,103,LGRM(Var) (comp), 107,108,121,LGRM(Var) (comp)															42	89	47.191	52	0	1	36	5	11	45.4545	6	0	0.9999	35.5	4	11	36.3636	5	0	0.9995	33.6	33	68	48.5294
chr13	52293382	SNV	G	T	52293382	108,LGRM(Var), 107,LGRM(Var), 103,LGRM(Var), 121,LGRM(Var)	4	6	66.6667	103,LGRM(Var, FR), 107,LGRM(Var, FR), 108,LGRM(Var, FR), 121,LGRM(Var, FR), 101,102,103,LGRM(Var) (comp), 107,108,121,LGRM(Var) (comp), 101_coverage, 102_coverage, 103_coverage, 107_coverage, 108_coverage, 121_coverage	103,LGRM(Var, FR), 107,LGRM(Var, FR), 108,LGRM(Var, FR), 121,LGRM(Var, FR), 101,102,103,LGRM(Var) (comp), 107,108,121,LGRM(Var) (comp), 101_coverage, 102_coverage, 103_coverage, 107_coverage, 108_coverage, 121_coverage															30	30	100	31	7	1	34.7	8	8	100	9	4	1	32.1	4	4	100	4	2	1	34.8	52	52	100
chr17	35605065	SNV	G	A	35605065	107,LGRM(Var), 103,LGRM(Var), 108,LGRM(Var), 121,LGRM(Var)	4	6	66.6667	103,LGRM(Var, FR), 107,LGRM(Var, FR), 108,LGRM(Var, FR), 121,LGRM(Var, FR), 101,102,103,LGRM(Var) (comp), 107,108,121,LGRM(Var) (comp), 101_coverage, 102_coverage, 103_coverage, 107_coverage, 108_coverage, 121_coverage	103,LGRM(Var, FR), 107,LGRM(Var, FR), 108,LGRM(Var, FR), 121,LGRM(Var, FR), 101,102,103,LGRM(Var) (comp), 107,108,121,LGRM(Var) (comp), 101_coverage, 102_coverage, 103_coverage, 107_coverage, 108_coverage, 121_coverage															41	131	31.2977	39	9	1	36	2	7	28.5714	2	0	0.9771	40	2	6	33.3333	1	1	0.9847	38	19	35	54.2857
chr2	15427305^15427306	Insertion	-	T	15427306	121,LGRM(Var), 107,LGRM(Var), 103,LGRM(Var), 108,LGRM(Var)	4	6	66.6667	103,LGRM(Var, FR), 107,LGRM(Var, FR), 108,LGRM(Var, FR), 121,LGRM(Var, FR), 101,102,103,LGRM(Var) (comp), 107,108,121,LGRM(Var) (comp), 101_coverage, 102_coverage, 103_coverage, 107_coverage, 108_coverage, 121_coverage	103,LGRM(Var, FR), 107,LGRM(Var, FR), 108,LGRM(Var, FR), 121,LGRM(Var, FR), 101,102,103,LGRM(Var) (comp), 107,108,121,LGRM(Var) (comp)															7	17	41.1765	8	1	1	33.7	2	4	50	2	0	0.984	28.5	4	6	66.6667	4	1	0.9927	32.2	12	44	27.2727
chr20	31984746	SNV	G	A	31984746	103,LGRM(Var), 108,LGRM(Var), 121,LGRM(Var), 107,LGRM(Var)	4	6	66.6667	103,LGRM(Var, FR), 107,LGRM(Var, FR), 108,LGRM(Var, FR), 121,LGRM(Var, FR), 101,102,103,LGRM(Var) (comp), 107,108,121,LGRM(Var) (comp), 101_coverage, 102_coverage, 103_coverage, 107_coverage, 108_coverage, 121_coverage	103,LGRM(Var, FR), 107,LGRM(Var, FR), 108,LGRM(Var, FR), 121,LGRM(Var, FR), 101,102,103,LGRM(Var) (comp), 107,108,121,LGRM(Var) (comp), 101_coverage, 102_coverage, 103_coverage, 107_coverage, 108_coverage, 121_coverage															37	134	27.6119	27	24	1	35.7	4	5	80	4	1	0.9404	38.8	2	6	33.3333	2	2	0.9999	35.8	18	37	48.6486
chr3	141884502	SNV	C	T	141884502	121,LGRM(Var), 108,LGRM(Var), 103,LGRM(Var), 107,LGRM(Var)	4	6	66.6667	103,LGRM(Var, FR), 107,LGRM(Var, FR), 108,LGRM(Var, FR), 121,LGRM(Var, FR), 101,102,103,LGRM(Var) (comp), 107,108,121,LGRM(Var) (comp), 101_coverage, 102_coverage, 103_coverage, 107_coverage, 108_coverage, 121_coverage	103,LGRM(Var, FR), 107,LGRM(Var, FR), 108,LGRM(Var, FR), 121,LGRM(Var, FR), 101,102,103,LGRM(Var) (comp), 107,108,121,LGRM(Var) (comp), 101_coverage, 102_coverage, 103_coverage, 107_coverage, 108_coverage, 121_coverage															32	96	33.3333	11	25	1	35.9	3	5	60	2	1	0.9992	29.3	6	11	54.5455	3	4	1	35.6	32	68	47.0588
chr3	169496654	SNV	C	T	169496654	121,LGRM(Var), 108,LGRM(Var), 103,LGRM(Var), 107,LGRM(Var)	4	6	66.6667	103,LGRM(Var, FR), 107,LGRM(Var, FR), 108,LGRM(Var, FR), 121,LGRM(Var, FR), 101,102,103,LGRM(Var) (comp), 107,108,121,LGRM(Var) (comp), 101_coverage, 102_coverage, 103_coverage, 107_coverage, 108_coverage, 121_coverage	103,LGRM(Var, FR), 107,LGRM(Var, FR), 108,LGRM(Var, FR), 121,LGRM(Var, FR), 101,102,103,LGRM(Var) (comp), 107,108,121,LGRM(Var) (comp), 101_coverage, 102_coverage, 103_coverage, 107_coverage, 108_coverage, 121_coverage															17	49	34.6939	15	12	1	37	6	13	46.1538	6	2	1	38.3	6	9	66.6667	6	4	0.9258	36	27	61	44.2623
chr4	74607393^74607394	Insertion	-	T	74607394	108,LGRM(Var), 107,LGRM(Var), 121,LGRM(Var), 101,LGRM(Var)	4	6	66.6667	101,LGRM(Var, FR), 107,LGRM(Var, FR), 108,LGRM(Var, FR), 121,LGRM(Var, FR), 101,102,103,LGRM(Var) (comp), 107,108,121,LGRM(Var) (comp), 101_coverage, 102_coverage, 103_coverage, 107_coverage, 108_coverage, 121_coverage	101,LGRM(Var, FR), 107,LGRM(Var, FR), 108,LGRM(Var, FR), 121,LGRM(Var, FR), 101,102,103,LGRM(Var) (comp), 107,108,121,LGRM(Var) (comp)	2	4	50	2	0	0.9812	35.5															8	14	57.1429	6	2	1	39.5	12	21	57.1429	11	1	1	36.8	39	86	45.3488
chr7	17908112^17908113	Insertion	-	C	17908113	121,LGRM(Var), 103,LGRM(Var), 108,LGRM(Var), 107,LGRM(Var)	4	6	66.6667	103,LGRM(Var, FR), 107,LGRM(Var, FR), 108,LGRM(Var, FR), 121,LGRM(Var, FR), 101,102,103,LGRM(Var) (comp), 107,108,121,LGRM(Var) (comp), 101_coverage, 102_coverage, 103_coverage, 107_coverage, 108_coverage, 121_coverage	103,LGRM(Var, FR), 107,LGRM(Var, FR), 108,LGRM(Var, FR), 121,LGRM(Var, FR), 101,102,103,LGRM(Var) (comp), 107,108,121,LGRM(Var) (comp)															21	21	100	18	5	1	36.3	7	7	100	7	0	1	37	5	5	100	5	1	1	34.7	23	24	95.8333
chr7	47467972^47467973	Insertion	-	C	47467973	121,LGRM(Var), 103,LGRM(Var), 108,LGRM(Var), 107,LGRM(Var)	4	6	66.6667	103,LGRM(Var, FR), 107,LGRM(Var, FR), 108,LGRM(Var, FR), 121,LGRM(Var, FR), 101,102,103,LGRM(Var) (comp), 107,108,121,LGRM(Var) (comp), 101_coverage, 102_coverage, 103_coverage, 107_coverage, 108_coverage, 121_coverage	103,LGRM(Var, FR), 107,LGRM(Var, FR), 108,LGRM(Var, FR), 121,LGRM(Var, FR), 101,102,103,LGRM(Var) (comp), 107,108,121,LGRM(Var) (comp)															26	49	53.0612	27	0	1	35.3	4	6	66.6667	4	0	0.9994	33.5	6	10	60	6	0	1	34.7	19	36	52.7778
chr9	139995577	SNV	C	T	139995577	121,LGRM(Var), 101,LGRM(Var), 107,LGRM(Var), 108,LGRM(Var)	4	6	66.6667	101,LGRM(Var, FR), 107,LGRM(Var, FR), 108,LGRM(Var, FR), 121,LGRM(Var, FR), 101,102,103,LGRM(Var) (comp), 107,108,121,LGRM(Var) (comp), 101_coverage, 102_coverage, 103_coverage, 107_coverage, 108_coverage, 121_coverage	101,LGRM(Var, FR), 107,LGRM(Var, FR), 108,LGRM(Var, FR), 121,LGRM(Var, FR), 101,102,103,LGRM(Var) (comp), 107,108,121,LGRM(Var) (comp), 101_coverage, 102_coverage, 103_coverage, 107_coverage, 108_coverage, 121_coverage	6	21	28.5714	7	0	0.9897	36.9															15	33	45.4545	18	2	1	34.7	16	28	57.1429	20	1	1	34.6	96	236	40.678
chr10	22094952	SNV	C	A	22094952	103,LGRM(Var), 121,LGRM(Var), 108,LGRM(Var), 107,LGRM(Var)	4	6	66.6667	103,LGRM(Var, FR), 107,LGRM(Var, FR), 108,LGRM(Var, FR), 121,LGRM(Var, FR), 101,102,103,LGRM(Var) (comp), 107,108,121,LGRM(Var) (comp), 101_coverage, 102_coverage, 103_coverage, 107_coverage, 108_coverage, 121_coverage	103,LGRM(Var, FR), 107,LGRM(Var, FR), 108,LGRM(Var, FR), 121,LGRM(Var, FR), 101,102,103,LGRM(Var) (comp), 107,108,121,LGRM(Var) (comp), 101_coverage, 102_coverage, 103_coverage, 107_coverage, 108_coverage, 121_coverage															5	7	71.4286	2	5	0.977	38.3	3	5	60	2	3	1	33.2	2	4	50	0	2	0.9951	37.5	8	16	50
chr12	19475545	SNV	G	C	19475545	121,LGRM(Var), 103,LGRM(Var), 107,LGRM(Var), 108,LGRM(Var)	4	6	66.6667	103,LGRM(Var, FR), 107,LGRM(Var, FR), 108,LGRM(Var, FR), 121,LGRM(Var, FR), 101,102,103,LGRM(Var) (comp), 107,108,121,LGRM(Var) (comp), 101_coverage, 102_coverage, 103_coverage, 107_coverage, 108_coverage, 121_coverage	103,LGRM(Var, FR), 107,LGRM(Var, FR), 108,LGRM(Var, FR), 121,LGRM(Var, FR), 101,102,103,LGRM(Var) (comp), 107,108,121,LGRM(Var) (comp), 101_coverage, 102_coverage, 103_coverage, 107_coverage, 108_coverage, 121_coverage															11	11	100	12	1	1	34.2	5	5	100	6	2	1	33	6	6	100	5	2	1	33.6	22	22	100
chr12	88566522	Deletion	G	-	88566522	121,LGRM(Var), 103,LGRM(Var), 107,LGRM(Var), 108,LGRM(Var)	4	6	66.6667	103,LGRM(Var, FR), 107,LGRM(Var, FR), 108,LGRM(Var, FR), 121,LGRM(Var, FR), 101,102,103,LGRM(Var) (comp), 107,108,121,LGRM(Var) (comp), 101_coverage, 102_coverage, 103_coverage, 107_coverage, 108_coverage, 121_coverage	103,LGRM(Var, FR), 107,LGRM(Var, FR), 108,LGRM(Var, FR), 121,LGRM(Var, FR), 101,102,103,LGRM(Var) (comp), 107,108,121,LGRM(Var) (comp), 101_coverage, 102_coverage, 103_coverage, 107_coverage, 108_coverage, 121_coverage															12	17	70.5882	12	0	0.9948	35.3	4	4	100	5	0	1	31.8	3	4	75	2	1	0.7724	29	9	14	64.2857
chr15	100269473	SNV	G	A	100269473	121,LGRM(Var), 108,LGRM(Var), 103,LGRM(Var), 107,LGRM(Var)	4	6	66.6667	103,LGRM(Var, FR), 107,LGRM(Var, FR), 108,LGRM(Var, FR), 121,LGRM(Var, FR), 101,102,103,LGRM(Var) (comp), 107,108,121,LGRM(Var) (comp), 101_coverage, 102_coverage, 103_coverage, 107_coverage, 108_coverage, 121_coverage	103,LGRM(Var, FR), 107,LGRM(Var, FR), 108,LGRM(Var, FR), 121,LGRM(Var, FR), 101,102,103,LGRM(Var) (comp), 107,108,121,LGRM(Var) (comp), 101_coverage, 102_coverage, 103_coverage, 107_coverage, 108_coverage, 121_coverage															17	26	65.3846	10	13	1	37.2	2	5	40	1	2	0.9984	39.3	3	4	75	2	2	0.8827	36	10	23	43.4783
chr5	37605238^37605239	Insertion	-	A	37605239	121,LGRM(Var), 108,LGRM(Var), 101,LGRM(Var), 107,LGRM(Var)	4	6	66.6667	101,LGRM(Var, FR), 107,LGRM(Var, FR), 108,LGRM(Var, FR), 121,LGRM(Var, FR), 101,102,103,LGRM(Var) (comp), 107,108,121,LGRM(Var) (comp), 101_coverage, 102_coverage, 103_coverage, 107_coverage, 108_coverage, 121_coverage	101,LGRM(Var, FR), 107,LGRM(Var, FR), 108,LGRM(Var, FR), 121,LGRM(Var, FR), 101,102,103,LGRM(Var) (comp), 107,108,121,LGRM(Var) (comp)	10	30	33.3333	10	7	1	35.8															4	8	50	4	1	0.9995	37.2	3	6	50	3	3	1	37.2	13	55	23.6364
chr6	75858129	SNV	C	A	75858129	103,LGRM(Var), 108,LGRM(Var), 107,LGRM(Var), 121,LGRM(Var)	4	6	66.6667	103,LGRM(Var, FR), 107,LGRM(Var, FR), 108,LGRM(Var, FR), 121,LGRM(Var, FR), 101,102,103,LGRM(Var) (comp), 107,108,121,LGRM(Var) (comp), 101_coverage, 102_coverage, 103_coverage, 107_coverage, 108_coverage, 121_coverage	103,LGRM(Var, FR), 107,LGRM(Var, FR), 108,LGRM(Var, FR), 121,LGRM(Var, FR), 101,102,103,LGRM(Var) (comp), 107,108,121,LGRM(Var) (comp), 101_coverage, 102_coverage, 103_coverage, 107_coverage, 108_coverage, 121_coverage															4	4	100	6	0	1	34.5	4	4	100	5	1	1	36.5	4	4	100	4	2	1	32.2	22	22	100
chr9	131591138^131591139	Insertion	-	T	131591139	121,LGRM(Var), 103,LGRM(Var), 107,LGRM(Var), 108,LGRM(Var)	4	6	66.6667	103,LGRM(Var, FR), 107,LGRM(Var, FR), 108,LGRM(Var, FR), 121,LGRM(Var, FR), 101,102,103,LGRM(Var) (comp), 107,108,121,LGRM(Var) (comp), 101_coverage, 102_coverage, 103_coverage, 107_coverage, 108_coverage, 121_coverage	103,LGRM(Var, FR), 107,LGRM(Var, FR), 108,LGRM(Var, FR), 121,LGRM(Var, FR), 101,102,103,LGRM(Var) (comp), 107,108,121,LGRM(Var) (comp)															18	28	64.2857	19	1	1	35.4	4	5	80	4	0	0.9117	34.8	3	5	60	1	2	0.9954	32.7	19	32	59.375
chr6	170697467	Deletion	C	-	170697467	102,LGRM(Var), 108,LGRM(Var), 107,LGRM(Var), 121,LGRM(Var)	4	6	66.6667	102,LGRM(Var, FR), 107,LGRM(Var, FR), 108,LGRM(Var, FR), 121,LGRM(Var, FR), 101,102,103,LGRM(Var) (comp), 107,108,121,LGRM(Var) (comp), 101_coverage, 102_coverage, 103_coverage, 107_coverage, 108_coverage, 121_coverage	102,LGRM(Var, FR), 107,LGRM(Var, FR), 108,LGRM(Var, FR), 121,LGRM(Var, FR), 101,102,103,LGRM(Var) (comp), 107,108,121,LGRM(Var) (comp), 101_coverage, 102_coverage, 103_coverage, 107_coverage, 108_coverage, 121_coverage								2	5	40	2	1	0.9966	37.7								2	4	50	2	1	0.9988	37.3	3	9	33.3333	3	2	0.9991	22.2	12	41	29.2683
chr9	100449473..100449474	Deletion	CA	-	100449473	121,LGRM(Var), 102,LGRM(Var), 107,LGRM(Var), 108,LGRM(Var)	4	6	66.6667	102,LGRM(Var, FR), 107,LGRM(Var, FR), 108,LGRM(Var, FR), 121,LGRM(Var, FR), 101,102,103,LGRM(Var) (comp), 107,108,121,LGRM(Var) (comp), 101_coverage, 102_coverage, 103_coverage, 107_coverage, 108_coverage, 121_coverage	102,LGRM(Var, FR), 107,LGRM(Var, FR), 108,LGRM(Var, FR), 121,LGRM(Var, FR), 101,102,103,LGRM(Var) (comp), 107,108,121,LGRM(Var) (comp), 101_coverage, 102_coverage, 103_coverage, 107_coverage, 108_coverage, 121_coverage								1	4	25	0	1	0.992	22								3	10	30	1	2	0.9842	35	4	19	21.0526	1	3	0.99	36.5	15	48	31.25
chr1	17314969	Deletion	C	-	17314969	107,LGRM(Var), 121,LGRM(Var), 103,LGRM(Var)	3	6	50	103,LGRM(Var, FR), 107,LGRM(Var, FR), 121,LGRM(Var, FR), 101,102,103,LGRM(Var) (comp), 107,108,121,LGRM(Var) (comp), 101_coverage, 102_coverage, 103_coverage, 107_coverage, 108_coverage, 121_coverage	103,LGRM(Var, FR), 107,LGRM(Var, FR), 121,LGRM(Var, FR), 101,102,103,LGRM(Var) (comp), 107,108,121,LGRM(Var) (comp), 101_coverage, 102_coverage, 103_coverage, 107_coverage, 108_coverage, 121_coverage															38	45	84.4444	31	10	0.9998	34.2	4	4	100	2	2	1	34.3								42	56	75
chr1	100571458^100571459	Insertion	-	A	100571459	107,LGRM(Var), 121,LGRM(Var), 103,LGRM(Var)	3	6	50	103,LGRM(Var, FR), 107,LGRM(Var, FR), 121,LGRM(Var, FR), 101,102,103,LGRM(Var) (comp), 107,108,121,LGRM(Var) (comp), 101_coverage, 102_coverage, 103_coverage, 107_coverage, 108_coverage, 121_coverage	103,LGRM(Var, FR), 107,LGRM(Var, FR), 121,LGRM(Var, FR), 101,102,103,LGRM(Var) (comp), 107,108,121,LGRM(Var) (comp)															21	34	61.7647	24	3	1	35.1	4	6	66.6667	5	0	0.9908	37.4								21	27	77.7778
chr16	69148552	SNV	C	T	69148552	108,LGRM(Var), 103,LGRM(Var), 121,LGRM(Var)	3	6	50	103,LGRM(Var, FR), 108,LGRM(Var, FR), 121,LGRM(Var, FR), 101,102,103,LGRM(Var) (comp), 107,108,121,LGRM(Var) (comp), 101_coverage, 102_coverage, 103_coverage, 107_coverage, 108_coverage, 121_coverage	103,LGRM(Var, FR), 108,LGRM(Var, FR), 121,LGRM(Var, FR), 101,102,103,LGRM(Var) (comp), 107,108,121,LGRM(Var) (comp), 101_coverage, 102_coverage, 103_coverage, 107_coverage, 108_coverage, 121_coverage															3	4	75	2	2	0.9784	35.5								10	10	100	5	8	1	36.4	45	48	93.75
chr21	17196389	SNV	C	T	17196389	107,LGRM(Var), 103,LGRM(Var), 121,LGRM(Var)	3	6	50	103,LGRM(Var, FR), 107,LGRM(Var, FR), 121,LGRM(Var, FR), 101,102,103,LGRM(Var) (comp), 107,108,121,LGRM(Var) (comp), 101_coverage, 102_coverage, 103_coverage, 107_coverage, 108_coverage, 121_coverage	103,LGRM(Var, FR), 107,LGRM(Var, FR), 121,LGRM(Var, FR), 101,102,103,LGRM(Var) (comp), 107,108,121,LGRM(Var) (comp), 101_coverage, 102_coverage, 103_coverage, 107_coverage, 108_coverage, 121_coverage															39	125	31.2	38	7	1	36.9	3	11	27.2727	4	0	0.9987	33.8								26	117	22.2222
chr4	48529670	Deletion	C	-	48529670	103,LGRM(Var), 108,LGRM(Var), 121,LGRM(Var)	3	6	50	103,LGRM(Var, FR), 108,LGRM(Var, FR), 121,LGRM(Var, FR), 101,102,103,LGRM(Var) (comp), 107,108,121,LGRM(Var) (comp), 101_coverage, 102_coverage, 103_coverage, 107_coverage, 108_coverage, 121_coverage	103,LGRM(Var, FR), 108,LGRM(Var, FR), 121,LGRM(Var, FR), 101,102,103,LGRM(Var) (comp), 107,108,121,LGRM(Var) (comp), 101_coverage, 102_coverage, 103_coverage, 107_coverage, 108_coverage, 121_coverage															16	16	100	18	3	1	33.2								9	9	100	7	4	1	33	40	46	86.9565
chr6	75843639	SNV	C	T	75843639	103,LGRM(Var), 107,LGRM(Var), 121,LGRM(Var)	3	6	50	103,LGRM(Var, FR), 107,LGRM(Var, FR), 121,LGRM(Var, FR), 101,102,103,LGRM(Var) (comp), 107,108,121,LGRM(Var) (comp), 101_coverage, 102_coverage, 103_coverage, 107_coverage, 108_coverage, 121_coverage	103,LGRM(Var, FR), 107,LGRM(Var, FR), 121,LGRM(Var, FR), 101,102,103,LGRM(Var) (comp), 107,108,121,LGRM(Var) (comp), 101_coverage, 102_coverage, 103_coverage, 107_coverage, 108_coverage, 121_coverage															2	5	40	3	1	0.9997	35.5	5	6	83.3333	5	3	0.719	33.9								29	49	59.1837
chr7	100210891^100210892	Insertion	-	T	100210892	121,LGRM(Var), 103,LGRM(Var), 107,LGRM(Var)	3	6	50	103,LGRM(Var, FR), 107,LGRM(Var, FR), 121,LGRM(Var, FR), 101,102,103,LGRM(Var) (comp), 107,108,121,LGRM(Var) (comp), 101_coverage, 102_coverage, 103_coverage, 107_coverage, 108_coverage, 121_coverage	103,LGRM(Var, FR), 107,LGRM(Var, FR), 121,LGRM(Var, FR), 101,102,103,LGRM(Var) (comp), 107,108,121,LGRM(Var) (comp)															24	60	40	22	2	1	35.8	3	4	75	4	0	0.9123	36.5								18	51	35.2941
chr1	36023489	SNV	G	T	36023489	107,LGRM(Var), 121,LGRM(Var), 103,LGRM(Var)	3	6	50	103,LGRM(Var, FR), 107,LGRM(Var, FR), 121,LGRM(Var, FR), 101,102,103,LGRM(Var) (comp), 107,108,121,LGRM(Var) (comp), 101_coverage, 102_coverage, 103_coverage, 107_coverage, 108_coverage, 121_coverage	103,LGRM(Var, FR), 107,LGRM(Var, FR), 121,LGRM(Var, FR), 101,102,103,LGRM(Var) (comp), 107,108,121,LGRM(Var) (comp), 101_coverage, 102_coverage, 103_coverage, 107_coverage, 108_coverage, 121_coverage															12	30	40	12	0	1	28.8	2	5	40	2	0	0.9924	34								16	29	55.1724
chr1	151547390	SNV	C	G	151547390	107,LGRM(Var), 121,LGRM(Var), 102,LGRM(Var)	3	6	50	102,LGRM(Var, FR), 107,LGRM(Var, FR), 121,LGRM(Var, FR), 101,102,103,LGRM(Var) (comp), 107,108,121,LGRM(Var) (comp), 101_coverage, 102_coverage, 103_coverage, 107_coverage, 108_coverage, 121_coverage	102,LGRM(Var, FR), 107,LGRM(Var, FR), 121,LGRM(Var, FR), 101,102,103,LGRM(Var) (comp), 107,108,121,LGRM(Var) (comp), 101_coverage, 102_coverage, 103_coverage, 107_coverage, 108_coverage, 121_coverage								3	9	33.3333	3	0	0.9995	34								9	34	26.4706	12	1	1	33.2								62	249	24.8996
chr12	106532269	SNV	A	G	106532269	121,LGRM(Var), 103,LGRM(Var), 108,LGRM(Var)	3	6	50	103,LGRM(Var, FR), 108,LGRM(Var, FR), 121,LGRM(Var, FR), 101,102,103,LGRM(Var) (comp), 107,108,121,LGRM(Var) (comp), 101_coverage, 102_coverage, 103_coverage, 107_coverage, 108_coverage, 121_coverage	103,LGRM(Var, FR), 108,LGRM(Var, FR), 121,LGRM(Var, FR), 101,102,103,LGRM(Var) (comp), 107,108,121,LGRM(Var) (comp), 101_coverage, 102_coverage, 103_coverage, 107_coverage, 108_coverage, 121_coverage															11	18	61.1111	10	6	1	36.7								2	6	33.3333	2	1	0.9981	34	6	17	35.2941
chr12	114397983	Deletion	C	-	114397983	121,LGRM(Var), 103,LGRM(Var), 108,LGRM(Var)	3	6	50	103,LGRM(Var, FR), 108,LGRM(Var, FR), 121,LGRM(Var, FR), 101,102,103,LGRM(Var) (comp), 107,108,121,LGRM(Var) (comp), 101_coverage, 102_coverage, 103_coverage, 107_coverage, 108_coverage, 121_coverage	103,LGRM(Var, FR), 108,LGRM(Var, FR), 121,LGRM(Var, FR), 101,102,103,LGRM(Var) (comp), 107,108,121,LGRM(Var) (comp), 101_coverage, 102_coverage, 103_coverage, 107_coverage, 108_coverage, 121_coverage															30	33	90.9091	28	4	1	31.7								4	4	100	4	0	1	26.5	14	16	87.5
chr12	50482354^50482355	Insertion	-	T	50482355	121,LGRM(Var), 103,LGRM(Var), 107,LGRM(Var)	3	6	50	103,LGRM(Var, FR), 107,LGRM(Var, FR), 121,LGRM(Var, FR), 101,102,103,LGRM(Var) (comp), 107,108,121,LGRM(Var) (comp), 101_coverage, 102_coverage, 103_coverage, 107_coverage, 108_coverage, 121_coverage	103,LGRM(Var, FR), 107,LGRM(Var, FR), 121,LGRM(Var, FR), 101,102,103,LGRM(Var) (comp), 107,108,121,LGRM(Var) (comp)															29	94	30.8511	23	10	1	34.5	2	5	40	2	0	0.9337	37								19	62	30.6452
chr14	58975427	Deletion	G	-	58975427	108,LGRM(Var), 103,LGRM(Var), 121,LGRM(Var)	3	6	50	103,LGRM(Var, FR), 108,LGRM(Var, FR), 121,LGRM(Var, FR), 101,102,103,LGRM(Var) (comp), 107,108,121,LGRM(Var) (comp), 101_coverage, 102_coverage, 103_coverage, 107_coverage, 108_coverage, 121_coverage	103,LGRM(Var, FR), 108,LGRM(Var, FR), 121,LGRM(Var, FR), 101,102,103,LGRM(Var) (comp), 107,108,121,LGRM(Var) (comp), 101_coverage, 102_coverage, 103_coverage, 107_coverage, 108_coverage, 121_coverage															24	27	88.8889	25	4	0.9996	35.6								4	6	66.6667	4	0	0.9793	36	16	18	88.8889
chr14	61448087	SNV	C	T	61448087	108,LGRM(Var), 103,LGRM(Var), 121,LGRM(Var)	3	6	50	103,LGRM(Var, FR), 108,LGRM(Var, FR), 121,LGRM(Var, FR), 101,102,103,LGRM(Var) (comp), 107,108,121,LGRM(Var) (comp), 101_coverage, 102_coverage, 103_coverage, 107_coverage, 108_coverage, 121_coverage	103,LGRM(Var, FR), 108,LGRM(Var, FR), 121,LGRM(Var, FR), 101,102,103,LGRM(Var) (comp), 107,108,121,LGRM(Var) (comp), 101_coverage, 102_coverage, 103_coverage, 107_coverage, 108_coverage, 121_coverage															18	62	29.0323	15	6	1	36.4								2	6	33.3333	1	1	0.9943	39.5	16	48	33.3333
chr16	712758	SNV	G	T	712758	108,LGRM(Var), 103,LGRM(Var), 121,LGRM(Var)	3	6	50	103,LGRM(Var, FR), 108,LGRM(Var, FR), 121,LGRM(Var, FR), 101,102,103,LGRM(Var) (comp), 107,108,121,LGRM(Var) (comp), 101_coverage, 102_coverage, 103_coverage, 107_coverage, 108_coverage, 121_coverage	103,LGRM(Var, FR), 108,LGRM(Var, FR), 121,LGRM(Var, FR), 101,102,103,LGRM(Var) (comp), 107,108,121,LGRM(Var) (comp), 101_coverage, 102_coverage, 103_coverage, 107_coverage, 108_coverage, 121_coverage															32	32	100	30	14	1	34								7	7	100	6	5	1	33	17	17	100
chr17	17030079	SNV	G	T	17030079	103,LGRM(Var), 108,LGRM(Var), 121,LGRM(Var)	3	6	50	103,LGRM(Var, FR), 108,LGRM(Var, FR), 121,LGRM(Var, FR), 101,102,103,LGRM(Var) (comp), 107,108,121,LGRM(Var) (comp), 101_coverage, 102_coverage, 103_coverage, 107_coverage, 108_coverage, 121_coverage	103,LGRM(Var, FR), 108,LGRM(Var, FR), 121,LGRM(Var, FR), 101,102,103,LGRM(Var) (comp), 107,108,121,LGRM(Var) (comp), 101_coverage, 102_coverage, 103_coverage, 107_coverage, 108_coverage, 121_coverage															33	33	100	29	36	1	30.6								4	4	100	4	3	1	31.7	22	23	95.6522
chr17	70118954	SNV	C	T	70118954	103,LGRM(Var), 108,LGRM(Var), 121,LGRM(Var)	3	6	50	103,LGRM(Var, FR), 108,LGRM(Var, FR), 121,LGRM(Var, FR), 101,102,103,LGRM(Var) (comp), 107,108,121,LGRM(Var) (comp), 101_coverage, 102_coverage, 103_coverage, 107_coverage, 108_coverage, 121_coverage	103,LGRM(Var, FR), 108,LGRM(Var, FR), 121,LGRM(Var, FR), 101,102,103,LGRM(Var) (comp), 107,108,121,LGRM(Var) (comp), 101_coverage, 102_coverage, 103_coverage, 107_coverage, 108_coverage, 121_coverage															3	15	20	2	3	0.9845	35								3	5	60	3	1	0.9986	33.5	15	43	34.8837
chr19	12774537	SNV	G	A	12774537	108,LGRM(Var), 103,LGRM(Var), 121,LGRM(Var)	3	6	50	103,LGRM(Var, FR), 108,LGRM(Var, FR), 121,LGRM(Var, FR), 101,102,103,LGRM(Var) (comp), 107,108,121,LGRM(Var) (comp), 101_coverage, 102_coverage, 103_coverage, 107_coverage, 108_coverage, 121_coverage	103,LGRM(Var, FR), 108,LGRM(Var, FR), 121,LGRM(Var, FR), 101,102,103,LGRM(Var) (comp), 107,108,121,LGRM(Var) (comp), 101_coverage, 102_coverage, 103_coverage, 107_coverage, 108_coverage, 121_coverage															54	55	98.1818	54	0	1	36.4								5	5	100	5	0	1	36	19	19	100
chr2	110873332	SNV	G	A	110873332	121,LGRM(Var), 103,LGRM(Var), 108,LGRM(Var)	3	6	50	103,LGRM(Var, FR), 108,LGRM(Var, FR), 121,LGRM(Var, FR), 101,102,103,LGRM(Var) (comp), 107,108,121,LGRM(Var) (comp), 101_coverage, 102_coverage, 103_coverage, 107_coverage, 108_coverage, 121_coverage	103,LGRM(Var, FR), 108,LGRM(Var, FR), 121,LGRM(Var, FR), 101,102,103,LGRM(Var) (comp), 107,108,121,LGRM(Var) (comp), 101_coverage, 102_coverage, 103_coverage, 107_coverage, 108_coverage, 121_coverage															19	36	52.7778	20	5	1	32.2								3	4	75	2	1	0.9947	34.7	15	41	36.5854
chr2	153431758	Deletion	G	-	153431758	121,LGRM(Var), 103,LGRM(Var), 108,LGRM(Var)	3	6	50	103,LGRM(Var, FR), 108,LGRM(Var, FR), 121,LGRM(Var, FR), 101,102,103,LGRM(Var) (comp), 107,108,121,LGRM(Var) (comp), 101_coverage, 102_coverage, 103_coverage, 107_coverage, 108_coverage, 121_coverage	103,LGRM(Var, FR), 108,LGRM(Var, FR), 121,LGRM(Var, FR), 101,102,103,LGRM(Var) (comp), 107,108,121,LGRM(Var) (comp), 101_coverage, 102_coverage, 103_coverage, 107_coverage, 108_coverage, 121_coverage															21	22	95.4545	24	1	1	34.8								5	5	100	5	0	1	36.6	16	20	80
chr2	227661663^227661664	Insertion	-	C	227661664	121,LGRM(Var), 107,LGRM(Var), 101,LGRM(Var)	3	6	50	101,LGRM(Var, FR), 107,LGRM(Var, FR), 121,LGRM(Var, FR), 101,102,103,LGRM(Var) (comp), 107,108,121,LGRM(Var) (comp), 101_coverage, 102_coverage, 103_coverage, 107_coverage, 108_coverage, 121_coverage	101,LGRM(Var, FR), 107,LGRM(Var, FR), 121,LGRM(Var, FR), 101,102,103,LGRM(Var) (comp), 107,108,121,LGRM(Var) (comp)	2	14	14.2857	2	2	0.9091	33.5															3	8	37.5	2	3	0.9999	29.2								7	20	35
chr20	5963686	SNV	G	T	5963686	103,LGRM(Var), 108,LGRM(Var), 121,LGRM(Var)	3	6	50	103,LGRM(Var, FR), 108,LGRM(Var, FR), 121,LGRM(Var, FR), 101,102,103,LGRM(Var) (comp), 107,108,121,LGRM(Var) (comp), 101_coverage, 102_coverage, 103_coverage, 107_coverage, 108_coverage, 121_coverage	103,LGRM(Var, FR), 108,LGRM(Var, FR), 121,LGRM(Var, FR), 101,102,103,LGRM(Var) (comp), 107,108,121,LGRM(Var) (comp), 101_coverage, 102_coverage, 103_coverage, 107_coverage, 108_coverage, 121_coverage															46	79	58.2278	44	10	1	35.9								4	6	66.6667	3	3	0.9971	33.7	25	46	54.3478
chr21	43373639	SNV	C	A	43373639	107,LGRM(Var), 121,LGRM(Var), 101,LGRM(Var)	3	6	50	101,LGRM(Var, FR), 107,LGRM(Var, FR), 121,LGRM(Var, FR), 101,102,103,LGRM(Var) (comp), 107,108,121,LGRM(Var) (comp), 101_coverage, 102_coverage, 103_coverage, 107_coverage, 108_coverage, 121_coverage	101,LGRM(Var, FR), 107,LGRM(Var, FR), 121,LGRM(Var, FR), 101,102,103,LGRM(Var) (comp), 107,108,121,LGRM(Var) (comp), 101_coverage, 102_coverage, 103_coverage, 107_coverage, 108_coverage, 121_coverage	2	4	50	2	0	0.9897	34															2	4	50	1	2	0.9995	31								13	41	31.7073
chr22	28378913	SNV	C	T	28378913	108,LGRM(Var), 121,LGRM(Var), 103,LGRM(Var)	3	6	50	103,LGRM(Var, FR), 108,LGRM(Var, FR), 121,LGRM(Var, FR), 101,102,103,LGRM(Var) (comp), 107,108,121,LGRM(Var) (comp), 101_coverage, 102_coverage, 103_coverage, 107_coverage, 108_coverage, 121_coverage	103,LGRM(Var, FR), 108,LGRM(Var, FR), 121,LGRM(Var, FR), 101,102,103,LGRM(Var) (comp), 107,108,121,LGRM(Var) (comp), 101_coverage, 102_coverage, 103_coverage, 107_coverage, 108_coverage, 121_coverage															5	16	31.25	4	4	1	35.4								1	4	25	1	1	0.959	26.5	4	8	50
chr22	37898640	SNV	C	T	37898640	108,LGRM(Var), 121,LGRM(Var), 103,LGRM(Var)	3	6	50	103,LGRM(Var, FR), 108,LGRM(Var, FR), 121,LGRM(Var, FR), 101,102,103,LGRM(Var) (comp), 107,108,121,LGRM(Var) (comp), 101_coverage, 102_coverage, 103_coverage, 107_coverage, 108_coverage, 121_coverage	103,LGRM(Var, FR), 108,LGRM(Var, FR), 121,LGRM(Var, FR), 101,102,103,LGRM(Var) (comp), 107,108,121,LGRM(Var) (comp), 101_coverage, 102_coverage, 103_coverage, 107_coverage, 108_coverage, 121_coverage															13	24	54.1667	15	2	1	31.8								2	4	50	1	1	0.9981	36	15	40	37.5
chr3	88189118	SNV	G	A	88189118	121,LGRM(Var), 108,LGRM(Var), 103,LGRM(Var)	3	6	50	103,LGRM(Var, FR), 108,LGRM(Var, FR), 121,LGRM(Var, FR), 101,102,103,LGRM(Var) (comp), 107,108,121,LGRM(Var) (comp), 101_coverage, 102_coverage, 103_coverage, 107_coverage, 108_coverage, 121_coverage	103,LGRM(Var, FR), 108,LGRM(Var, FR), 121,LGRM(Var, FR), 101,102,103,LGRM(Var) (comp), 107,108,121,LGRM(Var) (comp), 101_coverage, 102_coverage, 103_coverage, 107_coverage, 108_coverage, 121_coverage															12	24	50	5	10	1	36.3								7	8	87.5	5	6	0.6631	36.7	20	34	58.8235
chr3	97593673	SNV	G	T	97593673	121,LGRM(Var), 103,LGRM(Var), 107,LGRM(Var)	3	6	50	103,LGRM(Var, FR), 107,LGRM(Var, FR), 121,LGRM(Var, FR), 101,102,103,LGRM(Var) (comp), 107,108,121,LGRM(Var) (comp), 101_coverage, 102_coverage, 103_coverage, 107_coverage, 108_coverage, 121_coverage	103,LGRM(Var, FR), 107,LGRM(Var, FR), 121,LGRM(Var, FR), 101,102,103,LGRM(Var) (comp), 107,108,121,LGRM(Var) (comp), 101_coverage, 102_coverage, 103_coverage, 107_coverage, 108_coverage, 121_coverage															24	24	100	22	13	1	37.3	5	5	100	5	1	1	37.5								29	29	100
chr4	57181086	SNV	G	T	57181086	103,LGRM(Var), 107,LGRM(Var), 121,LGRM(Var)	3	6	50	103,LGRM(Var, FR), 107,LGRM(Var, FR), 121,LGRM(Var, FR), 101,102,103,LGRM(Var) (comp), 107,108,121,LGRM(Var) (comp), 101_coverage, 102_coverage, 103_coverage, 107_coverage, 108_coverage, 121_coverage	103,LGRM(Var, FR), 107,LGRM(Var, FR), 121,LGRM(Var, FR), 101,102,103,LGRM(Var) (comp), 107,108,121,LGRM(Var) (comp), 101_coverage, 102_coverage, 103_coverage, 107_coverage, 108_coverage, 121_coverage															13	27	48.1481	7	9	1	32.1	2	4	50	2	1	0.9952	35								15	31	48.3871
chr4	87967368	SNV	G	A	87967368	103,LGRM(Var), 107,LGRM(Var), 121,LGRM(Var)	3	6	50	103,LGRM(Var, FR), 107,LGRM(Var, FR), 121,LGRM(Var, FR), 101,102,103,LGRM(Var) (comp), 107,108,121,LGRM(Var) (comp), 101_coverage, 102_coverage, 103_coverage, 107_coverage, 108_coverage, 121_coverage	103,LGRM(Var, FR), 107,LGRM(Var, FR), 121,LGRM(Var, FR), 101,102,103,LGRM(Var) (comp), 107,108,121,LGRM(Var) (comp), 101_coverage, 102_coverage, 103_coverage, 107_coverage, 108_coverage, 121_coverage															12	12	100	14	5	1	35.8	3	4	75	3	1	0.9967	37								26	37	70.2703
chr5	138729991	SNV	G	C	138729991	121,LGRM(Var), 108,LGRM(Var), 103,LGRM(Var)	3	6	50	103,LGRM(Var, FR), 108,LGRM(Var, FR), 121,LGRM(Var, FR), 101,102,103,LGRM(Var) (comp), 107,108,121,LGRM(Var) (comp), 101_coverage, 102_coverage, 103_coverage, 107_coverage, 108_coverage, 121_coverage	103,LGRM(Var, FR), 108,LGRM(Var, FR), 121,LGRM(Var, FR), 101,102,103,LGRM(Var) (comp), 107,108,121,LGRM(Var) (comp), 101_coverage, 102_coverage, 103_coverage, 107_coverage, 108_coverage, 121_coverage															14	21	66.6667	13	11	1	32.6								3	4	75	3	2	0.9649	33	6	10	60
chr5	154396896	Deletion	T	-	154396896	121,LGRM(Var), 108,LGRM(Var), 103,LGRM(Var)	3	6	50	103,LGRM(Var, FR), 108,LGRM(Var, FR), 121,LGRM(Var, FR), 101,102,103,LGRM(Var) (comp), 107,108,121,LGRM(Var) (comp), 101_coverage, 102_coverage, 103_coverage, 107_coverage, 108_coverage, 121_coverage	103,LGRM(Var, FR), 108,LGRM(Var, FR), 121,LGRM(Var, FR), 101,102,103,LGRM(Var) (comp), 107,108,121,LGRM(Var) (comp), 101_coverage, 102_coverage, 103_coverage, 107_coverage, 108_coverage, 121_coverage															25	25	100	16	19	1	34.2								3	3	100	3	3	1	33.3	10	10	100
chr6	3111165^3111166	Insertion	-	T	3111166	103,LGRM(Var), 107,LGRM(Var), 121,LGRM(Var)	3	6	50	103,LGRM(Var, FR), 107,LGRM(Var, FR), 121,LGRM(Var, FR), 101,102,103,LGRM(Var) (comp), 107,108,121,LGRM(Var) (comp), 101_coverage, 102_coverage, 103_coverage, 107_coverage, 108_coverage, 121_coverage	103,LGRM(Var, FR), 107,LGRM(Var, FR), 121,LGRM(Var, FR), 101,102,103,LGRM(Var) (comp), 107,108,121,LGRM(Var) (comp)															20	68	29.4118	19	3	1	33.8	2	4	50	2	1	0.9952	38.7								15	35	42.8571
chr7	149547398	SNV	G	T	149547398	121,LGRM(Var), 103,LGRM(Var), 107,LGRM(Var)	3	6	50	103,LGRM(Var, FR), 107,LGRM(Var, FR), 121,LGRM(Var, FR), 101,102,103,LGRM(Var) (comp), 107,108,121,LGRM(Var) (comp), 101_coverage, 102_coverage, 103_coverage, 107_coverage, 108_coverage, 121_coverage	103,LGRM(Var, FR), 107,LGRM(Var, FR), 121,LGRM(Var, FR), 101,102,103,LGRM(Var) (comp), 107,108,121,LGRM(Var) (comp), 101_coverage, 102_coverage, 103_coverage, 107_coverage, 108_coverage, 121_coverage															9	22	40.9091	6	5	1	33.9	2	5	40	2	0	0.9862	37.5								17	27	62.963
chr7	77365774^77365775	Insertion	-	A	77365775	121,LGRM(Var), 103,LGRM(Var), 108,LGRM(Var)	3	6	50	103,LGRM(Var, FR), 108,LGRM(Var, FR), 121,LGRM(Var, FR), 101,102,103,LGRM(Var) (comp), 107,108,121,LGRM(Var) (comp), 101_coverage, 102_coverage, 103_coverage, 107_coverage, 108_coverage, 121_coverage	103,LGRM(Var, FR), 108,LGRM(Var, FR), 121,LGRM(Var, FR), 101,102,103,LGRM(Var) (comp), 107,108,121,LGRM(Var) (comp)															6	18	33.3333	7	2	0.9999	36.9								3	6	50	3	1	0.9986	36.5	24	31	77.4194
chr1	92646870	SNV	T	A	92646870	121,LGRM(Var), 108,LGRM(Var), 103,LGRM(Var)	3	6	50	103,LGRM(Var, FR), 108,LGRM(Var, FR), 121,LGRM(Var, FR), 101,102,103,LGRM(Var) (comp), 107,108,121,LGRM(Var) (comp), 101_coverage, 102_coverage, 103_coverage, 107_coverage, 108_coverage, 121_coverage	103,LGRM(Var, FR), 108,LGRM(Var, FR), 121,LGRM(Var, FR), 101,102,103,LGRM(Var) (comp), 107,108,121,LGRM(Var) (comp), 101_coverage, 101_coverage, 102_coverage, 102_coverage, 103_coverage, 103_coverage, 107_coverage, 107_coverage, 108_coverage, 108_coverage, 121_coverage, 121_coverage															15	20	75	12	9	0.9302	35								7	8	87.5	3	7	0.9979	36.5	25	30	83.3333
chr1	26448930^26448931	Insertion	-	A	26448931	121,LGRM(Var), 102,LGRM(Var), 108,LGRM(Var)	3	6	50	102,LGRM(Var, FR), 108,LGRM(Var, FR), 121,LGRM(Var, FR), 101,102,103,LGRM(Var) (comp), 107,108,121,LGRM(Var) (comp), 101_coverage, 102_coverage, 103_coverage, 107_coverage, 108_coverage, 121_coverage	102,LGRM(Var, FR), 108,LGRM(Var, FR), 121,LGRM(Var, FR), 101,102,103,LGRM(Var) (comp), 107,108,121,LGRM(Var) (comp)								4	6	66.6667	3	3	0.998	34.5															2	6	33.3333	1	2	0.9808	40.3	11	46	23.913
chr1	45125966^45125967	Insertion	-	T	45125967	107,LGRM(Var), 121,LGRM(Var), 103,LGRM(Var)	3	6	50	103,LGRM(Var, FR), 107,LGRM(Var, FR), 121,LGRM(Var, FR), 101,102,103,LGRM(Var) (comp), 107,108,121,LGRM(Var) (comp), 101_coverage, 102_coverage, 103_coverage, 107_coverage, 108_coverage, 121_coverage	103,LGRM(Var, FR), 107,LGRM(Var, FR), 121,LGRM(Var, FR), 101,102,103,LGRM(Var) (comp), 107,108,121,LGRM(Var) (comp)															11	26	42.3077	13	0	1	37.5	2	4	50	1	1	0.9686	38								10	22	45.4545
chr10	46121971	SNV	C	A	46121971	103,LGRM(Var), 121,LGRM(Var), 108,LGRM(Var)	3	6	50	103,LGRM(Var, FR), 108,LGRM(Var, FR), 121,LGRM(Var, FR), 101,102,103,LGRM(Var) (comp), 107,108,121,LGRM(Var) (comp), 101_coverage, 102_coverage, 103_coverage, 107_coverage, 108_coverage, 121_coverage	103,LGRM(Var, FR), 108,LGRM(Var, FR), 121,LGRM(Var, FR), 101,102,103,LGRM(Var) (comp), 107,108,121,LGRM(Var) (comp), 101_coverage, 102_coverage, 103_coverage, 107_coverage, 108_coverage, 121_coverage															26	26	100	19	17	1	34.6								3	4	75	1	2	0.9922	40	16	23	69.5652
chr10	70276535	SNV	C	T	70276535	103,LGRM(Var), 121,LGRM(Var), 108,LGRM(Var)	3	6	50	103,LGRM(Var, FR), 108,LGRM(Var, FR), 121,LGRM(Var, FR), 101,102,103,LGRM(Var) (comp), 107,108,121,LGRM(Var) (comp), 101_coverage, 102_coverage, 103_coverage, 107_coverage, 108_coverage, 121_coverage	103,LGRM(Var, FR), 108,LGRM(Var, FR), 121,LGRM(Var, FR), 101,102,103,LGRM(Var) (comp), 107,108,121,LGRM(Var) (comp), 101_coverage, 102_coverage, 103_coverage, 107_coverage, 108_coverage, 121_coverage															7	18	38.8889	10	0	1	33.8								2	6	33.3333	2	1	0.9996	33	6	21	28.5714
chr10	73765670	SNV	T	A	73765670	103,LGRM(Var), 121,LGRM(Var), 108,LGRM(Var)	3	6	50	103,LGRM(Var, FR), 108,LGRM(Var, FR), 121,LGRM(Var, FR), 101,102,103,LGRM(Var) (comp), 107,108,121,LGRM(Var) (comp), 101_coverage, 102_coverage, 103_coverage, 107_coverage, 108_coverage, 121_coverage	103,LGRM(Var, FR), 108,LGRM(Var, FR), 121,LGRM(Var, FR), 101,102,103,LGRM(Var) (comp), 107,108,121,LGRM(Var) (comp), 101_coverage, 102_coverage, 103_coverage, 107_coverage, 108_coverage, 121_coverage															15	15	100	11	7	1	33.1								3	5	60	3	1	0.9967	36	14	23	60.8696
chr10	100184105	SNV	C	A	100184105	103,LGRM(Var), 121,LGRM(Var), 107,LGRM(Var)	3	6	50	103,LGRM(Var, FR), 107,LGRM(Var, FR), 121,LGRM(Var, FR), 101,102,103,LGRM(Var) (comp), 107,108,121,LGRM(Var) (comp), 101_coverage, 102_coverage, 103_coverage, 107_coverage, 108_coverage, 121_coverage	103,LGRM(Var, FR), 107,LGRM(Var, FR), 121,LGRM(Var, FR), 101,102,103,LGRM(Var) (comp), 107,108,121,LGRM(Var) (comp), 101_coverage, 102_coverage, 103_coverage, 107_coverage, 108_coverage, 121_coverage															6	22	27.2727	8	0	0.9988	34.6	2	5	40	2	0	0.9673	32								8	15	53.3333
chr10	95441329^95441330	Insertion	-	T	95441330	108,LGRM(Var), 107,LGRM(Var), 101,LGRM(Var)	3	6	50	101,LGRM(Var, FR), 107,LGRM(Var, FR), 108,LGRM(Var, FR), 101,102,103,LGRM(Var) (comp), 107,108,121,LGRM(Var) (comp), 101_coverage, 102_coverage, 103_coverage, 107_coverage, 108_coverage, 121_coverage	101,LGRM(Var, FR), 107,LGRM(Var, FR), 108,LGRM(Var, FR), 101,102,103,LGRM(Var) (comp), 107,108,121,LGRM(Var) (comp)	10	43	23.2558	13	2	0.9482	36															3	7	42.8571	5	0	0.9992	37	5	23	21.7391	9	0	0.997	35.9
chr11	65413848^65413849	Insertion	-	G	65413849	107,LGRM(Var), 121,LGRM(Var), 103,LGRM(Var)	3	6	50	103,LGRM(Var, FR), 107,LGRM(Var, FR), 121,LGRM(Var, FR), 101,102,103,LGRM(Var) (comp), 107,108,121,LGRM(Var) (comp), 101_coverage, 102_coverage, 103_coverage, 107_coverage, 108_coverage, 121_coverage	103,LGRM(Var, FR), 107,LGRM(Var, FR), 121,LGRM(Var, FR), 101,102,103,LGRM(Var) (comp), 107,108,121,LGRM(Var) (comp)															13	18	72.2222	8	5	0.9966	36.9	5	5	100	5	1	1	34.7								12	18	66.6667
chr12	50026386	SNV	C	T	50026386	121,LGRM(Var), 103,LGRM(Var), 107,LGRM(Var)	3	6	50	103,LGRM(Var, FR), 107,LGRM(Var, FR), 121,LGRM(Var, FR), 101,102,103,LGRM(Var) (comp), 107,108,121,LGRM(Var) (comp), 101_coverage, 102_coverage, 103_coverage, 107_coverage, 108_coverage, 121_coverage	103,LGRM(Var, FR), 107,LGRM(Var, FR), 121,LGRM(Var, FR), 101,102,103,LGRM(Var) (comp), 107,108,121,LGRM(Var) (comp), 101_coverage, 102_coverage, 103_coverage, 107_coverage, 108_coverage, 121_coverage															3	9	33.3333	0	3	0.9991	38.3	2	4	50	2	0	0.9936	31								3	14	21.4286
chr12	48189549^48189550	Insertion	-	C	48189550	121,LGRM(Var), 103,LGRM(Var), 108,LGRM(Var)	3	6	50	103,LGRM(Var, FR), 108,LGRM(Var, FR), 121,LGRM(Var, FR), 101,102,103,LGRM(Var) (comp), 107,108,121,LGRM(Var) (comp), 101_coverage, 102_coverage, 103_coverage, 107_coverage, 108_coverage, 121_coverage	103,LGRM(Var, FR), 108,LGRM(Var, FR), 121,LGRM(Var, FR), 101,102,103,LGRM(Var) (comp), 107,108,121,LGRM(Var) (comp)															12	31	38.7097	5	8	1	39.5								3	4	75	2	1	0.7698	30.3	19	31	61.2903
chr14	52167852^52167853	Insertion	-	G	52167853	107,LGRM(Var), 103,LGRM(Var), 121,LGRM(Var)	3	6	50	103,LGRM(Var, FR), 107,LGRM(Var, FR), 121,LGRM(Var, FR), 101,102,103,LGRM(Var) (comp), 107,108,121,LGRM(Var) (comp), 101_coverage, 102_coverage, 103_coverage, 107_coverage, 108_coverage, 121_coverage	103,LGRM(Var, FR), 107,LGRM(Var, FR), 121,LGRM(Var, FR), 101,102,103,LGRM(Var) (comp), 107,108,121,LGRM(Var) (comp)															4	10	40	4	0	0.9991	37.3	6	15	40	5	1	1	39.3								33	104	31.7308
chr14	56079186^56079187	Insertion	-	A	56079187	107,LGRM(Var), 121,LGRM(Var), 102,LGRM(Var)	3	6	50	102,LGRM(Var, FR), 107,LGRM(Var, FR), 121,LGRM(Var, FR), 101,102,103,LGRM(Var) (comp), 107,108,121,LGRM(Var) (comp), 101_coverage, 102_coverage, 103_coverage, 107_coverage, 108_coverage, 121_coverage	102,LGRM(Var, FR), 107,LGRM(Var, FR), 121,LGRM(Var, FR), 101,102,103,LGRM(Var) (comp), 107,108,121,LGRM(Var) (comp)								18	59	30.5085	10	12	1	36.8								13	38	34.2105	9	12	1	34.8								108	481	22.4532
chr16	4029188	Deletion	C	-	4029188	103,LGRM(Var), 107,LGRM(Var), 121,LGRM(Var)	3	6	50	103,LGRM(Var, FR), 107,LGRM(Var, FR), 121,LGRM(Var, FR), 101,102,103,LGRM(Var) (comp), 107,108,121,LGRM(Var) (comp), 101_coverage, 102_coverage, 103_coverage, 107_coverage, 108_coverage, 121_coverage	103,LGRM(Var, FR), 107,LGRM(Var, FR), 121,LGRM(Var, FR), 101,102,103,LGRM(Var) (comp), 107,108,121,LGRM(Var) (comp), 101_coverage, 102_coverage, 103_coverage, 107_coverage, 108_coverage, 121_coverage															3	3	100	3	2	1	28.2	2	2	100	3	1	1	33.3								5	5	100
chr16	57787178^57787179	Insertion	-	G	57787179	108,LGRM(Var), 103,LGRM(Var), 121,LGRM(Var)	3	6	50	103,LGRM(Var, FR), 108,LGRM(Var, FR), 121,LGRM(Var, FR), 101,102,103,LGRM(Var) (comp), 107,108,121,LGRM(Var) (comp), 101_coverage, 102_coverage, 103_coverage, 107_coverage, 108_coverage, 121_coverage	103,LGRM(Var, FR), 108,LGRM(Var, FR), 121,LGRM(Var, FR), 101,102,103,LGRM(Var) (comp), 107,108,121,LGRM(Var) (comp)															8	11	72.7273	8	0	0.974	36								6	6	100	6	0	1	35.2	22	28	78.5714
chr18	19997597	Deletion	A	-	19997597	103,LGRM(Var), 121,LGRM(Var), 108,LGRM(Var)	3	6	50	101,LGRM(Var, FR), 103,LGRM(Var, FR), 107,LGRM(Var, FR), 108,LGRM(Var, FR), 121,LGRM(Var, FR), 101,102,103,LGRM(Var) (comp), 107,108,121,LGRM(Var) (comp), 101_coverage, 102_coverage, 103_coverage, 107_coverage, 108_coverage, 121_coverage	103,LGRM(Var, FR), 108,LGRM(Var, FR), 121,LGRM(Var, FR), 101,102,103,LGRM(Var) (comp), 107,108,121,LGRM(Var) (comp), 101_coverage, 101_coverage, 102_coverage, 102_coverage, 103_coverage, 103_coverage, 107_coverage, 107_coverage, 108_coverage, 108_coverage, 121_coverage, 121_coverage															5	19	26.3158	0	5	0.9873	35.4								2	5	40	1	2	0.9985	35.3	7	30	23.3333
chr19	8575857	SNV	G	A	8575857	103,LGRM(Var), 107,LGRM(Var), 121,LGRM(Var)	3	6	50	103,LGRM(Var, FR), 107,LGRM(Var, FR), 121,LGRM(Var, FR), 101,102,103,LGRM(Var) (comp), 107,108,121,LGRM(Var) (comp), 101_coverage, 102_coverage, 103_coverage, 107_coverage, 108_coverage, 121_coverage	103,LGRM(Var, FR), 107,LGRM(Var, FR), 121,LGRM(Var, FR), 101,102,103,LGRM(Var) (comp), 107,108,121,LGRM(Var) (comp), 101_coverage, 102_coverage, 103_coverage, 107_coverage, 108_coverage, 121_coverage															8	8	100	5	4	1	33.6	4	4	100	6	1	1	35.6								16	16	100
chr19	37677288	SNV	C	T	37677288	108,LGRM(Var), 103,LGRM(Var), 121,LGRM(Var)	3	6	50	103,LGRM(Var, FR), 108,LGRM(Var, FR), 121,LGRM(Var, FR), 101,102,103,LGRM(Var) (comp), 107,108,121,LGRM(Var) (comp), 101_coverage, 102_coverage, 103_coverage, 107_coverage, 108_coverage, 121_coverage	103,LGRM(Var, FR), 108,LGRM(Var, FR), 121,LGRM(Var, FR), 101,102,103,LGRM(Var) (comp), 107,108,121,LGRM(Var) (comp), 101_coverage, 102_coverage, 103_coverage, 107_coverage, 108_coverage, 121_coverage															3	17	17.6471	3	2	0.9115	36								2	4	50	2	1	0.9996	34.3	11	20	55
chr19	42799300	Deletion	C	-	42799300	108,LGRM(Var), 103,LGRM(Var), 121,LGRM(Var)	3	6	50	103,LGRM(Var, FR), 108,LGRM(Var, FR), 121,LGRM(Var, FR), 101,102,103,LGRM(Var) (comp), 107,108,121,LGRM(Var) (comp), 101_coverage, 102_coverage, 103_coverage, 107_coverage, 108_coverage, 121_coverage	103,LGRM(Var, FR), 108,LGRM(Var, FR), 121,LGRM(Var, FR), 101,102,103,LGRM(Var) (comp), 107,108,121,LGRM(Var) (comp), 101_coverage, 102_coverage, 103_coverage, 107_coverage, 108_coverage, 121_coverage															29	37	78.3784	22	15	0.8524	29.5								3	3	100	3	2	1	27.6	37	43	86.0465
chr19	55994464	SNV	C	T	55994464	103,LGRM(Var), 107,LGRM(Var), 121,LGRM(Var)	3	6	50	103,LGRM(Var, FR), 107,LGRM(Var, FR), 121,LGRM(Var, FR), 101,102,103,LGRM(Var) (comp), 107,108,121,LGRM(Var) (comp), 101_coverage, 102_coverage, 103_coverage, 107_coverage, 108_coverage, 121_coverage	103,LGRM(Var, FR), 107,LGRM(Var, FR), 121,LGRM(Var, FR), 101,102,103,LGRM(Var) (comp), 107,108,121,LGRM(Var) (comp), 101_coverage, 102_coverage, 103_coverage, 107_coverage, 108_coverage, 121_coverage															12	17	70.5882	8	7	0.996	31.7	2	4	50	1	1	0.9388	23.5								4	8	50
chr19	16539571^16539572	Insertion	-	C	16539572	108,LGRM(Var), 103,LGRM(Var), 121,LGRM(Var)	3	6	50	103,LGRM(Var, FR), 108,LGRM(Var, FR), 121,LGRM(Var, FR), 101,102,103,LGRM(Var) (comp), 107,108,121,LGRM(Var) (comp), 101_coverage, 102_coverage, 103_coverage, 107_coverage, 108_coverage, 121_coverage	103,LGRM(Var, FR), 108,LGRM(Var, FR), 121,LGRM(Var, FR), 101,102,103,LGRM(Var) (comp), 107,108,121,LGRM(Var) (comp)															14	20	70	14	0	0.999	32.1								4	4	100	4	0	1	27.5	8	9	88.8889
chr2	33335810	SNV	C	G	33335810	121,LGRM(Var), 107,LGRM(Var), 103,LGRM(Var)	3	6	50	103,LGRM(Var, FR), 107,LGRM(Var, FR), 121,LGRM(Var, FR), 101,102,103,LGRM(Var) (comp), 107,108,121,LGRM(Var) (comp), 101_coverage, 102_coverage, 103_coverage, 107_coverage, 108_coverage, 121_coverage	103,LGRM(Var, FR), 107,LGRM(Var, FR), 121,LGRM(Var, FR), 101,102,103,LGRM(Var) (comp), 107,108,121,LGRM(Var) (comp), 101_coverage, 102_coverage, 103_coverage, 107_coverage, 108_coverage, 121_coverage															10	18	55.5556	9	5	1	34.5	3	5	60	2	3	0.9771	35.4								3	8	37.5
chr20	33449258	SNV	C	T	33449258	121,LGRM(Var), 107,LGRM(Var), 101,LGRM(Var)	3	6	50	101,LGRM(Var, FR), 107,LGRM(Var, FR), 121,LGRM(Var, FR), 101,102,103,LGRM(Var) (comp), 107,108,121,LGRM(Var) (comp), 101_coverage, 102_coverage, 103_coverage, 107_coverage, 108_coverage, 121_coverage	101,LGRM(Var, FR), 107,LGRM(Var, FR), 121,LGRM(Var, FR), 101,102,103,LGRM(Var) (comp), 107,108,121,LGRM(Var) (comp), 101_coverage, 102_coverage, 103_coverage, 107_coverage, 108_coverage, 121_coverage	2	9	22.2222	2	1	0.9981	36.3															4	8	50	3	2	0.9999	35.6								12	23	52.1739
chr22	20780389	SNV	C	A	20780389	108,LGRM(Var), 121,LGRM(Var), 103,LGRM(Var)	3	6	50	103,LGRM(Var, FR), 108,LGRM(Var, FR), 121,LGRM(Var, FR), 101,102,103,LGRM(Var) (comp), 107,108,121,LGRM(Var) (comp), 101_coverage, 102_coverage, 103_coverage, 107_coverage, 108_coverage, 121_coverage	103,LGRM(Var, FR), 108,LGRM(Var, FR), 121,LGRM(Var, FR), 101,102,103,LGRM(Var) (comp), 107,108,121,LGRM(Var) (comp), 101_coverage, 102_coverage, 103_coverage, 107_coverage, 108_coverage, 121_coverage															5	7	71.4286	2	4	0.9668	31.5								4	4	100	2	2	1	33.5	2	4	50
chr3	121260300	SNV	C	T	121260300	121,LGRM(Var), 108,LGRM(Var), 103,LGRM(Var)	3	6	50	103,LGRM(Var, FR), 108,LGRM(Var, FR), 121,LGRM(Var, FR), 101,102,103,LGRM(Var) (comp), 107,108,121,LGRM(Var) (comp), 101_coverage, 102_coverage, 103_coverage, 107_coverage, 108_coverage, 121_coverage	103,LGRM(Var, FR), 108,LGRM(Var, FR), 121,LGRM(Var, FR), 101,102,103,LGRM(Var) (comp), 107,108,121,LGRM(Var) (comp), 101_coverage, 102_coverage, 103_coverage, 107_coverage, 108_coverage, 121_coverage															9	16	56.25	12	1	1	36.2								3	4	75	3	1	0.9409	29.5	12	22	54.5455
chr3	52172317^52172318	Insertion	-	A	52172318	121,LGRM(Var), 103,LGRM(Var), 107,LGRM(Var)	3	6	50	103,LGRM(Var, FR), 107,LGRM(Var, FR), 121,LGRM(Var, FR), 101,102,103,LGRM(Var) (comp), 107,108,121,LGRM(Var) (comp), 101_coverage, 102_coverage, 103_coverage, 107_coverage, 108_coverage, 121_coverage	103,LGRM(Var, FR), 107,LGRM(Var, FR), 121,LGRM(Var, FR), 101,102,103,LGRM(Var) (comp), 107,108,121,LGRM(Var) (comp)															21	60	35	18	3	1	34.1	3	4	75	2	1	0.6954	36.7								13	33	39.3939
chr4	1379708	SNV	C	G	1379708	103,LGRM(Var), 108,LGRM(Var), 107,LGRM(Var)	3	6	50	103,LGRM(Var, FR), 107,LGRM(Var, FR), 108,LGRM(Var, FR), 101,102,103,LGRM(Var) (comp), 107,108,121,LGRM(Var) (comp), 101_coverage, 102_coverage, 103_coverage, 107_coverage, 108_coverage, 121_coverage	103,LGRM(Var, FR), 107,LGRM(Var, FR), 108,LGRM(Var, FR), 101,102,103,LGRM(Var) (comp), 107,108,121,LGRM(Var) (comp), 101_coverage, 102_coverage, 103_coverage, 107_coverage, 108_coverage, 121_coverage															18	41	43.9024	16	6	1	34.3	3	11	27.2727	3	1	0.9999	33.5	2	6	33.3333	1	2	1	35
chr4	5564715	SNV	T	A	5564715	103,LGRM(Var), 107,LGRM(Var), 121,LGRM(Var)	3	6	50	103,LGRM(Var, FR), 107,LGRM(Var, FR), 121,LGRM(Var, FR), 101,102,103,LGRM(Var) (comp), 107,108,121,LGRM(Var) (comp), 101_coverage, 102_coverage, 103_coverage, 107_coverage, 108_coverage, 121_coverage	103,LGRM(Var, FR), 107,LGRM(Var, FR), 121,LGRM(Var, FR), 101,102,103,LGRM(Var) (comp), 107,108,121,LGRM(Var) (comp), 101_coverage, 102_coverage, 103_coverage, 107_coverage, 108_coverage, 121_coverage															6	6	100	3	4	1	36.4	3	5	60	2	3	0.9851	38.6								16	28	57.1429
chr4	87556524	Deletion	G	-	87556524	103,LGRM(Var), 108,LGRM(Var), 121,LGRM(Var)	3	6	50	103,LGRM(Var, FR), 108,LGRM(Var, FR), 121,LGRM(Var, FR), 101,102,103,LGRM(Var) (comp), 107,108,121,LGRM(Var) (comp), 101_coverage, 102_coverage, 103_coverage, 107_coverage, 108_coverage, 121_coverage	103,LGRM(Var, FR), 108,LGRM(Var, FR), 121,LGRM(Var, FR), 101,102,103,LGRM(Var) (comp), 107,108,121,LGRM(Var) (comp), 101_coverage, 102_coverage, 103_coverage, 107_coverage, 108_coverage, 121_coverage															7	7	100	7	1	1	33.3								2	2	100	3	1	1	25.5	5	6	83.3333
chr4	155460288^155460289	Insertion	-	T	155460289	108,LGRM(Var), 107,LGRM(Var), 101,LGRM(Var)	3	6	50	101,LGRM(Var, FR), 107,LGRM(Var, FR), 108,LGRM(Var, FR), 101,102,103,LGRM(Var) (comp), 107,108,121,LGRM(Var) (comp), 101_coverage, 102_coverage, 103_coverage, 107_coverage, 108_coverage, 121_coverage	101,LGRM(Var, FR), 107,LGRM(Var, FR), 108,LGRM(Var, FR), 101,102,103,LGRM(Var) (comp), 107,108,121,LGRM(Var) (comp)	7	18	38.8889	7	1	0.9999	37.1															4	11	36.3636	3	2	0.9982	37.6	10	23	43.4783	10	5	1	32.1
chr5	131132548	SNV	C	T	131132548	121,LGRM(Var), 108,LGRM(Var), 103,LGRM(Var)	3	6	50	103,LGRM(Var, FR), 108,LGRM(Var, FR), 121,LGRM(Var, FR), 101,102,103,LGRM(Var) (comp), 107,108,121,LGRM(Var) (comp), 101_coverage, 102_coverage, 103_coverage, 107_coverage, 108_coverage, 121_coverage	103,LGRM(Var, FR), 108,LGRM(Var, FR), 121,LGRM(Var, FR), 101,102,103,LGRM(Var) (comp), 107,108,121,LGRM(Var) (comp), 101_coverage, 102_coverage, 103_coverage, 107_coverage, 108_coverage, 121_coverage															10	13	76.9231	10	0	0.9164	27.1								2	4	50	2	1	0.9937	33.3	8	20	40
chr5	141049346	SNV	C	A	141049346	121,LGRM(Var), 103,LGRM(Var), 107,LGRM(Var)	3	6	50	103,LGRM(Var, FR), 107,LGRM(Var, FR), 121,LGRM(Var, FR), 101,102,103,LGRM(Var) (comp), 107,108,121,LGRM(Var) (comp), 101_coverage, 102_coverage, 103_coverage, 107_coverage, 108_coverage, 121_coverage	103,LGRM(Var, FR), 107,LGRM(Var, FR), 121,LGRM(Var, FR), 101,102,103,LGRM(Var) (comp), 107,108,121,LGRM(Var) (comp), 101_coverage, 102_coverage, 103_coverage, 107_coverage, 108_coverage, 121_coverage															14	22	63.6364	16	1	1	35.8	3	4	75	5	0	0.9625	34								3	6	50
chr5	153377435	Deletion	C	-	153377435	121,LGRM(Var), 108,LGRM(Var), 103,LGRM(Var)	3	6	50	103,LGRM(Var, FR), 108,LGRM(Var, FR), 121,LGRM(Var, FR), 101,102,103,LGRM(Var) (comp), 107,108,121,LGRM(Var) (comp), 101_coverage, 102_coverage, 103_coverage, 107_coverage, 108_coverage, 121_coverage	103,LGRM(Var, FR), 108,LGRM(Var, FR), 121,LGRM(Var, FR), 101,102,103,LGRM(Var) (comp), 107,108,121,LGRM(Var) (comp), 101_coverage, 102_coverage, 103_coverage, 107_coverage, 108_coverage, 121_coverage															13	18	72.2222	13	0	0.9959	34.7								2	6	33.3333	2	0	0.988	35	9	12	75
chr6	32150761	SNV	G	A	32150761	103,LGRM(Var), 107,LGRM(Var), 121,LGRM(Var)	3	6	50	103,LGRM(Var, FR), 107,LGRM(Var, FR), 121,LGRM(Var, FR), 101,102,103,LGRM(Var) (comp), 107,108,121,LGRM(Var) (comp), 101_coverage, 102_coverage, 103_coverage, 107_coverage, 108_coverage, 121_coverage	103,LGRM(Var, FR), 107,LGRM(Var, FR), 121,LGRM(Var, FR), 101,102,103,LGRM(Var) (comp), 107,108,121,LGRM(Var) (comp), 101_coverage, 102_coverage, 103_coverage, 107_coverage, 108_coverage, 121_coverage															20	57	35.0877	21	6	1	36.2	2	4	50	1	1	0.9879	31								10	23	43.4783
chr6	31324601^31324602	Insertion	-	T	31324602	103,LGRM(Var), 108,LGRM(Var), 121,LGRM(Var)	3	6	50	103,LGRM(Var, FR), 108,LGRM(Var, FR), 121,LGRM(Var, FR), 101,102,103,LGRM(Var) (comp), 107,108,121,LGRM(Var) (comp), 101_coverage, 102_coverage, 103_coverage, 107_coverage, 108_coverage, 121_coverage	103,LGRM(Var, FR), 108,LGRM(Var, FR), 121,LGRM(Var, FR), 101,102,103,LGRM(Var) (comp), 107,108,121,LGRM(Var) (comp)															7	7	100	7	2	1	35.3								7	7	100	7	4	1	34	6	6	100
chr7	8095063	Deletion	C	-	8095063	121,LGRM(Var), 103,LGRM(Var), 108,LGRM(Var)	3	6	50	103,LGRM(Var, FR), 108,LGRM(Var, FR), 121,LGRM(Var, FR), 101,102,103,LGRM(Var) (comp), 107,108,121,LGRM(Var) (comp), 101_coverage, 102_coverage, 103_coverage, 107_coverage, 108_coverage, 121_coverage	103,LGRM(Var, FR), 108,LGRM(Var, FR), 121,LGRM(Var, FR), 101,102,103,LGRM(Var) (comp), 107,108,121,LGRM(Var) (comp), 101_coverage, 102_coverage, 103_coverage, 107_coverage, 108_coverage, 121_coverage															11	23	47.8261	13	0	1	35.8								2	4	50	3	0	0.9989	32.3	15	26	57.6923
chr8	103289349	Insertion	T	TT	103289349	108,LGRM(Var), 103,LGRM(Var), 107,LGRM(Var)	3	6	50	102,LGRM(Var, FR), 103,LGRM(Var, FR), 107,LGRM(Var, FR), 108,LGRM(Var, FR), 101,102,103,LGRM(Var) (comp), 107,108,121,LGRM(Var) (comp), 101_coverage, 102_coverage, 103_coverage, 107_coverage, 108_coverage, 121_coverage	103,LGRM(Var, FR), 107,LGRM(Var, FR), 108,LGRM(Var, FR), 101,102,103,LGRM(Var) (comp), 107,108,121,LGRM(Var) (comp), 101_coverage, 102_coverage, 103_coverage, 107_coverage, 108_coverage, 121_coverage															50	189	26.455	39	28	1	36	5	19	26.3158	3	2	0.9427	36.4	3	13	23.0769	2	3	0.9931	36.6
chr8	143427161	SNV	C	T	143427161	108,LGRM(Var), 103,LGRM(Var), 121,LGRM(Var)	3	6	50	103,LGRM(Var, FR), 108,LGRM(Var, FR), 121,LGRM(Var, FR), 101,102,103,LGRM(Var) (comp), 107,108,121,LGRM(Var) (comp), 101_coverage, 102_coverage, 103_coverage, 107_coverage, 108_coverage, 121_coverage	103,LGRM(Var, FR), 108,LGRM(Var, FR), 121,LGRM(Var, FR), 101,102,103,LGRM(Var) (comp), 107,108,121,LGRM(Var) (comp), 101_coverage, 102_coverage, 103_coverage, 107_coverage, 108_coverage, 121_coverage															9	20	45	10	2	1	34.4								4	6	66.6667	6	0	0.9956	36.3	6	24	25
chr8	57219269^57219270	Insertion	-	A	57219270	103,LGRM(Var), 107,LGRM(Var), 121,LGRM(Var)	3	6	50	103,LGRM(Var, FR), 107,LGRM(Var, FR), 121,LGRM(Var, FR), 101,102,103,LGRM(Var) (comp), 107,108,121,LGRM(Var) (comp), 101_coverage, 102_coverage, 103_coverage, 107_coverage, 108_coverage, 121_coverage	103,LGRM(Var, FR), 107,LGRM(Var, FR), 121,LGRM(Var, FR), 101,102,103,LGRM(Var) (comp), 107,108,121,LGRM(Var) (comp)															8	28	28.5714	11	1	1	37.8	2	5	40	2	0	0.967	40.5								30	80	37.5
chrX	107938669	Deletion	G	-	107938669	121,LGRM(Var), 103,LGRM(Var), 107,LGRM(Var)	3	6	50	103,LGRM(Var, FR), 107,LGRM(Var, FR), 121,LGRM(Var, FR), 101,102,103,LGRM(Var) (comp), 107,108,121,LGRM(Var) (comp), 101_coverage, 102_coverage, 103_coverage, 107_coverage, 108_coverage, 121_coverage	103,LGRM(Var, FR), 107,LGRM(Var, FR), 121,LGRM(Var, FR), 101,102,103,LGRM(Var) (comp), 107,108,121,LGRM(Var) (comp), 101_coverage, 102_coverage, 103_coverage, 107_coverage, 108_coverage, 121_coverage															17	21	80.9524	15	2	0.8306	37.2	3	3	100	4	0	1	31								5	6	83.3333
chrX	152959472	Deletion	G	-	152959472	121,LGRM(Var), 103,LGRM(Var), 108,LGRM(Var)	3	6	50	103,LGRM(Var, FR), 108,LGRM(Var, FR), 121,LGRM(Var, FR), 101,102,103,LGRM(Var) (comp), 107,108,121,LGRM(Var) (comp), 101_coverage, 102_coverage, 103_coverage, 107_coverage, 108_coverage, 121_coverage	103,LGRM(Var, FR), 108,LGRM(Var, FR), 121,LGRM(Var, FR), 101,102,103,LGRM(Var) (comp), 107,108,121,LGRM(Var) (comp), 101_coverage, 102_coverage, 103_coverage, 107_coverage, 108_coverage, 121_coverage															15	16	93.75	14	3	1	32.1								3	3	100	5	0	1	32.4	9	9	100
chrX	135961588..135961589	Deletion	TT	-	135961588	107,LGRM(Var), 108,LGRM(Var), 101,LGRM(Var)	3	6	50	101,LGRM(Var, FR), 103,LGRM(Var, FR), 107,LGRM(Var, FR), 108,LGRM(Var, FR), 121,LGRM(Var, FR), 101,102,103,LGRM(Var) (comp), 107,108,121,LGRM(Var) (comp), 101_coverage, 102_coverage, 103_coverage, 107_coverage, 108_coverage, 121_coverage	101,LGRM(Var, FR), 107,LGRM(Var, FR), 108,LGRM(Var, FR), 101,102,103,LGRM(Var) (comp), 107,108,121,LGRM(Var) (comp), 101_coverage, 102_coverage, 103_coverage, 107_coverage, 108_coverage, 121_coverage	10	27	37.037	9	1	1	37.2															4	9	44.4444	3	1	0.9999	37	8	23	34.7826	7	1	1	35.1
chr1	70781193	SNV	G	A	70781193	107,LGRM(Var), 121,LGRM(Var), 103,LGRM(Var)	3	6	50	103,LGRM(Var, FR), 107,LGRM(Var, FR), 121,LGRM(Var, FR), 101,102,103,LGRM(Var) (comp), 107,108,121,LGRM(Var) (comp), 101_coverage, 102_coverage, 103_coverage, 107_coverage, 108_coverage, 121_coverage	103,LGRM(Var, FR), 107,LGRM(Var, FR), 121,LGRM(Var, FR), 101,102,103,LGRM(Var) (comp), 107,108,121,LGRM(Var) (comp), 101_coverage, 102_coverage, 103_coverage, 107_coverage, 108_coverage, 121_coverage															9	26	34.6154	11	0	1	34.6	2	5	40	3	0	0.9991	34.3								6	23	26.087
chr12	123706434	SNV	C	T	123706434	121,LGRM(Var), 103,LGRM(Var), 108,LGRM(Var)	3	6	50	103,LGRM(Var, FR), 108,LGRM(Var, FR), 121,LGRM(Var, FR), 101,102,103,LGRM(Var) (comp), 107,108,121,LGRM(Var) (comp), 101_coverage, 102_coverage, 103_coverage, 107_coverage, 108_coverage, 121_coverage	103,LGRM(Var, FR), 108,LGRM(Var, FR), 121,LGRM(Var, FR), 101,102,103,LGRM(Var) (comp), 107,108,121,LGRM(Var) (comp), 101_coverage, 102_coverage, 103_coverage, 107_coverage, 108_coverage, 121_coverage															8	27	29.6296	10	1	1	36								3	8	37.5	1	2	0.9996	37	7	25	28
chr14	50807878	SNV	T	C	50807878	108,LGRM(Var), 107,LGRM(Var), 103,LGRM(Var)	3	6	50	103,LGRM(Var, FR), 107,LGRM(Var, FR), 108,LGRM(Var, FR), 101,102,103,LGRM(Var) (comp), 107,108,121,LGRM(Var) (comp), 101_coverage, 102_coverage, 103_coverage, 107_coverage, 108_coverage, 121_coverage	103,LGRM(Var, FR), 107,LGRM(Var, FR), 108,LGRM(Var, FR), 101,102,103,LGRM(Var) (comp), 107,108,121,LGRM(Var) (comp), 101_coverage, 102_coverage, 103_coverage, 107_coverage, 108_coverage, 121_coverage															3	11	27.2727	3	0	0.9633	25	2	4	50	2	1	0.9987	28.7	2	4	50	1	1	0.9793	35
chr2	55561645^55561646	Insertion	-	T	55561646	107,LGRM(Var), 102,LGRM(Var), 108,LGRM(Var)	3	6	50	102,LGRM(Var, FR), 107,LGRM(Var, FR), 108,LGRM(Var, FR), 101,102,103,LGRM(Var) (comp), 107,108,121,LGRM(Var) (comp), 101_coverage, 102_coverage, 103_coverage, 107_coverage, 108_coverage, 121_coverage	102,LGRM(Var, FR), 107,LGRM(Var, FR), 108,LGRM(Var, FR), 101,102,103,LGRM(Var) (comp), 107,108,121,LGRM(Var) (comp)								3	12	25	3	2	0.995	36								3	11	27.2727	2	3	0.9974	37.4	6	20	30	4	5	1	32.2
chr3	93761985^93761986	Insertion	-	A	93761986	102,LGRM(Var), 108,LGRM(Var), 107,LGRM(Var)	3	6	50	102,LGRM(Var, FR), 107,LGRM(Var, FR), 108,LGRM(Var, FR), 101,102,103,LGRM(Var) (comp), 107,108,121,LGRM(Var) (comp), 101_coverage, 102_coverage, 103_coverage, 107_coverage, 108_coverage, 121_coverage	102,LGRM(Var, FR), 107,LGRM(Var, FR), 108,LGRM(Var, FR), 101,102,103,LGRM(Var) (comp), 107,108,121,LGRM(Var) (comp)								2	6	33.3333	2	2	0.9993	30								3	8	37.5	3	2	0.9997	36.2	5	18	27.7778	5	3	0.9984	38.1
chr4	73968215^73968216	Insertion	-	T	73968216	108,LGRM(Var), 107,LGRM(Var), 102,LGRM(Var)	3	6	50	102,LGRM(Var, FR), 107,LGRM(Var, FR), 108,LGRM(Var, FR), 101,102,103,LGRM(Var) (comp), 107,108,121,LGRM(Var) (comp), 101_coverage, 102_coverage, 103_coverage, 107_coverage, 108_coverage, 121_coverage	102,LGRM(Var, FR), 107,LGRM(Var, FR), 108,LGRM(Var, FR), 101,102,103,LGRM(Var) (comp), 107,108,121,LGRM(Var) (comp)								2	9	22.2222	2	2	0.9789	37								3	10	30	3	2	0.9982	28.4	6	14	42.8571	3	3	0.9998	32.3
chr8	144809796	SNV	T	C	144809796	101,LGRM(Var), 107,LGRM(Var), 121,LGRM(Var)	3	6	50	101,LGRM(Var, FR), 107,LGRM(Var, FR), 121,LGRM(Var, FR), 101,102,103,LGRM(Var) (comp), 107,108,121,LGRM(Var) (comp), 101_coverage, 102_coverage, 103_coverage, 107_coverage, 108_coverage, 121_coverage	101,LGRM(Var, FR), 107,LGRM(Var, FR), 121,LGRM(Var, FR), 101,102,103,LGRM(Var) (comp), 107,108,121,LGRM(Var) (comp), 101_coverage, 102_coverage, 103_coverage, 107_coverage, 108_coverage, 121_coverage	15	55	27.2727	8	14	1	31.4															10	29	34.4828	8	8	1	30.6								40	176	22.7273
chr10	121557053	SNV	C	T	121557053	121,LGRM(Var), 101,LGRM(Var)	2	6	33.3333	101,LGRM(Var, FR), 121,LGRM(Var, FR), 101,102,103,LGRM(Var) (comp), 107,108,121,LGRM(Var) (comp), 101_coverage, 102_coverage, 103_coverage, 107_coverage, 108_coverage, 121_coverage	101,LGRM(Var, FR), 121,LGRM(Var, FR), 101,102,103,LGRM(Var) (comp), 107,108,121,LGRM(Var) (comp), 101_coverage, 102_coverage, 103_coverage, 107_coverage, 108_coverage, 121_coverage	2	7	28.5714	1	1	0.9799	38.5																													13	41	31.7073
chr13	103290662^103290663	Insertion	-	A	103290663	103,LGRM(Var), 121,LGRM(Var)	2	6	33.3333	103,LGRM(Var, FR), 121,LGRM(Var, FR), 101,102,103,LGRM(Var) (comp), 107,108,121,LGRM(Var) (comp), 101_coverage, 102_coverage, 103_coverage, 107_coverage, 108_coverage, 121_coverage	103,LGRM(Var, FR), 121,LGRM(Var, FR), 101,102,103,LGRM(Var) (comp), 107,108,121,LGRM(Var) (comp)															10	37	27.027	10	0	0.9952	35.7															12	31	38.7097
chr15	78403618	Deletion	C	-	78403618	121,LGRM(Var), 103,LGRM(Var)	2	6	33.3333	103,LGRM(Var, FR), 121,LGRM(Var, FR), 101,102,103,LGRM(Var) (comp), 107,108,121,LGRM(Var) (comp), 101_coverage, 102_coverage, 103_coverage, 107_coverage, 108_coverage, 121_coverage	103,LGRM(Var, FR), 121,LGRM(Var, FR), 101,102,103,LGRM(Var) (comp), 107,108,121,LGRM(Var) (comp), 101_coverage, 102_coverage, 103_coverage, 107_coverage, 108_coverage, 121_coverage															6	10	60	7	0	0.9983	30.7															15	23	65.2174
chr3	52019243	SNV	G	A	52019243	121,LGRM(Var), 103,LGRM(Var)	2	6	33.3333	103,LGRM(Var, FR), 121,LGRM(Var, FR), 101,102,103,LGRM(Var) (comp), 107,108,121,LGRM(Var) (comp), 101_coverage, 102_coverage, 103_coverage, 107_coverage, 108_coverage, 121_coverage	103,LGRM(Var, FR), 121,LGRM(Var, FR), 101,102,103,LGRM(Var) (comp), 107,108,121,LGRM(Var) (comp), 101_coverage, 102_coverage, 103_coverage, 107_coverage, 108_coverage, 121_coverage															18	18	100	26	1	1	34.3															34	34	100
chr8	38107320^38107321	Insertion	-	G	38107321	103,LGRM(Var), 121,LGRM(Var)	2	6	33.3333	103,LGRM(Var, FR), 121,LGRM(Var, FR), 101,102,103,LGRM(Var) (comp), 107,108,121,LGRM(Var) (comp), 101_coverage, 102_coverage, 103_coverage, 107_coverage, 108_coverage, 121_coverage	103,LGRM(Var, FR), 121,LGRM(Var, FR), 101,102,103,LGRM(Var) (comp), 107,108,121,LGRM(Var) (comp)															21	31	67.7419	20	4	0.9999	35.7															25	33	75.7576
chr9	110249740	SNV	G	T	110249740	103,LGRM(Var), 107,LGRM(Var)	2	6	33.3333	103,LGRM(Var, FR), 107,LGRM(Var, FR), 101,102,103,LGRM(Var) (comp), 107,108,121,LGRM(Var) (comp), 101_coverage, 102_coverage, 103_coverage, 107_coverage, 108_coverage, 121_coverage	103,LGRM(Var, FR), 107,LGRM(Var, FR), 101,102,103,LGRM(Var) (comp), 107,108,121,LGRM(Var) (comp), 101_coverage, 102_coverage, 103_coverage, 107_coverage, 108_coverage, 121_coverage															3	11	27.2727	2	1	0.9913	38	2	6	33.3333	0	2	0.9739	32.5
chr1	162353424	SNV	C	A	162353424	121,LGRM(Var), 103,LGRM(Var)	2	6	33.3333	103,LGRM(Var, FR), 121,LGRM(Var, FR), 101,102,103,LGRM(Var) (comp), 107,108,121,LGRM(Var) (comp), 101_coverage, 102_coverage, 103_coverage, 107_coverage, 108_coverage, 121_coverage	103,LGRM(Var, FR), 121,LGRM(Var, FR), 101,102,103,LGRM(Var) (comp), 107,108,121,LGRM(Var) (comp), 101_coverage, 102_coverage, 103_coverage, 107_coverage, 108_coverage, 121_coverage															16	26	61.5385	10	9	1	34.4															5	5	100
chr1	182555055	SNV	C	A	182555055	121,LGRM(Var), 103,LGRM(Var)	2	6	33.3333	103,LGRM(Var, FR), 121,LGRM(Var, FR), 101,102,103,LGRM(Var) (comp), 107,108,121,LGRM(Var) (comp), 101_coverage, 102_coverage, 103_coverage, 107_coverage, 108_coverage, 121_coverage	103,LGRM(Var, FR), 121,LGRM(Var, FR), 101,102,103,LGRM(Var) (comp), 107,108,121,LGRM(Var) (comp), 101_coverage, 102_coverage, 103_coverage, 107_coverage, 108_coverage, 121_coverage															30	39	76.9231	19	20	1	32.2															13	19	68.4211
chr1	173931232^173931233	Insertion	-	C	173931233	121,LGRM(Var), 103,LGRM(Var)	2	6	33.3333	103,LGRM(Var, FR), 121,LGRM(Var, FR), 101,102,103,LGRM(Var) (comp), 107,108,121,LGRM(Var) (comp), 101_coverage, 102_coverage, 103_coverage, 107_coverage, 108_coverage, 121_coverage	103,LGRM(Var, FR), 121,LGRM(Var, FR), 101,102,103,LGRM(Var) (comp), 107,108,121,LGRM(Var) (comp)															2	5	40	2	0	0.9888	37															7	7	100
chr1	40756542^40756543	Insertion	-	T	40756543	101,LGRM(Var), 121,LGRM(Var)	2	6	33.3333	101,LGRM(Var, FR), 121,LGRM(Var, FR), 101,102,103,LGRM(Var) (comp), 107,108,121,LGRM(Var) (comp), 101_coverage, 102_coverage, 103_coverage, 107_coverage, 108_coverage, 121_coverage	101,LGRM(Var, FR), 121,LGRM(Var, FR), 101,102,103,LGRM(Var) (comp), 107,108,121,LGRM(Var) (comp)	10	33	30.303	12	0	1	34.8																													19	89	21.3483
chr10	96317951^96317952	Insertion	-	G	96317952	103,LGRM(Var), 121,LGRM(Var)	2	6	33.3333	103,LGRM(Var, FR), 121,LGRM(Var, FR), 101,102,103,LGRM(Var) (comp), 107,108,121,LGRM(Var) (comp), 101_coverage, 102_coverage, 103_coverage, 107_coverage, 108_coverage, 121_coverage	103,LGRM(Var, FR), 121,LGRM(Var, FR), 101,102,103,LGRM(Var) (comp), 107,108,121,LGRM(Var) (comp)															26	31	83.871	29	0	0.992	37.2															21	23	91.3043
chr12	132334480^132334481	Insertion	-	A	132334481	121,LGRM(Var), 102,LGRM(Var)	2	6	33.3333	102,LGRM(Var, FR), 121,LGRM(Var, FR), 101,102,103,LGRM(Var) (comp), 107,108,121,LGRM(Var) (comp), 101_coverage, 102_coverage, 103_coverage, 107_coverage, 108_coverage, 121_coverage	102,LGRM(Var, FR), 121,LGRM(Var, FR), 101,102,103,LGRM(Var) (comp), 107,108,121,LGRM(Var) (comp)								3	9	33.3333	3	0	0.9737	23																						13	35	37.1429
chr12	6938023^6938024	Insertion	-	G	6938024	121,LGRM(Var), 103,LGRM(Var)	2	6	33.3333	103,LGRM(Var, FR), 121,LGRM(Var, FR), 101,102,103,LGRM(Var) (comp), 107,108,121,LGRM(Var) (comp), 101_coverage, 102_coverage, 103_coverage, 107_coverage, 108_coverage, 121_coverage	103,LGRM(Var, FR), 121,LGRM(Var, FR), 101,102,103,LGRM(Var) (comp), 107,108,121,LGRM(Var) (comp)															4	4	100	4	2	1	32.2															7	7	100
chr14	92439204^92439205	Insertion	-	A	92439205	103,LGRM(Var), 121,LGRM(Var)	2	6	33.3333	103,LGRM(Var, FR), 121,LGRM(Var, FR), 101,102,103,LGRM(Var) (comp), 107,108,121,LGRM(Var) (comp), 101_coverage, 102_coverage, 103_coverage, 107_coverage, 108_coverage, 121_coverage	103,LGRM(Var, FR), 121,LGRM(Var, FR), 101,102,103,LGRM(Var) (comp), 107,108,121,LGRM(Var) (comp)															6	13	46.1538	4	3	1	34.3															7	16	43.75
chr16	70508710	SNV	C	A	70508710	103,LGRM(Var), 121,LGRM(Var)	2	6	33.3333	103,LGRM(Var, FR), 121,LGRM(Var, FR), 101,102,103,LGRM(Var) (comp), 107,108,121,LGRM(Var) (comp), 101_coverage, 102_coverage, 103_coverage, 107_coverage, 108_coverage, 121_coverage	103,LGRM(Var, FR), 121,LGRM(Var, FR), 101,102,103,LGRM(Var) (comp), 107,108,121,LGRM(Var) (comp), 101_coverage, 102_coverage, 103_coverage, 107_coverage, 108_coverage, 121_coverage															9	25	36	11	2	1	31.5															9	26	34.6154
chr17	26687594	Deletion	G	-	26687594	103,LGRM(Var), 121,LGRM(Var)	2	6	33.3333	103,LGRM(Var, FR), 121,LGRM(Var, FR), 101,102,103,LGRM(Var) (comp), 107,108,121,LGRM(Var) (comp), 101_coverage, 102_coverage, 103_coverage, 107_coverage, 108_coverage, 121_coverage	103,LGRM(Var, FR), 121,LGRM(Var, FR), 101,102,103,LGRM(Var) (comp), 107,108,121,LGRM(Var) (comp), 101_coverage, 102_coverage, 103_coverage, 107_coverage, 108_coverage, 121_coverage															30	37	81.0811	30	0	0.8339	32.7															11	15	73.3333
chr17	39671832	SNV	C	T	39671832	103,LGRM(Var), 121,LGRM(Var)	2	6	33.3333	103,LGRM(Var, FR), 121,LGRM(Var, FR), 101,102,103,LGRM(Var) (comp), 107,108,121,LGRM(Var) (comp), 101_coverage, 102_coverage, 103_coverage, 107_coverage, 108_coverage, 121_coverage	103,LGRM(Var, FR), 121,LGRM(Var, FR), 101,102,103,LGRM(Var) (comp), 107,108,121,LGRM(Var) (comp), 101_coverage, 102_coverage, 103_coverage, 107_coverage, 108_coverage, 121_coverage															4	11	36.3636	3	1	0.9995	28.8															4	16	25
chr19	5785412	SNV	G	A	5785412	103,LGRM(Var), 121,LGRM(Var)	2	6	33.3333	103,LGRM(Var, FR), 121,LGRM(Var, FR), 101,102,103,LGRM(Var) (comp), 107,108,121,LGRM(Var) (comp), 101_coverage, 102_coverage, 103_coverage, 107_coverage, 108_coverage, 121_coverage	103,LGRM(Var, FR), 121,LGRM(Var, FR), 101,102,103,LGRM(Var) (comp), 107,108,121,LGRM(Var) (comp), 101_coverage, 102_coverage, 103_coverage, 107_coverage, 108_coverage, 121_coverage															21	47	44.6809	20	4	1	34															13	34	38.2353
chr19	36273702	SNV	C	T	36273702	103,LGRM(Var), 121,LGRM(Var)	2	6	33.3333	103,LGRM(Var, FR), 121,LGRM(Var, FR), 101,102,103,LGRM(Var) (comp), 107,108,121,LGRM(Var) (comp), 101_coverage, 102_coverage, 103_coverage, 107_coverage, 108_coverage, 121_coverage	103,LGRM(Var, FR), 121,LGRM(Var, FR), 101,102,103,LGRM(Var) (comp), 107,108,121,LGRM(Var) (comp), 101_coverage, 102_coverage, 103_coverage, 107_coverage, 108_coverage, 121_coverage															7	26	26.9231	7	2	0.999	31															3	13	23.0769
chr19	41105324	Deletion	A	-	41105324	103,LGRM(Var), 121,LGRM(Var)	2	6	33.3333	103,LGRM(Var, FR), 121,LGRM(Var, FR), 101,102,103,LGRM(Var) (comp), 107,108,121,LGRM(Var) (comp), 101_coverage, 102_coverage, 103_coverage, 107_coverage, 108_coverage, 121_coverage	103,LGRM(Var, FR), 121,LGRM(Var, FR), 101,102,103,LGRM(Var) (comp), 107,108,121,LGRM(Var) (comp), 101_coverage, 102_coverage, 103_coverage, 107_coverage, 108_coverage, 121_coverage															17	18	94.4444	17	1	1	35.3															32	35	91.4286
chr2	209169737^209169738	Insertion	-	A	209169738	121,LGRM(Var), 103,LGRM(Var)	2	6	33.3333	103,LGRM(Var, FR), 121,LGRM(Var, FR), 101,102,103,LGRM(Var) (comp), 107,108,121,LGRM(Var) (comp), 101_coverage, 102_coverage, 103_coverage, 107_coverage, 108_coverage, 121_coverage	103,LGRM(Var, FR), 121,LGRM(Var, FR), 101,102,103,LGRM(Var) (comp), 107,108,121,LGRM(Var) (comp)															11	22	50	9	2	1	35.4															16	18	88.8889
chr2	69693391^69693392	Insertion	-	G	69693392	121,LGRM(Var), 103,LGRM(Var)	2	6	33.3333	103,LGRM(Var, FR), 121,LGRM(Var, FR), 101,102,103,LGRM(Var) (comp), 107,108,121,LGRM(Var) (comp), 101_coverage, 102_coverage, 103_coverage, 107_coverage, 108_coverage, 121_coverage	103,LGRM(Var, FR), 121,LGRM(Var, FR), 101,102,103,LGRM(Var) (comp), 107,108,121,LGRM(Var) (comp)															12	36	33.3333	9	10	1	30.4															9	37	24.3243
chr21	32513485	SNV	C	A	32513485	103,LGRM(Var), 121,LGRM(Var)	2	6	33.3333	103,LGRM(Var, FR), 121,LGRM(Var, FR), 101,102,103,LGRM(Var) (comp), 107,108,121,LGRM(Var) (comp), 101_coverage, 102_coverage, 103_coverage, 107_coverage, 108_coverage, 121_coverage	103,LGRM(Var, FR), 121,LGRM(Var, FR), 101,102,103,LGRM(Var) (comp), 107,108,121,LGRM(Var) (comp), 101_coverage, 102_coverage, 103_coverage, 107_coverage, 108_coverage, 121_coverage															12	16	75	14	1	0.9967	37.3															17	28	60.7143
chr22	46664488	Deletion	G	-	46664488	121,LGRM(Var), 103,LGRM(Var)	2	6	33.3333	103,LGRM(Var, FR), 121,LGRM(Var, FR), 101,102,103,LGRM(Var) (comp), 107,108,121,LGRM(Var) (comp), 101_coverage, 102_coverage, 103_coverage, 107_coverage, 108_coverage, 121_coverage	103,LGRM(Var, FR), 121,LGRM(Var, FR), 101,102,103,LGRM(Var) (comp), 107,108,121,LGRM(Var) (comp), 101_coverage, 102_coverage, 103_coverage, 107_coverage, 108_coverage, 121_coverage															15	18	83.3333	15	0	0.7858	33.2															5	8	62.5
chr3	67546355	SNV	G	A	67546355	121,LGRM(Var), 103,LGRM(Var)	2	6	33.3333	103,LGRM(Var, FR), 121,LGRM(Var, FR), 101,102,103,LGRM(Var) (comp), 107,108,121,LGRM(Var) (comp), 101_coverage, 102_coverage, 103_coverage, 107_coverage, 108_coverage, 121_coverage	103,LGRM(Var, FR), 121,LGRM(Var, FR), 101,102,103,LGRM(Var) (comp), 107,108,121,LGRM(Var) (comp), 101_coverage, 102_coverage, 103_coverage, 107_coverage, 108_coverage, 121_coverage															9	13	69.2308	0	9	0.9998	36.8															4	9	44.4444
chr3	133969437^133969438	Insertion	-	G	133969438	121,LGRM(Var), 103,LGRM(Var)	2	6	33.3333	103,LGRM(Var, FR), 121,LGRM(Var, FR), 101,102,103,LGRM(Var) (comp), 107,108,121,LGRM(Var) (comp), 101_coverage, 102_coverage, 103_coverage, 107_coverage, 108_coverage, 121_coverage	103,LGRM(Var, FR), 121,LGRM(Var, FR), 101,102,103,LGRM(Var) (comp), 107,108,121,LGRM(Var) (comp)															8	9	88.8889	0	8	0.9966	34.1															13	14	92.8571
chr3	37356946^37356947	Insertion	-	A	37356947	103,LGRM(Var), 107,LGRM(Var)	2	6	33.3333	103,LGRM(Var, FR), 107,LGRM(Var, FR), 101,102,103,LGRM(Var) (comp), 107,108,121,LGRM(Var) (comp), 101_coverage, 102_coverage, 103_coverage, 107_coverage, 108_coverage, 121_coverage	103,LGRM(Var, FR), 107,LGRM(Var, FR), 101,102,103,LGRM(Var) (comp), 107,108,121,LGRM(Var) (comp)															25	104	24.0385	27	6	1	35.6	5	18	27.7778	5	2	0.9961	34.7
chr3	44889545^44889546	Insertion	-	A	44889546	121,LGRM(Var), 103,LGRM(Var)	2	6	33.3333	103,LGRM(Var, FR), 121,LGRM(Var, FR), 101,102,103,LGRM(Var) (comp), 107,108,121,LGRM(Var) (comp), 101_coverage, 102_coverage, 103_coverage, 107_coverage, 108_coverage, 121_coverage	103,LGRM(Var, FR), 121,LGRM(Var, FR), 101,102,103,LGRM(Var) (comp), 107,108,121,LGRM(Var) (comp)															15	24	62.5	16	0	1	38.2															9	18	50
chr3	49739574^49739575	Insertion	-	G	49739575	121,LGRM(Var), 103,LGRM(Var)	2	6	33.3333	103,LGRM(Var, FR), 121,LGRM(Var, FR), 101,102,103,LGRM(Var) (comp), 107,108,121,LGRM(Var) (comp), 101_coverage, 102_coverage, 103_coverage, 107_coverage, 108_coverage, 121_coverage	103,LGRM(Var, FR), 121,LGRM(Var, FR), 101,102,103,LGRM(Var) (comp), 107,108,121,LGRM(Var) (comp)															10	25	40	11	0	1	37.5															9	29	31.0345
chr4	114254364	Deletion	G	-	114254364	103,LGRM(Var), 121,LGRM(Var)	2	6	33.3333	103,LGRM(Var, FR), 121,LGRM(Var, FR), 101,102,103,LGRM(Var) (comp), 107,108,121,LGRM(Var) (comp), 101_coverage, 102_coverage, 103_coverage, 107_coverage, 108_coverage, 121_coverage	103,LGRM(Var, FR), 121,LGRM(Var, FR), 101,102,103,LGRM(Var) (comp), 107,108,121,LGRM(Var) (comp), 101_coverage, 102_coverage, 103_coverage, 107_coverage, 108_coverage, 121_coverage															21	21	100	21	3	1	35.4															15	17	88.2353
chr4	170523254^170523255	Insertion	-	T	170523255	103,LGRM(Var), 108,LGRM(Var)	2	6	33.3333	103,LGRM(Var, FR), 108,LGRM(Var, FR), 101,102,103,LGRM(Var) (comp), 107,108,121,LGRM(Var) (comp), 101_coverage, 102_coverage, 103_coverage, 107_coverage, 108_coverage, 121_coverage	103,LGRM(Var, FR), 108,LGRM(Var, FR), 101,102,103,LGRM(Var) (comp), 107,108,121,LGRM(Var) (comp)															3	9	33.3333	3	0	0.9651	34.3								3	4	75	3	0	0.7485	38.3
chr5	153407822	SNV	C	A	153407822	121,LGRM(Var), 103,LGRM(Var)	2	6	33.3333	103,LGRM(Var, FR), 121,LGRM(Var, FR), 101,102,103,LGRM(Var) (comp), 107,108,121,LGRM(Var) (comp), 101_coverage, 102_coverage, 103_coverage, 107_coverage, 108_coverage, 121_coverage	103,LGRM(Var, FR), 121,LGRM(Var, FR), 101,102,103,LGRM(Var) (comp), 107,108,121,LGRM(Var) (comp), 101_coverage, 102_coverage, 103_coverage, 107_coverage, 108_coverage, 121_coverage															29	47	61.7021	25	6	1	32.8															31	44	70.4545
chr5	154396892^154396893	Insertion	-	T	154396893	121,LGRM(Var), 103,LGRM(Var)	2	6	33.3333	103,LGRM(Var, FR), 121,LGRM(Var, FR), 101,102,103,LGRM(Var) (comp), 107,108,121,LGRM(Var) (comp), 101_coverage, 102_coverage, 103_coverage, 107_coverage, 108_coverage, 121_coverage	103,LGRM(Var, FR), 121,LGRM(Var, FR), 101,102,103,LGRM(Var) (comp), 107,108,121,LGRM(Var) (comp)															25	25	100	16	19	1	34.4															10	10	100
chr6	44371562^44371563	Insertion	-	A	44371563	102,LGRM(Var), 121,LGRM(Var)	2	6	33.3333	102,LGRM(Var, FR), 121,LGRM(Var, FR), 101,102,103,LGRM(Var) (comp), 107,108,121,LGRM(Var) (comp), 101_coverage, 102_coverage, 103_coverage, 107_coverage, 108_coverage, 121_coverage	102,LGRM(Var, FR), 121,LGRM(Var, FR), 101,102,103,LGRM(Var) (comp), 107,108,121,LGRM(Var) (comp)								8	22	36.3636	10	0	1	36.6																						26	112	23.2143
chr7	4824629	SNV	G	A	4824629	121,LGRM(Var), 103,LGRM(Var)	2	6	33.3333	103,LGRM(Var, FR), 121,LGRM(Var, FR), 101,102,103,LGRM(Var) (comp), 107,108,121,LGRM(Var) (comp), 101_coverage, 102_coverage, 103_coverage, 107_coverage, 108_coverage, 121_coverage	103,LGRM(Var, FR), 121,LGRM(Var, FR), 101,102,103,LGRM(Var) (comp), 107,108,121,LGRM(Var) (comp), 101_coverage, 102_coverage, 103_coverage, 107_coverage, 108_coverage, 121_coverage															15	36	41.6667	12	9	1	31.6															8	30	26.6667
chr7	23768868	Deletion	G	-	23768868	121,LGRM(Var), 103,LGRM(Var)	2	6	33.3333	103,LGRM(Var, FR), 121,LGRM(Var, FR), 101,102,103,LGRM(Var) (comp), 107,108,121,LGRM(Var) (comp), 101_coverage, 102_coverage, 103_coverage, 107_coverage, 108_coverage, 121_coverage	103,LGRM(Var, FR), 121,LGRM(Var, FR), 101,102,103,LGRM(Var) (comp), 107,108,121,LGRM(Var) (comp), 101_coverage, 102_coverage, 103_coverage, 107_coverage, 108_coverage, 121_coverage															2	5	40	3	0	0.9988	38.3															4	7	57.1429
chr8	28908581	SNV	C	T	28908581	103,LGRM(Var), 121,LGRM(Var)	2	6	33.3333	103,LGRM(Var, FR), 121,LGRM(Var, FR), 101,102,103,LGRM(Var) (comp), 107,108,121,LGRM(Var) (comp), 101_coverage, 102_coverage, 103_coverage, 107_coverage, 108_coverage, 121_coverage	103,LGRM(Var, FR), 121,LGRM(Var, FR), 101,102,103,LGRM(Var) (comp), 107,108,121,LGRM(Var) (comp), 101_coverage, 102_coverage, 103_coverage, 107_coverage, 108_coverage, 121_coverage															9	14	64.2857	11	1	1	31.3															20	31	64.5161
chr8	103289349	Deletion	T	-	103289349	102,LGRM(Var), 107,LGRM(Var)	2	6	33.3333	102,LGRM(Var, FR), 107,LGRM(Var, FR), 101,102,103,LGRM(Var) (comp), 107,108,121,LGRM(Var) (comp), 101_coverage, 102_coverage, 103_coverage, 107_coverage, 108_coverage, 121_coverage	102,LGRM(Var, FR), 107,LGRM(Var, FR), 107,LGRM(Var, FR), 101,102,103,LGRM(Var) (comp), 107,108,121,LGRM(Var) (comp), 101_coverage, 101_coverage, 102_coverage, 102_coverage, 103_coverage, 103_coverage, 107_coverage, 107_coverage, 108_coverage, 108_coverage, 121_coverage, 121_coverage								7	22	31.8182	5	5	1	33.9								5, 5	19, 19	26.31578947368421, 26.31578947368421	5, 4	1, 1	0.9976, 0.9427	33.5, 32.6
chr8	95942955^95942956	Insertion	-	T	95942956	103,LGRM(Var), 121,LGRM(Var)	2	6	33.3333	103,LGRM(Var, FR), 121,LGRM(Var, FR), 101,102,103,LGRM(Var) (comp), 107,108,121,LGRM(Var) (comp), 101_coverage, 102_coverage, 103_coverage, 107_coverage, 108_coverage, 121_coverage	103,LGRM(Var, FR), 121,LGRM(Var, FR), 101,102,103,LGRM(Var) (comp), 107,108,121,LGRM(Var) (comp)															9	25	36	8	3	1	38.4															6	24	25
chrX	48564801^48564802	Insertion	-	T	48564802	121,LGRM(Var), 103,LGRM(Var)	2	6	33.3333	103,LGRM(Var, FR), 121,LGRM(Var, FR), 101,102,103,LGRM(Var) (comp), 107,108,121,LGRM(Var) (comp), 101_coverage, 102_coverage, 103_coverage, 107_coverage, 108_coverage, 121_coverage	103,LGRM(Var, FR), 121,LGRM(Var, FR), 101,102,103,LGRM(Var) (comp), 107,108,121,LGRM(Var) (comp)															17	33	51.5152	12	10	1	35															13	33	39.3939
chr1	21934828	SNV	C	T	21934828	121,LGRM(Var), 103,LGRM(Var)	2	6	33.3333	103,LGRM(Var, FR), 121,LGRM(Var, FR), 101,102,103,LGRM(Var) (comp), 107,108,121,LGRM(Var) (comp), 101_coverage, 102_coverage, 103_coverage, 107_coverage, 108_coverage, 121_coverage	103,LGRM(Var, FR), 121,LGRM(Var, FR), 101,102,103,LGRM(Var) (comp), 107,108,121,LGRM(Var) (comp), 101_coverage, 102_coverage, 103_coverage, 107_coverage, 108_coverage, 121_coverage															36	38	94.7368	36	12	1	25.9															12	13	92.3077
chr1	23234473	SNV	C	T	23234473	121,LGRM(Var), 103,LGRM(Var)	2	6	33.3333	103,LGRM(Var, FR), 121,LGRM(Var, FR), 101,102,103,LGRM(Var) (comp), 107,108,121,LGRM(Var) (comp), 101_coverage, 102_coverage, 103_coverage, 107_coverage, 108_coverage, 121_coverage	103,LGRM(Var, FR), 121,LGRM(Var, FR), 101,102,103,LGRM(Var) (comp), 107,108,121,LGRM(Var) (comp), 101_coverage, 102_coverage, 103_coverage, 107_coverage, 108_coverage, 121_coverage															12	12	100	8	4	1	36.1															8	8	100
chr1	35576048	Deletion	G	-	35576048	121,LGRM(Var), 103,LGRM(Var)	2	6	33.3333	103,LGRM(Var, FR), 121,LGRM(Var, FR), 101,102,103,LGRM(Var) (comp), 107,108,121,LGRM(Var) (comp), 101_coverage, 102_coverage, 103_coverage, 107_coverage, 108_coverage, 121_coverage	103,LGRM(Var, FR), 121,LGRM(Var, FR), 101,102,103,LGRM(Var) (comp), 107,108,121,LGRM(Var) (comp), 101_coverage, 102_coverage, 103_coverage, 107_coverage, 108_coverage, 121_coverage															15	18	83.3333	13	3	0.8646	36.6															13	17	76.4706
chr1	55075048	SNV	C	T	55075048	121,LGRM(Var), 103,LGRM(Var)	2	6	33.3333	103,LGRM(Var, FR), 121,LGRM(Var, FR), 101,102,103,LGRM(Var) (comp), 107,108,121,LGRM(Var) (comp), 101_coverage, 102_coverage, 103_coverage, 107_coverage, 108_coverage, 121_coverage	103,LGRM(Var, FR), 121,LGRM(Var, FR), 101,102,103,LGRM(Var) (comp), 107,108,121,LGRM(Var) (comp), 101_coverage, 102_coverage, 103_coverage, 107_coverage, 108_coverage, 121_coverage															21	34	61.7647	15	13	1	34.5															2	9	22.2222
chr1	109807833	SNV	G	A	109807833	121,LGRM(Var), 103,LGRM(Var)	2	6	33.3333	103,LGRM(Var, FR), 121,LGRM(Var, FR), 101,102,103,LGRM(Var) (comp), 107,108,121,LGRM(Var) (comp), 101_coverage, 102_coverage, 103_coverage, 107_coverage, 108_coverage, 121_coverage	103,LGRM(Var, FR), 121,LGRM(Var, FR), 101,102,103,LGRM(Var) (comp), 107,108,121,LGRM(Var) (comp), 101_coverage, 102_coverage, 103_coverage, 107_coverage, 108_coverage, 121_coverage															31	31	100	32	3	1	35.1															12	12	100
chr1	110034289	SNV	A	G	110034289	121,LGRM(Var), 103,LGRM(Var)	2	6	33.3333	103,LGRM(Var, FR), 121,LGRM(Var, FR), 101,102,103,LGRM(Var) (comp), 107,108,121,LGRM(Var) (comp), 101_coverage, 102_coverage, 103_coverage, 107_coverage, 108_coverage, 121_coverage	103,LGRM(Var, FR), 121,LGRM(Var, FR), 101,102,103,LGRM(Var) (comp), 107,108,121,LGRM(Var) (comp), 101_coverage, 102_coverage, 103_coverage, 107_coverage, 108_coverage, 121_coverage															15	15	100	17	3	1	33.3															12	12	100
chr1	110212119	SNV	C	T	110212119	121,LGRM(Var), 103,LGRM(Var)	2	6	33.3333	103,LGRM(Var, FR), 121,LGRM(Var, FR), 101,102,103,LGRM(Var) (comp), 107,108,121,LGRM(Var) (comp), 101_coverage, 102_coverage, 103_coverage, 107_coverage, 108_coverage, 121_coverage	103,LGRM(Var, FR), 121,LGRM(Var, FR), 101,102,103,LGRM(Var) (comp), 107,108,121,LGRM(Var) (comp), 101_coverage, 102_coverage, 103_coverage, 107_coverage, 108_coverage, 121_coverage															10	10	100	12	1	1	36															25	25	100
chr1	110766057	SNV	C	T	110766057	121,LGRM(Var), 103,LGRM(Var)	2	6	33.3333	103,LGRM(Var, FR), 121,LGRM(Var, FR), 101,102,103,LGRM(Var) (comp), 107,108,121,LGRM(Var) (comp), 101_coverage, 102_coverage, 103_coverage, 107_coverage, 108_coverage, 121_coverage	103,LGRM(Var, FR), 121,LGRM(Var, FR), 101,102,103,LGRM(Var) (comp), 107,108,121,LGRM(Var) (comp), 101_coverage, 102_coverage, 103_coverage, 107_coverage, 108_coverage, 121_coverage															5	16	31.25	3	3	0.9999	37.5															3	6	50
chr1	152193387	SNV	G	T	152193387	121,LGRM(Var), 103,LGRM(Var)	2	6	33.3333	103,LGRM(Var, FR), 121,LGRM(Var, FR), 101,102,103,LGRM(Var) (comp), 107,108,121,LGRM(Var) (comp), 101_coverage, 102_coverage, 103_coverage, 107_coverage, 108_coverage, 121_coverage	103,LGRM(Var, FR), 121,LGRM(Var, FR), 101,102,103,LGRM(Var) (comp), 107,108,121,LGRM(Var) (comp), 101_coverage, 102_coverage, 103_coverage, 107_coverage, 108_coverage, 121_coverage															3	10	30	3	2	0.9995	35.6															2	8	25
chr1	167368467	SNV	G	T	167368467	121,LGRM(Var), 103,LGRM(Var)	2	6	33.3333	103,LGRM(Var, FR), 121,LGRM(Var, FR), 101,102,103,LGRM(Var) (comp), 107,108,121,LGRM(Var) (comp), 101_coverage, 102_coverage, 103_coverage, 107_coverage, 108_coverage, 121_coverage	103,LGRM(Var, FR), 121,LGRM(Var, FR), 101,102,103,LGRM(Var) (comp), 107,108,121,LGRM(Var) (comp), 101_coverage, 102_coverage, 103_coverage, 107_coverage, 108_coverage, 121_coverage															9	16	56.25	10	2	1	34.5															9	13	69.2308
chr1	193074511	SNV	A	G	193074511	121,LGRM(Var), 103,LGRM(Var)	2	6	33.3333	103,LGRM(Var, FR), 121,LGRM(Var, FR), 101,102,103,LGRM(Var) (comp), 107,108,121,LGRM(Var) (comp), 101_coverage, 102_coverage, 103_coverage, 107_coverage, 108_coverage, 121_coverage	103,LGRM(Var, FR), 121,LGRM(Var, FR), 101,102,103,LGRM(Var) (comp), 107,108,121,LGRM(Var) (comp), 101_coverage, 102_coverage, 103_coverage, 107_coverage, 108_coverage, 121_coverage															7	9	77.7778	7	6	0.9683	34.7															3	5	60
chr1	196621299	SNV	G	T	196621299	121,LGRM(Var), 103,LGRM(Var)	2	6	33.3333	103,LGRM(Var, FR), 121,LGRM(Var, FR), 101,102,103,LGRM(Var) (comp), 107,108,121,LGRM(Var) (comp), 101_coverage, 102_coverage, 103_coverage, 107_coverage, 108_coverage, 121_coverage	103,LGRM(Var, FR), 121,LGRM(Var, FR), 101,102,103,LGRM(Var) (comp), 107,108,121,LGRM(Var) (comp), 101_coverage, 102_coverage, 103_coverage, 107_coverage, 108_coverage, 121_coverage															9	12	75	7	2	0.9571	38.2															1	4	25
chr1	116206585^116206586	Insertion	-	T	116206586	101,LGRM(Var), 107,LGRM(Var)	2	6	33.3333	101,LGRM(Var, FR), 107,LGRM(Var, FR), 101,102,103,LGRM(Var) (comp), 107,108,121,LGRM(Var) (comp), 101_coverage, 102_coverage, 103_coverage, 107_coverage, 108_coverage, 121_coverage	101,LGRM(Var, FR), 107,LGRM(Var, FR), 101,102,103,LGRM(Var) (comp), 107,108,121,LGRM(Var) (comp)	3	9	33.3333	3	1	0.9925	35.5															2	7	28.5714	2	2	0.996	33.3
chr1	6257784^6257785	Insertion	-	T	6257785	121,LGRM(Var), 103,LGRM(Var)	2	6	33.3333	103,LGRM(Var, FR), 121,LGRM(Var, FR), 101,102,103,LGRM(Var) (comp), 107,108,121,LGRM(Var) (comp), 101_coverage, 102_coverage, 103_coverage, 107_coverage, 108_coverage, 121_coverage	103,LGRM(Var, FR), 121,LGRM(Var, FR), 101,102,103,LGRM(Var) (comp), 107,108,121,LGRM(Var) (comp)															114	425	26.8235	60	92	1	32.7															134	487	27.5154
chr1	7811328^7811329	Insertion	-	A	7811329	107,LGRM(Var), 103,LGRM(Var)	2	6	33.3333	103,LGRM(Var, FR), 107,LGRM(Var, FR), 101,102,103,LGRM(Var) (comp), 107,108,121,LGRM(Var) (comp), 101_coverage, 102_coverage, 103_coverage, 107_coverage, 108_coverage, 121_coverage	103,LGRM(Var, FR), 107,LGRM(Var, FR), 101,102,103,LGRM(Var) (comp), 107,108,121,LGRM(Var) (comp)															4	7	57.1429	3	1	0.9987	32	2	4	50	2	2	0.9949	36.8
chr10	135233645	Deletion	C	-	135233645	121,LGRM(Var), 101,LGRM(Var)	2	6	33.3333	101,LGRM(Var, FR), 121,LGRM(Var, FR), 101,102,103,LGRM(Var) (comp), 107,108,121,LGRM(Var) (comp), 101_coverage, 102_coverage, 103_coverage, 107_coverage, 108_coverage, 121_coverage	101,LGRM(Var, FR), 121,LGRM(Var, FR), 101,102,103,LGRM(Var) (comp), 107,108,121,LGRM(Var) (comp), 101_coverage, 102_coverage, 103_coverage, 107_coverage, 108_coverage, 121_coverage	6	24	25	5	2	0.9978	25.1																													13	46	28.2609
chr10	116070201^116070202	Insertion	-	C	116070202	103,LGRM(Var), 121,LGRM(Var)	2	6	33.3333	103,LGRM(Var, FR), 121,LGRM(Var, FR), 101,102,103,LGRM(Var) (comp), 107,108,121,LGRM(Var) (comp), 101_coverage, 102_coverage, 103_coverage, 107_coverage, 108_coverage, 121_coverage	103,LGRM(Var, FR), 121,LGRM(Var, FR), 101,102,103,LGRM(Var) (comp), 107,108,121,LGRM(Var) (comp)															7	9	77.7778	8	0	0.9791	34.9															14	15	93.3333
chr10	96012253^96012254	Insertion	-	G	96012254	103,LGRM(Var), 121,LGRM(Var)	2	6	33.3333	103,LGRM(Var, FR), 121,LGRM(Var, FR), 101,102,103,LGRM(Var) (comp), 107,108,121,LGRM(Var) (comp), 101_coverage, 102_coverage, 103_coverage, 107_coverage, 108_coverage, 121_coverage	103,LGRM(Var, FR), 121,LGRM(Var, FR), 101,102,103,LGRM(Var) (comp), 107,108,121,LGRM(Var) (comp)															5	7	71.4286	3	3	0.9517	37.5															5	8	62.5
chr11	61504796	Deletion	G	-	61504796	121,LGRM(Var), 103,LGRM(Var)	2	6	33.3333	103,LGRM(Var, FR), 121,LGRM(Var, FR), 101,102,103,LGRM(Var) (comp), 107,108,121,LGRM(Var) (comp), 101_coverage, 102_coverage, 103_coverage, 107_coverage, 108_coverage, 121_coverage	103,LGRM(Var, FR), 121,LGRM(Var, FR), 101,102,103,LGRM(Var) (comp), 107,108,121,LGRM(Var) (comp), 101_coverage, 102_coverage, 103_coverage, 107_coverage, 108_coverage, 121_coverage															9	11	81.8182	10	1	0.7792	35.6															3	5	60
chr11	63918711	SNV	C	T	63918711	121,LGRM(Var), 103,LGRM(Var)	2	6	33.3333	103,LGRM(Var, FR), 121,LGRM(Var, FR), 101,102,103,LGRM(Var) (comp), 107,108,121,LGRM(Var) (comp), 101_coverage, 102_coverage, 103_coverage, 107_coverage, 108_coverage, 121_coverage	103,LGRM(Var, FR), 121,LGRM(Var, FR), 101,102,103,LGRM(Var) (comp), 107,108,121,LGRM(Var) (comp), 101_coverage, 102_coverage, 103_coverage, 107_coverage, 108_coverage, 121_coverage															6	15	40	4	4	1	36.5															3	7	42.8571
chr11	66523904	SNV	A	G	66523904	121,LGRM(Var), 102,LGRM(Var)	2	6	33.3333	102,LGRM(Var, FR), 121,LGRM(Var, FR), 101,102,103,LGRM(Var) (comp), 107,108,121,LGRM(Var) (comp), 101_coverage, 102_coverage, 103_coverage, 107_coverage, 108_coverage, 121_coverage	102,LGRM(Var, FR), 121,LGRM(Var, FR), 101,102,103,LGRM(Var) (comp), 107,108,121,LGRM(Var) (comp), 101_coverage, 102_coverage, 103_coverage, 107_coverage, 108_coverage, 121_coverage								1	4	25	1	1	0.9955	37.5																						3	6	50
chr11	89944440	SNV	G	T	89944440	101,LGRM(Var), 121,LGRM(Var)	2	6	33.3333	101,LGRM(Var, FR), 121,LGRM(Var, FR), 101,102,103,LGRM(Var) (comp), 107,108,121,LGRM(Var) (comp), 101_coverage, 102_coverage, 103_coverage, 107_coverage, 108_coverage, 121_coverage	101,LGRM(Var, FR), 121,LGRM(Var, FR), 101,102,103,LGRM(Var) (comp), 107,108,121,LGRM(Var) (comp), 101_coverage, 102_coverage, 103_coverage, 107_coverage, 108_coverage, 121_coverage	3	4	75	1	2	0.8902	36.7																													2	9	22.2222
chr11	108122758	Deletion	G	-	108122758	121,LGRM(Var), 103,LGRM(Var)	2	6	33.3333	103,LGRM(Var, FR), 121,LGRM(Var, FR), 101,102,103,LGRM(Var) (comp), 107,108,121,LGRM(Var) (comp), 101_coverage, 102_coverage, 103_coverage, 107_coverage, 108_coverage, 121_coverage	103,LGRM(Var, FR), 121,LGRM(Var, FR), 101,102,103,LGRM(Var) (comp), 107,108,121,LGRM(Var) (comp), 101_coverage, 102_coverage, 103_coverage, 107_coverage, 108_coverage, 121_coverage															5	5	100	3	2	1	38															8	9	88.8889
chr11	117281610	Deletion	G	-	117281610	121,LGRM(Var), 103,LGRM(Var)	2	6	33.3333	103,LGRM(Var, FR), 121,LGRM(Var, FR), 101,102,103,LGRM(Var) (comp), 107,108,121,LGRM(Var) (comp), 101_coverage, 102_coverage, 103_coverage, 107_coverage, 108_coverage, 121_coverage	103,LGRM(Var, FR), 121,LGRM(Var, FR), 101,102,103,LGRM(Var) (comp), 107,108,121,LGRM(Var) (comp), 101_coverage, 102_coverage, 103_coverage, 107_coverage, 108_coverage, 121_coverage															8	12	66.6667	8	0	0.9959	33.3															5	11	45.4545
chr11	121498330	SNV	T	A	121498330	121,LGRM(Var), 103,LGRM(Var)	2	6	33.3333	103,LGRM(Var, FR), 121,LGRM(Var, FR), 101,102,103,LGRM(Var) (comp), 107,108,121,LGRM(Var) (comp), 101_coverage, 102_coverage, 103_coverage, 107_coverage, 108_coverage, 121_coverage	103,LGRM(Var, FR), 121,LGRM(Var, FR), 101,102,103,LGRM(Var) (comp), 107,108,121,LGRM(Var) (comp), 101_coverage, 102_coverage, 103_coverage, 107_coverage, 108_coverage, 121_coverage															17	46	36.9565	16	6	1	36.2															2	8	25
chr11	134217327	Deletion	G	-	134217327	121,LGRM(Var), 103,LGRM(Var)	2	6	33.3333	103,LGRM(Var, FR), 121,LGRM(Var, FR), 101,102,103,LGRM(Var) (comp), 107,108,121,LGRM(Var) (comp), 101_coverage, 102_coverage, 103_coverage, 107_coverage, 108_coverage, 121_coverage	103,LGRM(Var, FR), 121,LGRM(Var, FR), 101,102,103,LGRM(Var) (comp), 107,108,121,LGRM(Var) (comp), 101_coverage, 102_coverage, 103_coverage, 107_coverage, 108_coverage, 121_coverage															10	12	83.3333	9	2	0.7395	34.6															24	25	96
chr11	118375914^118375915	Insertion	-	A	118375915	107,LGRM(Var), 103,LGRM(Var)	2	6	33.3333	103,LGRM(Var, FR), 107,LGRM(Var, FR), 101,102,103,LGRM(Var) (comp), 107,108,121,LGRM(Var) (comp), 101_coverage, 102_coverage, 103_coverage, 107_coverage, 108_coverage, 121_coverage	103,LGRM(Var, FR), 107,LGRM(Var, FR), 101,102,103,LGRM(Var) (comp), 107,108,121,LGRM(Var) (comp)															24	101	23.7624	13	18	0.9956	37.2	2	7	28.5714	2	1	0.9738	34.7
chr12	34175705	Deletion	G	-	34175705	121,LGRM(Var), 103,LGRM(Var)	2	6	33.3333	103,LGRM(Var, FR), 121,LGRM(Var, FR), 101,102,103,LGRM(Var) (comp), 107,108,121,LGRM(Var) (comp), 101_coverage, 102_coverage, 103_coverage, 107_coverage, 108_coverage, 121_coverage	103,LGRM(Var, FR), 121,LGRM(Var, FR), 101,102,103,LGRM(Var) (comp), 107,108,121,LGRM(Var) (comp), 101_coverage, 102_coverage, 103_coverage, 107_coverage, 108_coverage, 121_coverage															8	12	66.6667	7	1	0.996	30.4															5	9	55.5556
chr12	49690999	SNV	C	A	49690999	121,LGRM(Var), 101,LGRM(Var)	2	6	33.3333	101,LGRM(Var, FR), 121,LGRM(Var, FR), 101,102,103,LGRM(Var) (comp), 107,108,121,LGRM(Var) (comp), 101_coverage, 102_coverage, 103_coverage, 107_coverage, 108_coverage, 121_coverage	101,LGRM(Var, FR), 121,LGRM(Var, FR), 101,102,103,LGRM(Var) (comp), 107,108,121,LGRM(Var) (comp), 101_coverage, 102_coverage, 103_coverage, 107_coverage, 108_coverage, 121_coverage	1	4	25	1	1	0.9586	38																													8	13	61.5385
chr12	75692729	SNV	C	A	75692729	121,LGRM(Var), 103,LGRM(Var)	2	6	33.3333	103,LGRM(Var, FR), 121,LGRM(Var, FR), 101,102,103,LGRM(Var) (comp), 107,108,121,LGRM(Var) (comp), 101_coverage, 102_coverage, 103_coverage, 107_coverage, 108_coverage, 121_coverage	103,LGRM(Var, FR), 121,LGRM(Var, FR), 101,102,103,LGRM(Var) (comp), 107,108,121,LGRM(Var) (comp), 101_coverage, 102_coverage, 103_coverage, 107_coverage, 108_coverage, 121_coverage															4	6	66.6667	5	1	0.9855	39.7															3	11	27.2727
chr12	120135642^120135643	Insertion	-	C	120135643	121,LGRM(Var), 103,LGRM(Var)	2	6	33.3333	103,LGRM(Var, FR), 121,LGRM(Var, FR), 101,102,103,LGRM(Var) (comp), 107,108,121,LGRM(Var) (comp), 101_coverage, 102_coverage, 103_coverage, 107_coverage, 108_coverage, 121_coverage	103,LGRM(Var, FR), 121,LGRM(Var, FR), 101,102,103,LGRM(Var) (comp), 107,108,121,LGRM(Var) (comp)															14	21	66.6667	14	1	1	24.9															17	23	73.913
chr12	44148391^44148392	Insertion	-	A	44148392	121,LGRM(Var), 102,LGRM(Var)	2	6	33.3333	102,LGRM(Var, FR), 121,LGRM(Var, FR), 101,102,103,LGRM(Var) (comp), 107,108,121,LGRM(Var) (comp), 101_coverage, 102_coverage, 103_coverage, 107_coverage, 108_coverage, 121_coverage	102,LGRM(Var, FR), 121,LGRM(Var, FR), 101,102,103,LGRM(Var) (comp), 107,108,121,LGRM(Var) (comp)								3	11	27.2727	3	1	0.9661	39.5																						8	32	25
chr12	6761933^6761934	Insertion	-	T	6761934	121,LGRM(Var), 103,LGRM(Var)	2	6	33.3333	103,LGRM(Var, FR), 121,LGRM(Var, FR), 101,102,103,LGRM(Var) (comp), 107,108,121,LGRM(Var) (comp), 101_coverage, 102_coverage, 103_coverage, 107_coverage, 108_coverage, 121_coverage	103,LGRM(Var, FR), 121,LGRM(Var, FR), 101,102,103,LGRM(Var) (comp), 107,108,121,LGRM(Var) (comp)															20	46	43.4783	18	3	1	33.6															24	68	35.2941
chr13	25670523	SNV	A	G	25670523	103,LGRM(Var), 121,LGRM(Var)	2	6	33.3333	103,LGRM(Var, FR), 121,LGRM(Var, FR), 101,102,103,LGRM(Var) (comp), 107,108,121,LGRM(Var) (comp), 101_coverage, 102_coverage, 103_coverage, 107_coverage, 108_coverage, 121_coverage	103,LGRM(Var, FR), 121,LGRM(Var, FR), 101,102,103,LGRM(Var) (comp), 107,108,121,LGRM(Var) (comp), 101_coverage, 102_coverage, 103_coverage, 107_coverage, 108_coverage, 121_coverage															6	6	100	0	6	1	28.2															11	11	100
chr13	25670524	SNV	A	C	25670524	103,LGRM(Var), 121,LGRM(Var)	2	6	33.3333	103,LGRM(Var, FR), 121,LGRM(Var, FR), 101,102,103,LGRM(Var) (comp), 107,108,121,LGRM(Var) (comp), 101_coverage, 102_coverage, 103_coverage, 107_coverage, 108_coverage, 121_coverage	103,LGRM(Var, FR), 121,LGRM(Var, FR), 101,102,103,LGRM(Var) (comp), 107,108,121,LGRM(Var) (comp), 101_coverage, 102_coverage, 103_coverage, 107_coverage, 108_coverage, 121_coverage															6	6	100	0	6	1	28.2															11	11	100
chr13	33692262	SNV	C	A	33692262	103,LGRM(Var), 121,LGRM(Var)	2	6	33.3333	103,LGRM(Var, FR), 121,LGRM(Var, FR), 101,102,103,LGRM(Var) (comp), 107,108,121,LGRM(Var) (comp), 101_coverage, 102_coverage, 103_coverage, 107_coverage, 108_coverage, 121_coverage	103,LGRM(Var, FR), 121,LGRM(Var, FR), 101,102,103,LGRM(Var) (comp), 107,108,121,LGRM(Var) (comp), 101_coverage, 102_coverage, 103_coverage, 107_coverage, 108_coverage, 121_coverage															4	4	100	5	2	1	28.9															10	10	100
chr13	114782826	Deletion	C	-	114782826	103,LGRM(Var), 121,LGRM(Var)	2	6	33.3333	103,LGRM(Var, FR), 121,LGRM(Var, FR), 101,102,103,LGRM(Var) (comp), 107,108,121,LGRM(Var) (comp), 101_coverage, 102_coverage, 103_coverage, 107_coverage, 108_coverage, 121_coverage	103,LGRM(Var, FR), 121,LGRM(Var, FR), 101,102,103,LGRM(Var) (comp), 107,108,121,LGRM(Var) (comp), 101_coverage, 102_coverage, 103_coverage, 107_coverage, 108_coverage, 121_coverage															6	8	75	7	0	0.7887	30															11	19	57.8947
chr13	114784342	SNV	A	T	114784342	103,LGRM(Var), 121,LGRM(Var)	2	6	33.3333	103,LGRM(Var, FR), 121,LGRM(Var, FR), 101,102,103,LGRM(Var) (comp), 107,108,121,LGRM(Var) (comp), 101_coverage, 102_coverage, 103_coverage, 107_coverage, 108_coverage, 121_coverage	103,LGRM(Var, FR), 121,LGRM(Var, FR), 101,102,103,LGRM(Var) (comp), 107,108,121,LGRM(Var) (comp), 101_coverage, 102_coverage, 103_coverage, 107_coverage, 108_coverage, 121_coverage															9	9	100	10	3	1	33.5															20	20	100
chr13	111138181^111138182	Insertion	-	G	111138182	103,LGRM(Var), 121,LGRM(Var)	2	6	33.3333	103,LGRM(Var, FR), 121,LGRM(Var, FR), 101,102,103,LGRM(Var) (comp), 107,108,121,LGRM(Var) (comp), 101_coverage, 102_coverage, 103_coverage, 107_coverage, 108_coverage, 121_coverage	103,LGRM(Var, FR), 121,LGRM(Var, FR), 101,102,103,LGRM(Var) (comp), 107,108,121,LGRM(Var) (comp)															10	22	45.4545	8	3	1	34.4															3	8	37.5
chr14	21485820	SNV	G	A	21485820	103,LGRM(Var), 121,LGRM(Var)	2	6	33.3333	103,LGRM(Var, FR), 121,LGRM(Var, FR), 101,102,103,LGRM(Var) (comp), 107,108,121,LGRM(Var) (comp), 101_coverage, 102_coverage, 103_coverage, 107_coverage, 108_coverage, 121_coverage	103,LGRM(Var, FR), 121,LGRM(Var, FR), 101,102,103,LGRM(Var) (comp), 107,108,121,LGRM(Var) (comp), 101_coverage, 102_coverage, 103_coverage, 107_coverage, 108_coverage, 121_coverage															20	50	40	13	15	1	34.8															20	28	71.4286
chr14	50195700	SNV	G	T	50195700	103,LGRM(Var), 121,LGRM(Var)	2	6	33.3333	103,LGRM(Var, FR), 121,LGRM(Var, FR), 101,102,103,LGRM(Var) (comp), 107,108,121,LGRM(Var) (comp), 101_coverage, 102_coverage, 103_coverage, 107_coverage, 108_coverage, 121_coverage	103,LGRM(Var, FR), 121,LGRM(Var, FR), 101,102,103,LGRM(Var) (comp), 107,108,121,LGRM(Var) (comp), 101_coverage, 102_coverage, 103_coverage, 107_coverage, 108_coverage, 121_coverage															5	5	100	5	0	1	37.8															3	5	60
chr14	51448696	SNV	C	A	51448696	103,LGRM(Var), 121,LGRM(Var)	2	6	33.3333	103,LGRM(Var, FR), 121,LGRM(Var, FR), 101,102,103,LGRM(Var) (comp), 107,108,121,LGRM(Var) (comp), 101_coverage, 102_coverage, 103_coverage, 107_coverage, 108_coverage, 121_coverage	103,LGRM(Var, FR), 121,LGRM(Var, FR), 101,102,103,LGRM(Var) (comp), 107,108,121,LGRM(Var) (comp), 101_coverage, 102_coverage, 103_coverage, 107_coverage, 108_coverage, 121_coverage															5	6	83.3333	2	4	0.9765	29.3															6	6	100
chr14	64522696	SNV	G	T	64522696	103,LGRM(Var), 121,LGRM(Var)	2	6	33.3333	103,LGRM(Var, FR), 121,LGRM(Var, FR), 101,102,103,LGRM(Var) (comp), 107,108,121,LGRM(Var) (comp), 101_coverage, 102_coverage, 103_coverage, 107_coverage, 108_coverage, 121_coverage	103,LGRM(Var, FR), 121,LGRM(Var, FR), 101,102,103,LGRM(Var) (comp), 107,108,121,LGRM(Var) (comp), 101_coverage, 102_coverage, 103_coverage, 107_coverage, 108_coverage, 121_coverage															26	34	76.4706	19	13	0.9906	36.2															15	20	75
chr14	65253133	SNV	G	T	65253133	103,LGRM(Var), 121,LGRM(Var)	2	6	33.3333	103,LGRM(Var, FR), 121,LGRM(Var, FR), 101,102,103,LGRM(Var) (comp), 107,108,121,LGRM(Var) (comp), 101_coverage, 102_coverage, 103_coverage, 107_coverage, 108_coverage, 121_coverage	103,LGRM(Var, FR), 121,LGRM(Var, FR), 101,102,103,LGRM(Var) (comp), 107,108,121,LGRM(Var) (comp), 101_coverage, 102_coverage, 103_coverage, 107_coverage, 108_coverage, 121_coverage															6	8	75	7	0	0.9007	35.9															1	4	25
chr14	81209432	SNV	A	C	81209432	103,LGRM(Var), 121,LGRM(Var)	2	6	33.3333	103,LGRM(Var, FR), 121,LGRM(Var, FR), 101,102,103,LGRM(Var) (comp), 107,108,121,LGRM(Var) (comp), 101_coverage, 102_coverage, 103_coverage, 107_coverage, 108_coverage, 121_coverage	103,LGRM(Var, FR), 121,LGRM(Var, FR), 101,102,103,LGRM(Var) (comp), 107,108,121,LGRM(Var) (comp), 101_coverage, 102_coverage, 103_coverage, 107_coverage, 108_coverage, 121_coverage															4	6	66.6667	4	0	0.9812	36.3															3	6	50
chr14	71205114^71205115	Insertion	-	A	71205115	103,LGRM(Var), 121,LGRM(Var)	2	6	33.3333	103,LGRM(Var, FR), 121,LGRM(Var, FR), 101,102,103,LGRM(Var) (comp), 107,108,121,LGRM(Var) (comp), 101_coverage, 102_coverage, 103_coverage, 107_coverage, 108_coverage, 121_coverage	103,LGRM(Var, FR), 121,LGRM(Var, FR), 101,102,103,LGRM(Var) (comp), 107,108,121,LGRM(Var) (comp)															8	18	44.4444	9	0	1	35.6															14	39	35.8974
chr14	71267796^71267797	Insertion	-	A	71267797	103,LGRM(Var), 121,LGRM(Var)	2	6	33.3333	103,LGRM(Var, FR), 121,LGRM(Var, FR), 101,102,103,LGRM(Var) (comp), 107,108,121,LGRM(Var) (comp), 101_coverage, 102_coverage, 103_coverage, 107_coverage, 108_coverage, 121_coverage	103,LGRM(Var, FR), 121,LGRM(Var, FR), 101,102,103,LGRM(Var) (comp), 107,108,121,LGRM(Var) (comp)															7	17	41.1765	6	3	1	35.4															15	30	50
chr14	91948053^91948054	Insertion	-	T	91948054	107,LGRM(Var), 102,LGRM(Var)	2	6	33.3333	102,LGRM(Var, FR), 107,LGRM(Var, FR), 101,102,103,LGRM(Var) (comp), 107,108,121,LGRM(Var) (comp), 101_coverage, 102_coverage, 103_coverage, 107_coverage, 108_coverage, 121_coverage	102,LGRM(Var, FR), 107,LGRM(Var, FR), 101,102,103,LGRM(Var) (comp), 107,108,121,LGRM(Var) (comp)								9	38	23.6842	9	5	0.9992	37.1								9	34	26.4706	6	6	0.9865	34.8
chr15	35665756	SNV	T	C	35665756	121,LGRM(Var), 103,LGRM(Var)	2	6	33.3333	103,LGRM(Var, FR), 121,LGRM(Var, FR), 101,102,103,LGRM(Var) (comp), 107,108,121,LGRM(Var) (comp), 101_coverage, 102_coverage, 103_coverage, 107_coverage, 108_coverage, 121_coverage	103,LGRM(Var, FR), 121,LGRM(Var, FR), 101,102,103,LGRM(Var) (comp), 107,108,121,LGRM(Var) (comp), 101_coverage, 102_coverage, 103_coverage, 107_coverage, 108_coverage, 121_coverage															15	32	46.875	15	3	1	28.9															3	10	30
chr15	42977066	SNV	A	G	42977066	121,LGRM(Var), 103,LGRM(Var)	2	6	33.3333	103,LGRM(Var, FR), 121,LGRM(Var, FR), 101,102,103,LGRM(Var) (comp), 107,108,121,LGRM(Var) (comp), 101_coverage, 102_coverage, 103_coverage, 107_coverage, 108_coverage, 121_coverage	103,LGRM(Var, FR), 121,LGRM(Var, FR), 101,102,103,LGRM(Var) (comp), 107,108,121,LGRM(Var) (comp), 101_coverage, 102_coverage, 103_coverage, 107_coverage, 108_coverage, 121_coverage															4	5	80	2	2	0.9702	38															2	5	40
chr15	42980830	SNV	G	C	42980830	121,LGRM(Var), 103,LGRM(Var)	2	6	33.3333	103,LGRM(Var, FR), 121,LGRM(Var, FR), 101,102,103,LGRM(Var) (comp), 107,108,121,LGRM(Var) (comp), 101_coverage, 102_coverage, 103_coverage, 107_coverage, 108_coverage, 121_coverage	103,LGRM(Var, FR), 121,LGRM(Var, FR), 101,102,103,LGRM(Var) (comp), 107,108,121,LGRM(Var) (comp), 101_coverage, 102_coverage, 103_coverage, 107_coverage, 108_coverage, 121_coverage															3	6	50	2	2	0.994	38															2	5	40
chr15	45814402	SNV	C	T	45814402	121,LGRM(Var), 103,LGRM(Var)	2	6	33.3333	103,LGRM(Var, FR), 121,LGRM(Var, FR), 101,102,103,LGRM(Var) (comp), 107,108,121,LGRM(Var) (comp), 101_coverage, 102_coverage, 103_coverage, 107_coverage, 108_coverage, 121_coverage	103,LGRM(Var, FR), 121,LGRM(Var, FR), 101,102,103,LGRM(Var) (comp), 107,108,121,LGRM(Var) (comp), 101_coverage, 102_coverage, 103_coverage, 107_coverage, 108_coverage, 121_coverage															5	9	55.5556	4	3	1	35															10	15	66.6667
chr15	86312038	SNV	G	A	86312038	121,LGRM(Var), 103,LGRM(Var)	2	6	33.3333	103,LGRM(Var, FR), 121,LGRM(Var, FR), 101,102,103,LGRM(Var) (comp), 107,108,121,LGRM(Var) (comp), 101_coverage, 102_coverage, 103_coverage, 107_coverage, 108_coverage, 121_coverage	103,LGRM(Var, FR), 121,LGRM(Var, FR), 101,102,103,LGRM(Var) (comp), 107,108,121,LGRM(Var) (comp), 101_coverage, 102_coverage, 103_coverage, 107_coverage, 108_coverage, 121_coverage															16	23	69.5652	12	8	1	32.6															3	6	50
chr15	67665770^67665771	Insertion	-	G	67665771	121,LGRM(Var), 103,LGRM(Var)	2	6	33.3333	103,LGRM(Var, FR), 121,LGRM(Var, FR), 101,102,103,LGRM(Var) (comp), 107,108,121,LGRM(Var) (comp), 101_coverage, 102_coverage, 103_coverage, 107_coverage, 108_coverage, 121_coverage	103,LGRM(Var, FR), 121,LGRM(Var, FR), 101,102,103,LGRM(Var) (comp), 107,108,121,LGRM(Var) (comp)															5	10	50	6	0	1	37.7															8	8	100
chr15	73409022^73409023	Insertion	-	T	73409023	121,LGRM(Var), 101,LGRM(Var)	2	6	33.3333	101,LGRM(Var, FR), 121,LGRM(Var, FR), 101,102,103,LGRM(Var) (comp), 107,108,121,LGRM(Var) (comp), 101_coverage, 102_coverage, 103_coverage, 107_coverage, 108_coverage, 121_coverage	101,LGRM(Var, FR), 121,LGRM(Var, FR), 101,102,103,LGRM(Var) (comp), 107,108,121,LGRM(Var) (comp)	5	15	33.3333	3	4	0.9983	33																													31	101	30.6931
chr16	1398301	Deletion	G	-	1398301	103,LGRM(Var), 121,LGRM(Var)	2	6	33.3333	103,LGRM(Var, FR), 121,LGRM(Var, FR), 101,102,103,LGRM(Var) (comp), 107,108,121,LGRM(Var) (comp), 101_coverage, 102_coverage, 103_coverage, 107_coverage, 108_coverage, 121_coverage	103,LGRM(Var, FR), 121,LGRM(Var, FR), 101,102,103,LGRM(Var) (comp), 107,108,121,LGRM(Var) (comp), 101_coverage, 102_coverage, 103_coverage, 107_coverage, 108_coverage, 121_coverage															4	12	33.3333	5	1	0.9999	33															3	6	50
chr16	2088402	Deletion	C	-	2088402	103,LGRM(Var), 121,LGRM(Var)	2	6	33.3333	103,LGRM(Var, FR), 121,LGRM(Var, FR), 101,102,103,LGRM(Var) (comp), 107,108,121,LGRM(Var) (comp), 101_coverage, 102_coverage, 103_coverage, 107_coverage, 108_coverage, 121_coverage	103,LGRM(Var, FR), 121,LGRM(Var, FR), 101,102,103,LGRM(Var) (comp), 107,108,121,LGRM(Var) (comp), 101_coverage, 102_coverage, 103_coverage, 107_coverage, 108_coverage, 121_coverage															5	9	55.5556	2	4	0.9999	16.8															3	11	27.2727
chr16	4815585	SNV	G	T	4815585	103,LGRM(Var), 121,LGRM(Var)	2	6	33.3333	103,LGRM(Var, FR), 121,LGRM(Var, FR), 101,102,103,LGRM(Var) (comp), 107,108,121,LGRM(Var) (comp), 101_coverage, 102_coverage, 103_coverage, 107_coverage, 108_coverage, 121_coverage	103,LGRM(Var, FR), 121,LGRM(Var, FR), 101,102,103,LGRM(Var) (comp), 107,108,121,LGRM(Var) (comp), 101_coverage, 102_coverage, 103_coverage, 107_coverage, 108_coverage, 121_coverage															11	17	64.7059	13	1	1	34.8															6	14	42.8571
chr16	31004192	SNV	C	A	31004192	103,LGRM(Var), 121,LGRM(Var)	2	6	33.3333	103,LGRM(Var, FR), 121,LGRM(Var, FR), 101,102,103,LGRM(Var) (comp), 107,108,121,LGRM(Var) (comp), 101_coverage, 102_coverage, 103_coverage, 107_coverage, 108_coverage, 121_coverage	103,LGRM(Var, FR), 121,LGRM(Var, FR), 101,102,103,LGRM(Var) (comp), 107,108,121,LGRM(Var) (comp), 101_coverage, 102_coverage, 103_coverage, 107_coverage, 108_coverage, 121_coverage															3	6	50	3	2	0.9999	34															5	6	83.3333
chr16	67200490	SNV	G	T	67200490	103,LGRM(Var), 121,LGRM(Var)	2	6	33.3333	103,LGRM(Var, FR), 121,LGRM(Var, FR), 101,102,103,LGRM(Var) (comp), 107,108,121,LGRM(Var) (comp), 101_coverage, 102_coverage, 103_coverage, 107_coverage, 108_coverage, 121_coverage	103,LGRM(Var, FR), 121,LGRM(Var, FR), 101,102,103,LGRM(Var) (comp), 107,108,121,LGRM(Var) (comp), 101_coverage, 102_coverage, 103_coverage, 107_coverage, 108_coverage, 121_coverage															8	14	57.1429	10	1	1	36.7															5	18	27.7778
chr17	19463609	Deletion	G	-	19463609	103,LGRM(Var), 121,LGRM(Var)	2	6	33.3333	103,LGRM(Var, FR), 121,LGRM(Var, FR), 101,102,103,LGRM(Var) (comp), 107,108,121,LGRM(Var) (comp), 101_coverage, 102_coverage, 103_coverage, 107_coverage, 108_coverage, 121_coverage	103,LGRM(Var, FR), 121,LGRM(Var, FR), 101,102,103,LGRM(Var) (comp), 107,108,121,LGRM(Var) (comp), 101_coverage, 102_coverage, 103_coverage, 107_coverage, 108_coverage, 121_coverage															21	27	77.7778	24	0	0.9035	34.8															4	10	40
chr17	43332498	SNV	G	C	43332498	103,LGRM(Var), 121,LGRM(Var)	2	6	33.3333	103,LGRM(Var, FR), 121,LGRM(Var, FR), 101,102,103,LGRM(Var) (comp), 107,108,121,LGRM(Var) (comp), 101_coverage, 102_coverage, 103_coverage, 107_coverage, 108_coverage, 121_coverage	103,LGRM(Var, FR), 121,LGRM(Var, FR), 101,102,103,LGRM(Var) (comp), 107,108,121,LGRM(Var) (comp), 101_coverage, 102_coverage, 103_coverage, 107_coverage, 108_coverage, 121_coverage															17	20	85	21	1	0.9652	36.5															7	8	87.5
chr17	44110821	SNV	C	T	44110821	103,LGRM(Var), 121,LGRM(Var)	2	6	33.3333	103,LGRM(Var, FR), 121,LGRM(Var, FR), 101,102,103,LGRM(Var) (comp), 107,108,121,LGRM(Var) (comp), 101_coverage, 102_coverage, 103_coverage, 107_coverage, 108_coverage, 121_coverage	103,LGRM(Var, FR), 121,LGRM(Var, FR), 101,102,103,LGRM(Var) (comp), 107,108,121,LGRM(Var) (comp), 101_coverage, 102_coverage, 103_coverage, 107_coverage, 108_coverage, 121_coverage															8	36	22.2222	8	0	0.9601	35.4															17	48	35.4167
chr17	54923077	SNV	G	T	54923077	103,LGRM(Var), 121,LGRM(Var)	2	6	33.3333	103,LGRM(Var, FR), 121,LGRM(Var, FR), 101,102,103,LGRM(Var) (comp), 107,108,121,LGRM(Var) (comp), 101_coverage, 102_coverage, 103_coverage, 107_coverage, 108_coverage, 121_coverage	103,LGRM(Var, FR), 121,LGRM(Var, FR), 101,102,103,LGRM(Var) (comp), 107,108,121,LGRM(Var) (comp), 101_coverage, 102_coverage, 103_coverage, 107_coverage, 108_coverage, 121_coverage															4	11	36.3636	4	2	1	31.5															2	5	40
chr17	79968744	Deletion	G	-	79968744	103,LGRM(Var), 121,LGRM(Var)	2	6	33.3333	103,LGRM(Var, FR), 121,LGRM(Var, FR), 101,102,103,LGRM(Var) (comp), 107,108,121,LGRM(Var) (comp), 101_coverage, 102_coverage, 103_coverage, 107_coverage, 108_coverage, 121_coverage	103,LGRM(Var, FR), 121,LGRM(Var, FR), 101,102,103,LGRM(Var) (comp), 107,108,121,LGRM(Var) (comp), 101_coverage, 102_coverage, 103_coverage, 107_coverage, 108_coverage, 121_coverage															20	22	90.9091	20	0	0.9988	33.2															10	16	62.5
chr17	58725442^58725443	Insertion	-	G	58725443	103,LGRM(Var), 121,LGRM(Var)	2	6	33.3333	103,LGRM(Var, FR), 121,LGRM(Var, FR), 101,102,103,LGRM(Var) (comp), 107,108,121,LGRM(Var) (comp), 101_coverage, 102_coverage, 103_coverage, 107_coverage, 108_coverage, 121_coverage	103,LGRM(Var, FR), 121,LGRM(Var, FR), 101,102,103,LGRM(Var) (comp), 107,108,121,LGRM(Var) (comp)															13	16	81.25	7	6	0.5665	36.7															12	16	75
chr18	60609151	Deletion	G	-	60609151	103,LGRM(Var), 121,LGRM(Var)	2	6	33.3333	103,LGRM(Var, FR), 121,LGRM(Var, FR), 101,102,103,LGRM(Var) (comp), 107,108,121,LGRM(Var) (comp), 101_coverage, 102_coverage, 103_coverage, 107_coverage, 108_coverage, 121_coverage	103,LGRM(Var, FR), 121,LGRM(Var, FR), 101,102,103,LGRM(Var) (comp), 107,108,121,LGRM(Var) (comp), 101_coverage, 102_coverage, 103_coverage, 107_coverage, 108_coverage, 121_coverage															7	7	100	5	3	1	37.5															6	7	85.7143
chr18	74580818^74580819	Insertion	-	G	74580819	103,LGRM(Var), 121,LGRM(Var)	2	6	33.3333	103,LGRM(Var, FR), 121,LGRM(Var, FR), 101,102,103,LGRM(Var) (comp), 107,108,121,LGRM(Var) (comp), 101_coverage, 102_coverage, 103_coverage, 107_coverage, 108_coverage, 121_coverage	103,LGRM(Var, FR), 121,LGRM(Var, FR), 101,102,103,LGRM(Var) (comp), 107,108,121,LGRM(Var) (comp)															5	5	100	4	1	1	33.6															7	7	100
chr19	734182	SNV	G	T	734182	103,LGRM(Var), 121,LGRM(Var)	2	6	33.3333	103,LGRM(Var, FR), 121,LGRM(Var, FR), 101,102,103,LGRM(Var) (comp), 107,108,121,LGRM(Var) (comp), 101_coverage, 102_coverage, 103_coverage, 107_coverage, 108_coverage, 121_coverage	103,LGRM(Var, FR), 121,LGRM(Var, FR), 101,102,103,LGRM(Var) (comp), 107,108,121,LGRM(Var) (comp), 101_coverage, 102_coverage, 103_coverage, 107_coverage, 108_coverage, 121_coverage															9	9	100	11	0	1	29															4	4	100
chr19	917540	SNV	G	T	917540	103,LGRM(Var), 121,LGRM(Var)	2	6	33.3333	103,LGRM(Var, FR), 121,LGRM(Var, FR), 101,102,103,LGRM(Var) (comp), 107,108,121,LGRM(Var) (comp), 101_coverage, 102_coverage, 103_coverage, 107_coverage, 108_coverage, 121_coverage	103,LGRM(Var, FR), 121,LGRM(Var, FR), 101,102,103,LGRM(Var) (comp), 107,108,121,LGRM(Var) (comp), 101_coverage, 102_coverage, 103_coverage, 107_coverage, 108_coverage, 121_coverage															4	4	100	3	3	1	33															6	6	100
chr19	5905092	Deletion	G	-	5905092	103,LGRM(Var), 121,LGRM(Var)	2	6	33.3333	103,LGRM(Var, FR), 121,LGRM(Var, FR), 101,102,103,LGRM(Var) (comp), 107,108,121,LGRM(Var) (comp), 101_coverage, 102_coverage, 103_coverage, 107_coverage, 108_coverage, 121_coverage	103,LGRM(Var, FR), 121,LGRM(Var, FR), 101,102,103,LGRM(Var) (comp), 107,108,121,LGRM(Var) (comp), 101_coverage, 102_coverage, 103_coverage, 107_coverage, 108_coverage, 121_coverage															6	9	66.6667	3	4	0.9836	37.3															4	6	66.6667
chr19	13996808	SNV	C	T	13996808	103,LGRM(Var), 121,LGRM(Var)	2	6	33.3333	103,LGRM(Var, FR), 121,LGRM(Var, FR), 101,102,103,LGRM(Var) (comp), 107,108,121,LGRM(Var) (comp), 101_coverage, 102_coverage, 103_coverage, 107_coverage, 108_coverage, 121_coverage	103,LGRM(Var, FR), 121,LGRM(Var, FR), 101,102,103,LGRM(Var) (comp), 107,108,121,LGRM(Var) (comp), 101_coverage, 102_coverage, 103_coverage, 107_coverage, 108_coverage, 121_coverage															4	7	57.1429	4	1	0.9993	34.4															4	6	66.6667
chr19	14827011	SNV	G	A	14827011	103,LGRM(Var), 121,LGRM(Var)	2	6	33.3333	103,LGRM(Var, FR), 121,LGRM(Var, FR), 101,102,103,LGRM(Var) (comp), 107,108,121,LGRM(Var) (comp), 101_coverage, 102_coverage, 103_coverage, 107_coverage, 108_coverage, 121_coverage	103,LGRM(Var, FR), 121,LGRM(Var, FR), 101,102,103,LGRM(Var) (comp), 107,108,121,LGRM(Var) (comp), 101_coverage, 102_coverage, 103_coverage, 107_coverage, 108_coverage, 121_coverage															2	7	28.5714	2	0	0.9476	39.5															6	8	75
chr19	18092651	SNV	C	A	18092651	103,LGRM(Var), 121,LGRM(Var)	2	6	33.3333	103,LGRM(Var, FR), 121,LGRM(Var, FR), 101,102,103,LGRM(Var) (comp), 107,108,121,LGRM(Var) (comp), 101_coverage, 102_coverage, 103_coverage, 107_coverage, 108_coverage, 121_coverage	103,LGRM(Var, FR), 121,LGRM(Var, FR), 101,102,103,LGRM(Var) (comp), 107,108,121,LGRM(Var) (comp), 101_coverage, 102_coverage, 103_coverage, 107_coverage, 108_coverage, 121_coverage															26	26	100	16	19	1	33.6															14	14	100
chr19	52568770	SNV	C	T	52568770	103,LGRM(Var), 121,LGRM(Var)	2	6	33.3333	103,LGRM(Var, FR), 121,LGRM(Var, FR), 101,102,103,LGRM(Var) (comp), 107,108,121,LGRM(Var) (comp), 101_coverage, 102_coverage, 103_coverage, 107_coverage, 108_coverage, 121_coverage	103,LGRM(Var, FR), 121,LGRM(Var, FR), 101,102,103,LGRM(Var) (comp), 107,108,121,LGRM(Var) (comp), 101_coverage, 102_coverage, 103_coverage, 107_coverage, 108_coverage, 121_coverage															5	10	50	4	3	1	37.4															6	22	27.2727
chr19	39915730^39915731	Insertion	-	C	39915731	102,LGRM(Var), 121,LGRM(Var)	2	6	33.3333	102,LGRM(Var, FR), 121,LGRM(Var, FR), 101,102,103,LGRM(Var) (comp), 107,108,121,LGRM(Var) (comp), 101_coverage, 102_coverage, 103_coverage, 107_coverage, 108_coverage, 121_coverage	102,LGRM(Var, FR), 121,LGRM(Var, FR), 101,102,103,LGRM(Var) (comp), 107,108,121,LGRM(Var) (comp)								3	5	60	2	1	0.9992	31.3																						10	30	33.3333
chr2	27672667	Deletion	C	-	27672667	121,LGRM(Var), 103,LGRM(Var)	2	6	33.3333	103,LGRM(Var, FR), 121,LGRM(Var, FR), 101,102,103,LGRM(Var) (comp), 107,108,121,LGRM(Var) (comp), 101_coverage, 102_coverage, 103_coverage, 107_coverage, 108_coverage, 121_coverage	103,LGRM(Var, FR), 121,LGRM(Var, FR), 101,102,103,LGRM(Var) (comp), 107,108,121,LGRM(Var) (comp), 101_coverage, 102_coverage, 103_coverage, 107_coverage, 108_coverage, 121_coverage															17	21	80.9524	18	1	0.7831	36.5															8	8	100
chr2	86315792	Deletion	C	-	86315792	121,LGRM(Var), 103,LGRM(Var)	2	6	33.3333	103,LGRM(Var, FR), 121,LGRM(Var, FR), 101,102,103,LGRM(Var) (comp), 107,108,121,LGRM(Var) (comp), 101_coverage, 102_coverage, 103_coverage, 107_coverage, 108_coverage, 121_coverage	103,LGRM(Var, FR), 121,LGRM(Var, FR), 101,102,103,LGRM(Var) (comp), 107,108,121,LGRM(Var) (comp), 101_coverage, 102_coverage, 103_coverage, 107_coverage, 108_coverage, 121_coverage															12	14	85.7143	14	0	0.9359	26.5															14	19	73.6842
chr2	97482487	SNV	C	T	97482487	121,LGRM(Var), 103,LGRM(Var)	2	6	33.3333	103,LGRM(Var, FR), 121,LGRM(Var, FR), 101,102,103,LGRM(Var) (comp), 107,108,121,LGRM(Var) (comp), 101_coverage, 102_coverage, 103_coverage, 107_coverage, 108_coverage, 121_coverage	103,LGRM(Var, FR), 121,LGRM(Var, FR), 101,102,103,LGRM(Var) (comp), 107,108,121,LGRM(Var) (comp), 101_coverage, 102_coverage, 103_coverage, 107_coverage, 108_coverage, 121_coverage															5	8	62.5	3	5	0.9975	30.4															4	7	57.1429
chr2	220477947	Deletion	G	-	220477947	121,LGRM(Var), 103,LGRM(Var)	2	6	33.3333	103,LGRM(Var, FR), 121,LGRM(Var, FR), 101,102,103,LGRM(Var) (comp), 107,108,121,LGRM(Var) (comp), 101_coverage, 102_coverage, 103_coverage, 107_coverage, 108_coverage, 121_coverage	103,LGRM(Var, FR), 121,LGRM(Var, FR), 101,102,103,LGRM(Var) (comp), 107,108,121,LGRM(Var) (comp), 101_coverage, 102_coverage, 103_coverage, 107_coverage, 108_coverage, 121_coverage															3	4	75	3	0	0.628	23.3															5	8	62.5
chr2	198266174^198266175	Insertion	-	A	198266175	107,LGRM(Var), 102,LGRM(Var)	2	6	33.3333	102,LGRM(Var, FR), 107,LGRM(Var, FR), 101,102,103,LGRM(Var) (comp), 107,108,121,LGRM(Var) (comp), 101_coverage, 102_coverage, 103_coverage, 107_coverage, 108_coverage, 121_coverage	102,LGRM(Var, FR), 107,LGRM(Var, FR), 101,102,103,LGRM(Var) (comp), 107,108,121,LGRM(Var) (comp)								13	51	25.4902	14	2	0.9998	35.9								8	37	21.6216	9	3	0.9529	36.4
chr2	204305468^204305469	Insertion	-	T	204305469	121,LGRM(Var), 102,LGRM(Var)	2	6	33.3333	102,LGRM(Var, FR), 121,LGRM(Var, FR), 101,102,103,LGRM(Var) (comp), 107,108,121,LGRM(Var) (comp), 101_coverage, 102_coverage, 103_coverage, 107_coverage, 108_coverage, 121_coverage	102,LGRM(Var, FR), 121,LGRM(Var, FR), 101,102,103,LGRM(Var) (comp), 107,108,121,LGRM(Var) (comp)								4	9	44.4444	2	4	1	30.2																						10	51	19.6078
chr2	219350465^219350466	Insertion	-	C	219350466	121,LGRM(Var), 103,LGRM(Var)	2	6	33.3333	103,LGRM(Var, FR), 121,LGRM(Var, FR), 101,102,103,LGRM(Var) (comp), 107,108,121,LGRM(Var) (comp), 101_coverage, 102_coverage, 103_coverage, 107_coverage, 108_coverage, 121_coverage	103,LGRM(Var, FR), 121,LGRM(Var, FR), 101,102,103,LGRM(Var) (comp), 107,108,121,LGRM(Var) (comp)															6	7	85.7143	8	0	0.9926	35.8															11	12	91.6667
chr2	231931679^231931680	Insertion	-	A	231931680	107,LGRM(Var), 101,LGRM(Var)	2	6	33.3333	101,LGRM(Var, FR), 107,LGRM(Var, FR), 101,102,103,LGRM(Var) (comp), 107,108,121,LGRM(Var) (comp), 101_coverage, 102_coverage, 103_coverage, 107_coverage, 108_coverage, 121_coverage	101,LGRM(Var, FR), 107,LGRM(Var, FR), 101,102,103,LGRM(Var) (comp), 107,108,121,LGRM(Var) (comp)	8	28	28.5714	8	2	0.9999	34.9															4	12	33.3333	4	0	0.9283	39.3
chr2	232087472^232087473	Insertion	-	G	232087473	121,LGRM(Var), 103,LGRM(Var)	2	6	33.3333	103,LGRM(Var, FR), 121,LGRM(Var, FR), 101,102,103,LGRM(Var) (comp), 107,108,121,LGRM(Var) (comp), 101_coverage, 102_coverage, 103_coverage, 107_coverage, 108_coverage, 121_coverage	103,LGRM(Var, FR), 121,LGRM(Var, FR), 101,102,103,LGRM(Var) (comp), 107,108,121,LGRM(Var) (comp)															7	8	87.5	12	0	0.9996	37															11	11	100
chr2	242066864^242066865	Insertion	-	C	242066865	121,LGRM(Var), 103,LGRM(Var)	2	6	33.3333	103,LGRM(Var, FR), 121,LGRM(Var, FR), 101,102,103,LGRM(Var) (comp), 107,108,121,LGRM(Var) (comp), 101_coverage, 102_coverage, 103_coverage, 107_coverage, 108_coverage, 121_coverage	103,LGRM(Var, FR), 121,LGRM(Var, FR), 101,102,103,LGRM(Var) (comp), 107,108,121,LGRM(Var) (comp)															11	27	40.7407	6	5	1	36.1															4	13	30.7692
chr2	62449455^62449456	Insertion	-	A	62449456	107,LGRM(Var), 102,LGRM(Var)	2	6	33.3333	102,LGRM(Var, FR), 107,LGRM(Var, FR), 101,102,103,LGRM(Var) (comp), 107,108,121,LGRM(Var) (comp), 101_coverage, 102_coverage, 103_coverage, 107_coverage, 108_coverage, 121_coverage	102,LGRM(Var, FR), 107,LGRM(Var, FR), 101,102,103,LGRM(Var) (comp), 107,108,121,LGRM(Var) (comp)								3	11	27.2727	3	2	0.985	38.4								2	9	22.2222	2	2	0.979	26.8
chr20	5943942	SNV	G	T	5943942	103,LGRM(Var), 121,LGRM(Var)	2	6	33.3333	103,LGRM(Var, FR), 121,LGRM(Var, FR), 101,102,103,LGRM(Var) (comp), 107,108,121,LGRM(Var) (comp), 101_coverage, 102_coverage, 103_coverage, 107_coverage, 108_coverage, 121_coverage	103,LGRM(Var, FR), 121,LGRM(Var, FR), 101,102,103,LGRM(Var) (comp), 107,108,121,LGRM(Var) (comp), 101_coverage, 102_coverage, 103_coverage, 107_coverage, 108_coverage, 121_coverage															24	44	54.5455	29	0	1	33.2															7	20	35
chr21	34960806	SNV	C	A	34960806	103,LGRM(Var), 121,LGRM(Var)	2	6	33.3333	103,LGRM(Var, FR), 121,LGRM(Var, FR), 101,102,103,LGRM(Var) (comp), 107,108,121,LGRM(Var) (comp), 101_coverage, 102_coverage, 103_coverage, 107_coverage, 108_coverage, 121_coverage	103,LGRM(Var, FR), 121,LGRM(Var, FR), 101,102,103,LGRM(Var) (comp), 107,108,121,LGRM(Var) (comp), 101_coverage, 102_coverage, 103_coverage, 107_coverage, 108_coverage, 121_coverage															5	13	38.4615	1	4	0.9996	31.8															12	18	66.6667
chr21	43161378	SNV	G	C	43161378	103,LGRM(Var), 121,LGRM(Var)	2	6	33.3333	103,LGRM(Var, FR), 121,LGRM(Var, FR), 101,102,103,LGRM(Var) (comp), 107,108,121,LGRM(Var) (comp), 101_coverage, 102_coverage, 103_coverage, 107_coverage, 108_coverage, 121_coverage	103,LGRM(Var, FR), 121,LGRM(Var, FR), 101,102,103,LGRM(Var) (comp), 107,108,121,LGRM(Var) (comp), 101_coverage, 102_coverage, 103_coverage, 107_coverage, 108_coverage, 121_coverage															8	17	47.0588	5	5	1	34															13	16	81.25
chr22	17577967	SNV	G	T	17577967	121,LGRM(Var), 103,LGRM(Var)	2	6	33.3333	103,LGRM(Var, FR), 121,LGRM(Var, FR), 101,102,103,LGRM(Var) (comp), 107,108,121,LGRM(Var) (comp), 101_coverage, 102_coverage, 103_coverage, 107_coverage, 108_coverage, 121_coverage	103,LGRM(Var, FR), 121,LGRM(Var, FR), 101,102,103,LGRM(Var) (comp), 107,108,121,LGRM(Var) (comp), 101_coverage, 102_coverage, 103_coverage, 107_coverage, 108_coverage, 121_coverage															5	16	31.25	5	0	0.9985	31.2															5	10	50
chr22	20780088	Deletion	C	-	20780088	121,LGRM(Var), 103,LGRM(Var)	2	6	33.3333	103,LGRM(Var, FR), 121,LGRM(Var, FR), 101,102,103,LGRM(Var) (comp), 107,108,121,LGRM(Var) (comp), 101_coverage, 102_coverage, 103_coverage, 107_coverage, 108_coverage, 121_coverage	103,LGRM(Var, FR), 121,LGRM(Var, FR), 101,102,103,LGRM(Var) (comp), 107,108,121,LGRM(Var) (comp), 101_coverage, 102_coverage, 103_coverage, 107_coverage, 108_coverage, 121_coverage															3	4	75	3	1	0.8774	30.8															5	5	100
chr22	24086651	SNV	C	T	24086651	121,LGRM(Var), 103,LGRM(Var)	2	6	33.3333	103,LGRM(Var, FR), 121,LGRM(Var, FR), 101,102,103,LGRM(Var) (comp), 107,108,121,LGRM(Var) (comp), 101_coverage, 102_coverage, 103_coverage, 107_coverage, 108_coverage, 121_coverage	103,LGRM(Var, FR), 121,LGRM(Var, FR), 101,102,103,LGRM(Var) (comp), 107,108,121,LGRM(Var) (comp), 101_coverage, 102_coverage, 103_coverage, 107_coverage, 108_coverage, 121_coverage															4	4	100	3	3	1	34.2															9	9	100
chr22	31522920	SNV	G	T	31522920	121,LGRM(Var), 103,LGRM(Var)	2	6	33.3333	103,LGRM(Var, FR), 121,LGRM(Var, FR), 101,102,103,LGRM(Var) (comp), 107,108,121,LGRM(Var) (comp), 101_coverage, 102_coverage, 103_coverage, 107_coverage, 108_coverage, 121_coverage	103,LGRM(Var, FR), 121,LGRM(Var, FR), 101,102,103,LGRM(Var) (comp), 107,108,121,LGRM(Var) (comp), 101_coverage, 102_coverage, 103_coverage, 107_coverage, 108_coverage, 121_coverage															6	6	100	7	0	1	34.1															7	7	100
chr22	36892169	SNV	T	G	36892169	121,LGRM(Var), 103,LGRM(Var)	2	6	33.3333	103,LGRM(Var, FR), 121,LGRM(Var, FR), 101,102,103,LGRM(Var) (comp), 107,108,121,LGRM(Var) (comp), 101_coverage, 102_coverage, 103_coverage, 107_coverage, 108_coverage, 121_coverage	103,LGRM(Var, FR), 121,LGRM(Var, FR), 101,102,103,LGRM(Var) (comp), 107,108,121,LGRM(Var) (comp), 101_coverage, 102_coverage, 103_coverage, 107_coverage, 108_coverage, 121_coverage															15	16	93.75	9	10	1	33.9															22	22	100
chr22	44420330	Deletion	G	-	44420330	121,LGRM(Var), 103,LGRM(Var)	2	6	33.3333	103,LGRM(Var, FR), 121,LGRM(Var, FR), 101,102,103,LGRM(Var) (comp), 107,108,121,LGRM(Var) (comp), 101_coverage, 102_coverage, 103_coverage, 107_coverage, 108_coverage, 121_coverage	103,LGRM(Var, FR), 121,LGRM(Var, FR), 101,102,103,LGRM(Var) (comp), 107,108,121,LGRM(Var) (comp), 101_coverage, 102_coverage, 103_coverage, 107_coverage, 108_coverage, 121_coverage															15	19	78.9474	2	15	0.5698	36.6															11	12	91.6667
chr22	50639986	SNV	A	C	50639986	121,LGRM(Var), 103,LGRM(Var)	2	6	33.3333	103,LGRM(Var, FR), 121,LGRM(Var, FR), 101,102,103,LGRM(Var) (comp), 107,108,121,LGRM(Var) (comp), 101_coverage, 102_coverage, 103_coverage, 107_coverage, 108_coverage, 121_coverage	103,LGRM(Var, FR), 121,LGRM(Var, FR), 101,102,103,LGRM(Var) (comp), 107,108,121,LGRM(Var) (comp), 101_coverage, 102_coverage, 103_coverage, 107_coverage, 108_coverage, 121_coverage															8	8	100	10	1	1	30.2															14	14	100
chr22	45564126^45564127	Insertion	-	G	45564127	121,LGRM(Var), 103,LGRM(Var)	2	6	33.3333	103,LGRM(Var, FR), 121,LGRM(Var, FR), 101,102,103,LGRM(Var) (comp), 107,108,121,LGRM(Var) (comp), 101_coverage, 102_coverage, 103_coverage, 107_coverage, 108_coverage, 121_coverage	103,LGRM(Var, FR), 121,LGRM(Var, FR), 101,102,103,LGRM(Var) (comp), 107,108,121,LGRM(Var) (comp)															5	7	71.4286	5	0	0.9963	28.6															4	6	66.6667
chr3	47040464	SNV	G	T	47040464	121,LGRM(Var), 103,LGRM(Var)	2	6	33.3333	103,LGRM(Var, FR), 121,LGRM(Var, FR), 101,102,103,LGRM(Var) (comp), 107,108,121,LGRM(Var) (comp), 101_coverage, 102_coverage, 103_coverage, 107_coverage, 108_coverage, 121_coverage	103,LGRM(Var, FR), 121,LGRM(Var, FR), 101,102,103,LGRM(Var) (comp), 107,108,121,LGRM(Var) (comp), 101_coverage, 102_coverage, 103_coverage, 107_coverage, 108_coverage, 121_coverage															16	16	100	15	1	1	34.8															21	21	100
chr3	48462182	Deletion	C	-	48462182	121,LGRM(Var), 103,LGRM(Var)	2	6	33.3333	103,LGRM(Var, FR), 121,LGRM(Var, FR), 101,102,103,LGRM(Var) (comp), 107,108,121,LGRM(Var) (comp), 101_coverage, 102_coverage, 103_coverage, 107_coverage, 108_coverage, 121_coverage	103,LGRM(Var, FR), 121,LGRM(Var, FR), 101,102,103,LGRM(Var) (comp), 107,108,121,LGRM(Var) (comp), 101_coverage, 102_coverage, 103_coverage, 107_coverage, 108_coverage, 121_coverage															6	8	75	5	1	0.9242	30.5															3	5	60
chr3	101177808	SNV	G	A	101177808	121,LGRM(Var), 103,LGRM(Var)	2	6	33.3333	103,LGRM(Var, FR), 121,LGRM(Var, FR), 101,102,103,LGRM(Var) (comp), 107,108,121,LGRM(Var) (comp), 101_coverage, 102_coverage, 103_coverage, 107_coverage, 108_coverage, 121_coverage	103,LGRM(Var, FR), 121,LGRM(Var, FR), 101,102,103,LGRM(Var) (comp), 107,108,121,LGRM(Var) (comp), 101_coverage, 102_coverage, 103_coverage, 107_coverage, 108_coverage, 121_coverage															15	15	100	17	0	1	35.9															28	28	100
chr3	132435712	SNV	C	A	132435712	121,LGRM(Var), 103,LGRM(Var)	2	6	33.3333	103,LGRM(Var, FR), 121,LGRM(Var, FR), 101,102,103,LGRM(Var) (comp), 107,108,121,LGRM(Var) (comp), 101_coverage, 102_coverage, 103_coverage, 107_coverage, 108_coverage, 121_coverage	103,LGRM(Var, FR), 121,LGRM(Var, FR), 101,102,103,LGRM(Var) (comp), 107,108,121,LGRM(Var) (comp), 101_coverage, 102_coverage, 103_coverage, 107_coverage, 108_coverage, 121_coverage															5	5	100	5	1	1	31.8															9	9	100
chr3	142503682	SNV	T	C	142503682	103,LGRM(Var), 107,LGRM(Var)	2	6	33.3333	103,LGRM(Var, FR), 107,LGRM(Var, FR), 101,102,103,LGRM(Var) (comp), 107,108,121,LGRM(Var) (comp), 101_coverage, 102_coverage, 103_coverage, 107_coverage, 108_coverage, 121_coverage	103,LGRM(Var, FR), 107,LGRM(Var, FR), 101,102,103,LGRM(Var) (comp), 107,108,121,LGRM(Var) (comp), 101_coverage, 102_coverage, 103_coverage, 107_coverage, 108_coverage, 121_coverage															14	46	30.4348	9	10	1	34.5	4	12	33.3333	3	2	0.9994	37
chr3	147113866	SNV	A	G	147113866	121,LGRM(Var), 103,LGRM(Var)	2	6	33.3333	103,LGRM(Var, FR), 121,LGRM(Var, FR), 101,102,103,LGRM(Var) (comp), 107,108,121,LGRM(Var) (comp), 101_coverage, 102_coverage, 103_coverage, 107_coverage, 108_coverage, 121_coverage	103,LGRM(Var, FR), 121,LGRM(Var, FR), 101,102,103,LGRM(Var) (comp), 107,108,121,LGRM(Var) (comp), 101_coverage, 102_coverage, 103_coverage, 107_coverage, 108_coverage, 121_coverage															2	5	40	1	2	0.9992	32.3															1	5	20
chr3	155203277	SNV	C	A	155203277	121,LGRM(Var), 103,LGRM(Var)	2	6	33.3333	103,LGRM(Var, FR), 121,LGRM(Var, FR), 101,102,103,LGRM(Var) (comp), 107,108,121,LGRM(Var) (comp), 101_coverage, 102_coverage, 103_coverage, 107_coverage, 108_coverage, 121_coverage	103,LGRM(Var, FR), 121,LGRM(Var, FR), 101,102,103,LGRM(Var) (comp), 107,108,121,LGRM(Var) (comp), 101_coverage, 102_coverage, 103_coverage, 107_coverage, 108_coverage, 121_coverage															15	33	45.4545	13	6	1	37.5															6	7	85.7143
chr3	129155501^129155502	Insertion	-	T	129155502	101,LGRM(Var), 107,LGRM(Var)	2	6	33.3333	101,LGRM(Var, FR), 107,LGRM(Var, FR), 101,102,103,LGRM(Var) (comp), 107,108,121,LGRM(Var) (comp), 101_coverage, 102_coverage, 103_coverage, 107_coverage, 108_coverage, 121_coverage	101,LGRM(Var, FR), 107,LGRM(Var, FR), 101,102,103,LGRM(Var) (comp), 107,108,121,LGRM(Var) (comp)	5	16	31.25	5	2	0.9993	30.7															7	21	33.3333	3	7	1	33.1
chr3	141248643^141248644	Insertion	-	G	141248644	121,LGRM(Var), 103,LGRM(Var)	2	6	33.3333	103,LGRM(Var, FR), 121,LGRM(Var, FR), 101,102,103,LGRM(Var) (comp), 107,108,121,LGRM(Var) (comp), 101_coverage, 102_coverage, 103_coverage, 107_coverage, 108_coverage, 121_coverage	103,LGRM(Var, FR), 121,LGRM(Var, FR), 101,102,103,LGRM(Var) (comp), 107,108,121,LGRM(Var) (comp)															8	9	88.8889	9	0	0.9977	32.8															9	11	81.8182
chr3	38049857^38049858	Insertion	-	C	38049858	121,LGRM(Var), 103,LGRM(Var)	2	6	33.3333	103,LGRM(Var, FR), 121,LGRM(Var, FR), 101,102,103,LGRM(Var) (comp), 107,108,121,LGRM(Var) (comp), 101_coverage, 102_coverage, 103_coverage, 107_coverage, 108_coverage, 121_coverage	103,LGRM(Var, FR), 121,LGRM(Var, FR), 101,102,103,LGRM(Var) (comp), 107,108,121,LGRM(Var) (comp)															10	11	90.9091	11	0	0.9994	32.7															11	15	73.3333
chr3	4687150^4687151	Insertion	-	G	4687151	121,LGRM(Var), 103,LGRM(Var)	2	6	33.3333	103,LGRM(Var, FR), 121,LGRM(Var, FR), 101,102,103,LGRM(Var) (comp), 107,108,121,LGRM(Var) (comp), 101_coverage, 102_coverage, 103_coverage, 107_coverage, 108_coverage, 121_coverage	103,LGRM(Var, FR), 121,LGRM(Var, FR), 101,102,103,LGRM(Var) (comp), 107,108,121,LGRM(Var) (comp)															3	4	75	3	0	0.8637	31															6	6	100
chr4	16227923	SNV	T	C	16227923	103,LGRM(Var), 121,LGRM(Var)	2	6	33.3333	103,LGRM(Var, FR), 121,LGRM(Var, FR), 101,102,103,LGRM(Var) (comp), 107,108,121,LGRM(Var) (comp), 101_coverage, 102_coverage, 103_coverage, 107_coverage, 108_coverage, 121_coverage	103,LGRM(Var, FR), 121,LGRM(Var, FR), 101,102,103,LGRM(Var) (comp), 107,108,121,LGRM(Var) (comp), 101_coverage, 102_coverage, 103_coverage, 107_coverage, 108_coverage, 121_coverage															5	18	27.7778	5	2	0.9975	34															12	33	36.3636
chr4	56768692	SNV	G	T	56768692	107,LGRM(Var), 102,LGRM(Var)	2	6	33.3333	102,LGRM(Var, FR), 107,LGRM(Var, FR), 101,102,103,LGRM(Var) (comp), 107,108,121,LGRM(Var) (comp), 101_coverage, 102_coverage, 103_coverage, 107_coverage, 108_coverage, 121_coverage	102,LGRM(Var, FR), 107,LGRM(Var, FR), 101,102,103,LGRM(Var) (comp), 107,108,121,LGRM(Var) (comp), 101_coverage, 102_coverage, 103_coverage, 107_coverage, 108_coverage, 121_coverage								3	10	30	2	1	0.9964	37.3								2	8	25	2	1	0.9999	36.7
chr4	56877633	SNV	G	T	56877633	103,LGRM(Var), 121,LGRM(Var)	2	6	33.3333	103,LGRM(Var, FR), 121,LGRM(Var, FR), 101,102,103,LGRM(Var) (comp), 107,108,121,LGRM(Var) (comp), 101_coverage, 102_coverage, 103_coverage, 107_coverage, 108_coverage, 121_coverage	103,LGRM(Var, FR), 121,LGRM(Var, FR), 101,102,103,LGRM(Var) (comp), 107,108,121,LGRM(Var) (comp), 101_coverage, 102_coverage, 103_coverage, 107_coverage, 108_coverage, 121_coverage															8	16	50	10	0	1	34.5															2	13	15.3846
chr4	113506786	SNV	T	A	113506786	103,LGRM(Var), 121,LGRM(Var)	2	6	33.3333	103,LGRM(Var, FR), 121,LGRM(Var, FR), 101,102,103,LGRM(Var) (comp), 107,108,121,LGRM(Var) (comp), 101_coverage, 102_coverage, 103_coverage, 107_coverage, 108_coverage, 121_coverage	103,LGRM(Var, FR), 121,LGRM(Var, FR), 101,102,103,LGRM(Var) (comp), 107,108,121,LGRM(Var) (comp), 101_coverage, 102_coverage, 103_coverage, 107_coverage, 108_coverage, 121_coverage															3	10	30	3	2	0.999	35															6	21	28.5714
chr4	184570649^184570650	Insertion	-	T	184570650	103,LGRM(Var), 108,LGRM(Var)	2	6	33.3333	103,LGRM(Var, FR), 108,LGRM(Var, FR), 101,102,103,LGRM(Var) (comp), 107,108,121,LGRM(Var) (comp), 101_coverage, 102_coverage, 103_coverage, 107_coverage, 108_coverage, 121_coverage	103,LGRM(Var, FR), 108,LGRM(Var, FR), 101,102,103,LGRM(Var) (comp), 107,108,121,LGRM(Var) (comp)															6	24	25	6	3	0.9532	36.1								4	8	50	4	3	1	35
chr4	85771177^85771178	Insertion	-	C	85771178	103,LGRM(Var), 121,LGRM(Var)	2	6	33.3333	103,LGRM(Var, FR), 121,LGRM(Var, FR), 101,102,103,LGRM(Var) (comp), 107,108,121,LGRM(Var) (comp), 101_coverage, 102_coverage, 103_coverage, 107_coverage, 108_coverage, 121_coverage	103,LGRM(Var, FR), 121,LGRM(Var, FR), 101,102,103,LGRM(Var) (comp), 107,108,121,LGRM(Var) (comp)															4	5	80	4	0	0.9484	32.8															10	12	83.3333
chr5	78532709	SNV	G	A	78532709	121,LGRM(Var), 103,LGRM(Var)	2	6	33.3333	103,LGRM(Var, FR), 121,LGRM(Var, FR), 101,102,103,LGRM(Var) (comp), 107,108,121,LGRM(Var) (comp), 101_coverage, 102_coverage, 103_coverage, 107_coverage, 108_coverage, 121_coverage	103,LGRM(Var, FR), 121,LGRM(Var, FR), 101,102,103,LGRM(Var) (comp), 107,108,121,LGRM(Var) (comp), 101_coverage, 102_coverage, 103_coverage, 107_coverage, 108_coverage, 121_coverage															3	10	30	2	3	0.9999	26.6															6	23	26.087
chr5	140176505	SNV	G	T	140176505	121,LGRM(Var), 103,LGRM(Var)	2	6	33.3333	103,LGRM(Var, FR), 121,LGRM(Var, FR), 101,102,103,LGRM(Var) (comp), 107,108,121,LGRM(Var) (comp), 101_coverage, 102_coverage, 103_coverage, 107_coverage, 108_coverage, 121_coverage	103,LGRM(Var, FR), 121,LGRM(Var, FR), 101,102,103,LGRM(Var) (comp), 107,108,121,LGRM(Var) (comp), 101_coverage, 102_coverage, 103_coverage, 107_coverage, 108_coverage, 121_coverage															3	5	60	2	1	0.9993	36															7	10	70
chr5	140741235	SNV	C	A	140741235	121,LGRM(Var), 103,LGRM(Var)	2	6	33.3333	103,LGRM(Var, FR), 121,LGRM(Var, FR), 101,102,103,LGRM(Var) (comp), 107,108,121,LGRM(Var) (comp), 101_coverage, 102_coverage, 103_coverage, 107_coverage, 108_coverage, 121_coverage	103,LGRM(Var, FR), 121,LGRM(Var, FR), 101,102,103,LGRM(Var) (comp), 107,108,121,LGRM(Var) (comp), 101_coverage, 102_coverage, 103_coverage, 107_coverage, 108_coverage, 121_coverage															10	12	83.3333	6	7	0.6012	32.5															11	11	100
chr5	147473954	SNV	G	C	147473954	121,LGRM(Var), 103,LGRM(Var)	2	6	33.3333	103,LGRM(Var, FR), 121,LGRM(Var, FR), 101,102,103,LGRM(Var) (comp), 107,108,121,LGRM(Var) (comp), 101_coverage, 102_coverage, 103_coverage, 107_coverage, 108_coverage, 121_coverage	103,LGRM(Var, FR), 121,LGRM(Var, FR), 101,102,103,LGRM(Var) (comp), 107,108,121,LGRM(Var) (comp), 101_coverage, 102_coverage, 103_coverage, 107_coverage, 108_coverage, 121_coverage															11	11	100	13	2	1	33.5															4	4	100
chr5	149008448	SNV	G	T	149008448	121,LGRM(Var), 103,LGRM(Var)	2	6	33.3333	103,LGRM(Var, FR), 121,LGRM(Var, FR), 101,102,103,LGRM(Var) (comp), 107,108,121,LGRM(Var) (comp), 101_coverage, 102_coverage, 103_coverage, 107_coverage, 108_coverage, 121_coverage	103,LGRM(Var, FR), 121,LGRM(Var, FR), 101,102,103,LGRM(Var) (comp), 107,108,121,LGRM(Var) (comp), 101_coverage, 102_coverage, 103_coverage, 107_coverage, 108_coverage, 121_coverage															12	17	70.5882	11	9	0.9784	34															9	9	100
chr5	154395904	SNV	C	T	154395904	121,LGRM(Var), 103,LGRM(Var)	2	6	33.3333	103,LGRM(Var, FR), 121,LGRM(Var, FR), 101,102,103,LGRM(Var) (comp), 107,108,121,LGRM(Var) (comp), 101_coverage, 102_coverage, 103_coverage, 107_coverage, 108_coverage, 121_coverage	103,LGRM(Var, FR), 121,LGRM(Var, FR), 101,102,103,LGRM(Var) (comp), 107,108,121,LGRM(Var) (comp), 101_coverage, 102_coverage, 103_coverage, 107_coverage, 108_coverage, 121_coverage															32	32	100	32	29	1	36.8															17	17	100
chr5	175957140	SNV	G	T	175957140	121,LGRM(Var), 103,LGRM(Var)	2	6	33.3333	103,LGRM(Var, FR), 121,LGRM(Var, FR), 101,102,103,LGRM(Var) (comp), 107,108,121,LGRM(Var) (comp), 101_coverage, 102_coverage, 103_coverage, 107_coverage, 108_coverage, 121_coverage	103,LGRM(Var, FR), 121,LGRM(Var, FR), 101,102,103,LGRM(Var) (comp), 107,108,121,LGRM(Var) (comp), 101_coverage, 102_coverage, 103_coverage, 107_coverage, 108_coverage, 121_coverage															6	11	54.5455	6	0	1	34.8															7	12	58.3333
chr5	132159455^132159456	Insertion	-	C	132159456	121,LGRM(Var), 103,LGRM(Var)	2	6	33.3333	103,LGRM(Var, FR), 121,LGRM(Var, FR), 101,102,103,LGRM(Var) (comp), 107,108,121,LGRM(Var) (comp), 101_coverage, 102_coverage, 103_coverage, 107_coverage, 108_coverage, 121_coverage	103,LGRM(Var, FR), 121,LGRM(Var, FR), 101,102,103,LGRM(Var) (comp), 107,108,121,LGRM(Var) (comp)															14	16	87.5	15	3	0.9143	35.8															5	8	62.5
chr5	140604246^140604247	Insertion	-	T	140604247	121,LGRM(Var), 103,LGRM(Var)	2	6	33.3333	103,LGRM(Var, FR), 121,LGRM(Var, FR), 101,102,103,LGRM(Var) (comp), 107,108,121,LGRM(Var) (comp), 101_coverage, 102_coverage, 103_coverage, 107_coverage, 108_coverage, 121_coverage	103,LGRM(Var, FR), 121,LGRM(Var, FR), 101,102,103,LGRM(Var) (comp), 107,108,121,LGRM(Var) (comp)															3	5	60	2	1	0.9795	31.3															5	13	38.4615
chr6	43180972	SNV	G	A	43180972	103,LGRM(Var), 121,LGRM(Var)	2	6	33.3333	103,LGRM(Var, FR), 121,LGRM(Var, FR), 101,102,103,LGRM(Var) (comp), 107,108,121,LGRM(Var) (comp), 101_coverage, 102_coverage, 103_coverage, 107_coverage, 108_coverage, 121_coverage	103,LGRM(Var, FR), 121,LGRM(Var, FR), 101,102,103,LGRM(Var) (comp), 107,108,121,LGRM(Var) (comp), 101_coverage, 102_coverage, 103_coverage, 107_coverage, 108_coverage, 121_coverage															11	22	50	11	2	1	30.2															10	27	37.037
chr6	111587531	SNV	G	A	111587531	103,LGRM(Var), 121,LGRM(Var)	2	6	33.3333	103,LGRM(Var, FR), 121,LGRM(Var, FR), 101,102,103,LGRM(Var) (comp), 107,108,121,LGRM(Var) (comp), 101_coverage, 102_coverage, 103_coverage, 107_coverage, 108_coverage, 121_coverage	103,LGRM(Var, FR), 121,LGRM(Var, FR), 101,102,103,LGRM(Var) (comp), 107,108,121,LGRM(Var) (comp), 101_coverage, 102_coverage, 103_coverage, 107_coverage, 108_coverage, 121_coverage															4	10	40	2	3	0.9999	35.6															2	6	33.3333
chr6	132206077	SNV	G	T	132206077	103,LGRM(Var), 121,LGRM(Var)	2	6	33.3333	103,LGRM(Var, FR), 121,LGRM(Var, FR), 101,102,103,LGRM(Var) (comp), 107,108,121,LGRM(Var) (comp), 101_coverage, 102_coverage, 103_coverage, 107_coverage, 108_coverage, 121_coverage	103,LGRM(Var, FR), 121,LGRM(Var, FR), 101,102,103,LGRM(Var) (comp), 107,108,121,LGRM(Var) (comp), 101_coverage, 102_coverage, 103_coverage, 107_coverage, 108_coverage, 121_coverage															20	20	100	21	1	1	39															5	5	100
chr6	138608268	SNV	A	C	138608268	103,LGRM(Var), 121,LGRM(Var)	2	6	33.3333	103,LGRM(Var, FR), 121,LGRM(Var, FR), 101,102,103,LGRM(Var) (comp), 107,108,121,LGRM(Var) (comp), 101_coverage, 102_coverage, 103_coverage, 107_coverage, 108_coverage, 121_coverage	103,LGRM(Var, FR), 121,LGRM(Var, FR), 101,102,103,LGRM(Var) (comp), 107,108,121,LGRM(Var) (comp), 101_coverage, 102_coverage, 103_coverage, 107_coverage, 108_coverage, 121_coverage															7	7	100	6	2	1	34															6	6	100
chr6	152476173	SNV	C	T	152476173	103,LGRM(Var), 121,LGRM(Var)	2	6	33.3333	103,LGRM(Var, FR), 121,LGRM(Var, FR), 101,102,103,LGRM(Var) (comp), 107,108,121,LGRM(Var) (comp), 101_coverage, 102_coverage, 103_coverage, 107_coverage, 108_coverage, 121_coverage	103,LGRM(Var, FR), 121,LGRM(Var, FR), 101,102,103,LGRM(Var) (comp), 107,108,121,LGRM(Var) (comp), 101_coverage, 102_coverage, 103_coverage, 107_coverage, 108_coverage, 121_coverage															4	13	30.7692	4	1	0.9998	37.4															3	5	60
chr6	152557987	SNV	C	T	152557987	103,LGRM(Var), 121,LGRM(Var)	2	6	33.3333	103,LGRM(Var, FR), 121,LGRM(Var, FR), 101,102,103,LGRM(Var) (comp), 107,108,121,LGRM(Var) (comp), 101_coverage, 102_coverage, 103_coverage, 107_coverage, 108_coverage, 121_coverage	103,LGRM(Var, FR), 121,LGRM(Var, FR), 101,102,103,LGRM(Var) (comp), 107,108,121,LGRM(Var) (comp), 101_coverage, 102_coverage, 103_coverage, 107_coverage, 108_coverage, 121_coverage															3	10	30	2	1	0.9976	34.7															7	16	43.75
chr6	139097329^139097330	Insertion	-	A	139097330	102,LGRM(Var), 108,LGRM(Var)	2	6	33.3333	102,LGRM(Var, FR), 108,LGRM(Var, FR), 101,102,103,LGRM(Var) (comp), 107,108,121,LGRM(Var) (comp), 101_coverage, 102_coverage, 103_coverage, 107_coverage, 108_coverage, 121_coverage	102,LGRM(Var, FR), 108,LGRM(Var, FR), 101,102,103,LGRM(Var) (comp), 107,108,121,LGRM(Var) (comp)								4	12	33.3333	4	2	0.9993	33.8															4	13	30.7692	3	2	0.9821	34.8
chr6	41740696^41740697	Insertion	-	C	41740697	103,LGRM(Var), 121,LGRM(Var)	2	6	33.3333	103,LGRM(Var, FR), 121,LGRM(Var, FR), 101,102,103,LGRM(Var) (comp), 107,108,121,LGRM(Var) (comp), 101_coverage, 102_coverage, 103_coverage, 107_coverage, 108_coverage, 121_coverage	103,LGRM(Var, FR), 121,LGRM(Var, FR), 101,102,103,LGRM(Var) (comp), 107,108,121,LGRM(Var) (comp)															6	8	75	5	2	0.866	38.3															4	9	44.4444
chr6	43399877^43399878	Insertion	-	G	43399878	103,LGRM(Var), 121,LGRM(Var)	2	6	33.3333	103,LGRM(Var, FR), 121,LGRM(Var, FR), 101,102,103,LGRM(Var) (comp), 107,108,121,LGRM(Var) (comp), 101_coverage, 102_coverage, 103_coverage, 107_coverage, 108_coverage, 121_coverage	103,LGRM(Var, FR), 121,LGRM(Var, FR), 101,102,103,LGRM(Var) (comp), 107,108,121,LGRM(Var) (comp)															5	13	38.4615	3	2	0.9998	34.8															4	9	44.4444
chr7	6840602	Deletion	T	-	6840602	121,LGRM(Var), 103,LGRM(Var)	2	6	33.3333	103,LGRM(Var, FR), 121,LGRM(Var, FR), 101,102,103,LGRM(Var) (comp), 107,108,121,LGRM(Var) (comp), 101_coverage, 102_coverage, 103_coverage, 107_coverage, 108_coverage, 121_coverage	103,LGRM(Var, FR), 121,LGRM(Var, FR), 101,102,103,LGRM(Var) (comp), 107,108,121,LGRM(Var) (comp), 101_coverage, 102_coverage, 103_coverage, 107_coverage, 108_coverage, 121_coverage															7	19	36.8421	6	1	1	27.7															10	12	83.3333
chr7	18067091	SNV	G	C	18067091	121,LGRM(Var), 103,LGRM(Var)	2	6	33.3333	103,LGRM(Var, FR), 121,LGRM(Var, FR), 101,102,103,LGRM(Var) (comp), 107,108,121,LGRM(Var) (comp), 101_coverage, 102_coverage, 103_coverage, 107_coverage, 108_coverage, 121_coverage	103,LGRM(Var, FR), 121,LGRM(Var, FR), 101,102,103,LGRM(Var) (comp), 107,108,121,LGRM(Var) (comp), 101_coverage, 102_coverage, 103_coverage, 107_coverage, 108_coverage, 121_coverage															7	7	100	0	7	1	31.7															9	9	100
chr7	99817848	Deletion	G	-	99817848	121,LGRM(Var), 103,LGRM(Var)	2	6	33.3333	103,LGRM(Var, FR), 121,LGRM(Var, FR), 101,102,103,LGRM(Var) (comp), 107,108,121,LGRM(Var) (comp), 101_coverage, 102_coverage, 103_coverage, 107_coverage, 108_coverage, 121_coverage	103,LGRM(Var, FR), 121,LGRM(Var, FR), 101,102,103,LGRM(Var) (comp), 107,108,121,LGRM(Var) (comp), 101_coverage, 102_coverage, 103_coverage, 107_coverage, 108_coverage, 121_coverage															6	14	42.8571	6	4	1	29.7															4	6	66.6667
chr7	149191402	SNV	C	A	149191402	121,LGRM(Var), 103,LGRM(Var)	2	6	33.3333	103,LGRM(Var, FR), 121,LGRM(Var, FR), 101,102,103,LGRM(Var) (comp), 107,108,121,LGRM(Var) (comp), 101_coverage, 102_coverage, 103_coverage, 107_coverage, 108_coverage, 121_coverage	103,LGRM(Var, FR), 121,LGRM(Var, FR), 101,102,103,LGRM(Var) (comp), 107,108,121,LGRM(Var) (comp), 101_coverage, 102_coverage, 103_coverage, 107_coverage, 108_coverage, 121_coverage															11	24	45.8333	10	3	1	36.5															25	30	83.3333
chr7	100485674^100485675	Insertion	-	A	100485675	121,LGRM(Var), 103,LGRM(Var)	2	6	33.3333	103,LGRM(Var, FR), 121,LGRM(Var, FR), 101,102,103,LGRM(Var) (comp), 107,108,121,LGRM(Var) (comp), 101_coverage, 102_coverage, 103_coverage, 107_coverage, 108_coverage, 121_coverage	103,LGRM(Var, FR), 121,LGRM(Var, FR), 101,102,103,LGRM(Var) (comp), 107,108,121,LGRM(Var) (comp)															20	44	45.4545	21	2	1	34															15	35	42.8571
chr7	105148863^105148864	Insertion	-	T	105148864	102,LGRM(Var), 108,LGRM(Var)	2	6	33.3333	102,LGRM(Var, FR), 108,LGRM(Var, FR), 101,102,103,LGRM(Var) (comp), 107,108,121,LGRM(Var) (comp), 101_coverage, 102_coverage, 103_coverage, 107_coverage, 108_coverage, 121_coverage	102,LGRM(Var, FR), 108,LGRM(Var, FR), 101,102,103,LGRM(Var) (comp), 107,108,121,LGRM(Var) (comp)								3	10	30	3	2	0.9964	33.2															5	15	33.3333	4	5	1	34.2
chr7	106797493^106797494	Insertion	-	G	106797494	121,LGRM(Var), 103,LGRM(Var)	2	6	33.3333	103,LGRM(Var, FR), 121,LGRM(Var, FR), 101,102,103,LGRM(Var) (comp), 107,108,121,LGRM(Var) (comp), 101_coverage, 102_coverage, 103_coverage, 107_coverage, 108_coverage, 121_coverage	103,LGRM(Var, FR), 121,LGRM(Var, FR), 101,102,103,LGRM(Var) (comp), 107,108,121,LGRM(Var) (comp)															15	16	93.75	15	0	1	34.5															11	13	84.6154
chr7	138579271^138579272	Insertion	-	G	138579272	121,LGRM(Var), 103,LGRM(Var)	2	6	33.3333	103,LGRM(Var, FR), 121,LGRM(Var, FR), 101,102,103,LGRM(Var) (comp), 107,108,121,LGRM(Var) (comp), 101_coverage, 102_coverage, 103_coverage, 107_coverage, 108_coverage, 121_coverage	103,LGRM(Var, FR), 121,LGRM(Var, FR), 101,102,103,LGRM(Var) (comp), 107,108,121,LGRM(Var) (comp)															5	9	55.5556	5	0	0.9998	35.8															8	12	66.6667
chr7	99720199^99720200	Insertion	-	G	99720200	121,LGRM(Var), 103,LGRM(Var)	2	6	33.3333	103,LGRM(Var, FR), 121,LGRM(Var, FR), 101,102,103,LGRM(Var) (comp), 107,108,121,LGRM(Var) (comp), 101_coverage, 102_coverage, 103_coverage, 107_coverage, 108_coverage, 121_coverage	103,LGRM(Var, FR), 121,LGRM(Var, FR), 101,102,103,LGRM(Var) (comp), 107,108,121,LGRM(Var) (comp)															4	5	80	5	0	0.933	38															6	8	75
chr8	53853366	SNV	G	A	53853366	103,LGRM(Var), 121,LGRM(Var)	2	6	33.3333	103,LGRM(Var, FR), 121,LGRM(Var, FR), 101,102,103,LGRM(Var) (comp), 107,108,121,LGRM(Var) (comp), 101_coverage, 102_coverage, 103_coverage, 107_coverage, 108_coverage, 121_coverage	103,LGRM(Var, FR), 121,LGRM(Var, FR), 101,102,103,LGRM(Var) (comp), 107,108,121,LGRM(Var) (comp), 101_coverage, 102_coverage, 103_coverage, 107_coverage, 108_coverage, 121_coverage															2	9	22.2222	2	1	0.9924	34															4	11	36.3636
chr8	67796180	SNV	G	T	67796180	103,LGRM(Var), 121,LGRM(Var)	2	6	33.3333	103,LGRM(Var, FR), 121,LGRM(Var, FR), 101,102,103,LGRM(Var) (comp), 107,108,121,LGRM(Var) (comp), 101_coverage, 102_coverage, 103_coverage, 107_coverage, 108_coverage, 121_coverage	103,LGRM(Var, FR), 121,LGRM(Var, FR), 101,102,103,LGRM(Var) (comp), 107,108,121,LGRM(Var) (comp), 101_coverage, 102_coverage, 103_coverage, 107_coverage, 108_coverage, 121_coverage															6	11	54.5455	5	1	1	36.7															6	16	37.5
chr8	101153916	Deletion	T	-	101153916	108,LGRM(Var), 103,LGRM(Var)	2	6	33.3333	103,LGRM(Var, FR), 108,LGRM(Var, FR), 101,102,103,LGRM(Var) (comp), 107,108,121,LGRM(Var) (comp), 101_coverage, 102_coverage, 103_coverage, 107_coverage, 108_coverage, 121_coverage	103,LGRM(Var, FR), 108,LGRM(Var, FR), 101,102,103,LGRM(Var) (comp), 107,108,121,LGRM(Var) (comp), 101_coverage, 102_coverage, 103_coverage, 107_coverage, 108_coverage, 121_coverage															4	17	23.5294	3	3	0.997	33.3								5	7	71.4286	3	2	0.8705	35.8
chr8	143356188	SNV	T	A	143356188	103,LGRM(Var), 121,LGRM(Var)	2	6	33.3333	103,LGRM(Var, FR), 121,LGRM(Var, FR), 101,102,103,LGRM(Var) (comp), 107,108,121,LGRM(Var) (comp), 101_coverage, 102_coverage, 103_coverage, 107_coverage, 108_coverage, 121_coverage	103,LGRM(Var, FR), 121,LGRM(Var, FR), 101,102,103,LGRM(Var) (comp), 107,108,121,LGRM(Var) (comp), 101_coverage, 102_coverage, 103_coverage, 107_coverage, 108_coverage, 121_coverage															7	12	58.3333	10	0	1	33.3															2	7	28.5714
chr8	144993720	SNV	G	T	144993720	101,LGRM(Var), 107,LGRM(Var)	2	6	33.3333	101,LGRM(Var, FR), 107,LGRM(Var, FR), 101,102,103,LGRM(Var) (comp), 107,108,121,LGRM(Var) (comp), 101_coverage, 102_coverage, 103_coverage, 107_coverage, 108_coverage, 121_coverage	101,LGRM(Var, FR), 107,LGRM(Var, FR), 101,102,103,LGRM(Var) (comp), 107,108,121,LGRM(Var) (comp), 101_coverage, 102_coverage, 103_coverage, 107_coverage, 108_coverage, 121_coverage	21	70	30	11	16	1	34.7															7	27	25.9259	3	5	0.9973	37.1
chr8	145583628	SNV	G	A	145583628	101,LGRM(Var), 107,LGRM(Var)	2	6	33.3333	101,LGRM(Var, FR), 107,LGRM(Var, FR), 101,102,103,LGRM(Var) (comp), 107,108,121,LGRM(Var) (comp), 101_coverage, 102_coverage, 103_coverage, 107_coverage, 108_coverage, 121_coverage	101,LGRM(Var, FR), 107,LGRM(Var, FR), 101,102,103,LGRM(Var) (comp), 107,108,121,LGRM(Var) (comp), 101_coverage, 102_coverage, 103_coverage, 107_coverage, 108_coverage, 121_coverage	13	62	20.9677	8	12	0.9638	29.1															8	24	33.3333	4	5	1	33.1
chr8	110655161^110655162	Insertion	-	G	110655162	103,LGRM(Var), 121,LGRM(Var)	2	6	33.3333	103,LGRM(Var, FR), 121,LGRM(Var, FR), 101,102,103,LGRM(Var) (comp), 107,108,121,LGRM(Var) (comp), 101_coverage, 102_coverage, 103_coverage, 107_coverage, 108_coverage, 121_coverage	103,LGRM(Var, FR), 121,LGRM(Var, FR), 101,102,103,LGRM(Var) (comp), 107,108,121,LGRM(Var) (comp)															3	5	60	2	1	0.9903	34.3															1	5	20
chr8	11301667^11301668	Insertion	-	G	11301668	103,LGRM(Var), 121,LGRM(Var)	2	6	33.3333	103,LGRM(Var, FR), 121,LGRM(Var, FR), 101,102,103,LGRM(Var) (comp), 107,108,121,LGRM(Var) (comp), 101_coverage, 102_coverage, 103_coverage, 107_coverage, 108_coverage, 121_coverage	103,LGRM(Var, FR), 121,LGRM(Var, FR), 101,102,103,LGRM(Var) (comp), 107,108,121,LGRM(Var) (comp)															5	7	71.4286	4	4	0.8176	33.6															8	12	66.6667
chr8	17055921^17055922	Insertion	-	G	17055922	103,LGRM(Var), 121,LGRM(Var)	2	6	33.3333	103,LGRM(Var, FR), 121,LGRM(Var, FR), 101,102,103,LGRM(Var) (comp), 107,108,121,LGRM(Var) (comp), 101_coverage, 102_coverage, 103_coverage, 107_coverage, 108_coverage, 121_coverage	103,LGRM(Var, FR), 121,LGRM(Var, FR), 101,102,103,LGRM(Var) (comp), 107,108,121,LGRM(Var) (comp)															13	20	65	13	0	0.9999	35.5															12	16	75
chr8	30706148^30706149	Insertion	-	A	30706149	103,LGRM(Var), 121,LGRM(Var)	2	6	33.3333	103,LGRM(Var, FR), 121,LGRM(Var, FR), 101,102,103,LGRM(Var) (comp), 107,108,121,LGRM(Var) (comp), 101_coverage, 102_coverage, 103_coverage, 107_coverage, 108_coverage, 121_coverage	103,LGRM(Var, FR), 121,LGRM(Var, FR), 101,102,103,LGRM(Var) (comp), 107,108,121,LGRM(Var) (comp)															16	30	53.3333	9	10	1	36.7															7	10	70
chr8	86180192^86180193	Insertion	-	G	86180193	103,LGRM(Var), 121,LGRM(Var)	2	6	33.3333	103,LGRM(Var, FR), 121,LGRM(Var, FR), 101,102,103,LGRM(Var) (comp), 107,108,121,LGRM(Var) (comp), 101_coverage, 102_coverage, 103_coverage, 107_coverage, 108_coverage, 121_coverage	103,LGRM(Var, FR), 121,LGRM(Var, FR), 101,102,103,LGRM(Var) (comp), 107,108,121,LGRM(Var) (comp)															7	7	100	7	0	1	38.1															7	8	87.5
chr9	32633892	Deletion	G	-	32633892	121,LGRM(Var), 103,LGRM(Var)	2	6	33.3333	103,LGRM(Var, FR), 121,LGRM(Var, FR), 101,102,103,LGRM(Var) (comp), 107,108,121,LGRM(Var) (comp), 101_coverage, 102_coverage, 103_coverage, 107_coverage, 108_coverage, 121_coverage	103,LGRM(Var, FR), 121,LGRM(Var, FR), 101,102,103,LGRM(Var) (comp), 107,108,121,LGRM(Var) (comp), 101_coverage, 102_coverage, 103_coverage, 107_coverage, 108_coverage, 121_coverage															8	8	100	2	12	1	37.5															12	12	100
chr9	34521365	SNV	G	A	34521365	121,LGRM(Var), 103,LGRM(Var)	2	6	33.3333	103,LGRM(Var, FR), 121,LGRM(Var, FR), 101,102,103,LGRM(Var) (comp), 107,108,121,LGRM(Var) (comp), 101_coverage, 102_coverage, 103_coverage, 107_coverage, 108_coverage, 121_coverage	103,LGRM(Var, FR), 121,LGRM(Var, FR), 101,102,103,LGRM(Var) (comp), 107,108,121,LGRM(Var) (comp), 101_coverage, 102_coverage, 103_coverage, 107_coverage, 108_coverage, 121_coverage															11	36	30.5556	7	6	1	31.5															6	18	33.3333
chr9	35106592	Deletion	G	-	35106592	121,LGRM(Var), 103,LGRM(Var)	2	6	33.3333	103,LGRM(Var, FR), 121,LGRM(Var, FR), 101,102,103,LGRM(Var) (comp), 107,108,121,LGRM(Var) (comp), 101_coverage, 102_coverage, 103_coverage, 107_coverage, 108_coverage, 121_coverage	103,LGRM(Var, FR), 121,LGRM(Var, FR), 101,102,103,LGRM(Var) (comp), 107,108,121,LGRM(Var) (comp), 101_coverage, 102_coverage, 103_coverage, 107_coverage, 108_coverage, 121_coverage															6	12	50	6	2	1	31.5															6	17	35.2941
chr9	130501198^130501199	Insertion	-	C	130501199	121,LGRM(Var), 103,LGRM(Var)	2	6	33.3333	103,LGRM(Var, FR), 121,LGRM(Var, FR), 101,102,103,LGRM(Var) (comp), 107,108,121,LGRM(Var) (comp), 101_coverage, 102_coverage, 103_coverage, 107_coverage, 108_coverage, 121_coverage	103,LGRM(Var, FR), 121,LGRM(Var, FR), 101,102,103,LGRM(Var) (comp), 107,108,121,LGRM(Var) (comp)															2	5	40	2	0	0.9905	36.5															4	5	80
chr9	15190659^15190660	Insertion	-	C	15190660	121,LGRM(Var), 103,LGRM(Var)	2	6	33.3333	103,LGRM(Var, FR), 121,LGRM(Var, FR), 101,102,103,LGRM(Var) (comp), 107,108,121,LGRM(Var) (comp), 101_coverage, 102_coverage, 103_coverage, 107_coverage, 108_coverage, 121_coverage	103,LGRM(Var, FR), 121,LGRM(Var, FR), 101,102,103,LGRM(Var) (comp), 107,108,121,LGRM(Var) (comp)															3	6	50	3	1	0.9988	37.5															18	23	78.2609
chr9	32633895^32633896	Insertion	-	T	32633896	121,LGRM(Var), 103,LGRM(Var)	2	6	33.3333	103,LGRM(Var, FR), 121,LGRM(Var, FR), 101,102,103,LGRM(Var) (comp), 107,108,121,LGRM(Var) (comp), 101_coverage, 102_coverage, 103_coverage, 107_coverage, 108_coverage, 121_coverage	103,LGRM(Var, FR), 121,LGRM(Var, FR), 101,102,103,LGRM(Var) (comp), 107,108,121,LGRM(Var) (comp)															8	8	100	2	12	1	36.9															11	12	91.6667
chr9	5081860^5081861	Insertion	-	G	5081861	121,LGRM(Var), 103,LGRM(Var)	2	6	33.3333	103,LGRM(Var, FR), 121,LGRM(Var, FR), 101,102,103,LGRM(Var) (comp), 107,108,121,LGRM(Var) (comp), 101_coverage, 102_coverage, 103_coverage, 107_coverage, 108_coverage, 121_coverage	103,LGRM(Var, FR), 121,LGRM(Var, FR), 101,102,103,LGRM(Var) (comp), 107,108,121,LGRM(Var) (comp)															8	9	88.8889	5	3	0.9943	37.9															11	11	100
chrX	18643335	SNV	C	A	18643335	121,LGRM(Var), 103,LGRM(Var)	2	6	33.3333	103,LGRM(Var, FR), 121,LGRM(Var, FR), 101,102,103,LGRM(Var) (comp), 107,108,121,LGRM(Var) (comp), 101_coverage, 102_coverage, 103_coverage, 107_coverage, 108_coverage, 121_coverage	103,LGRM(Var, FR), 121,LGRM(Var, FR), 101,102,103,LGRM(Var) (comp), 107,108,121,LGRM(Var) (comp), 101_coverage, 102_coverage, 103_coverage, 107_coverage, 108_coverage, 121_coverage															5	5	100	5	0	1	28.8															9	9	100
chrX	18643336	SNV	G	T	18643336	121,LGRM(Var), 103,LGRM(Var)	2	6	33.3333	103,LGRM(Var, FR), 121,LGRM(Var, FR), 101,102,103,LGRM(Var) (comp), 107,108,121,LGRM(Var) (comp), 101_coverage, 102_coverage, 103_coverage, 107_coverage, 108_coverage, 121_coverage	103,LGRM(Var, FR), 121,LGRM(Var, FR), 101,102,103,LGRM(Var) (comp), 107,108,121,LGRM(Var) (comp), 101_coverage, 102_coverage, 103_coverage, 107_coverage, 108_coverage, 121_coverage															5	5	100	5	0	1	28.8															9	9	100
chrX	47919861	SNV	A	G	47919861	121,LGRM(Var), 103,LGRM(Var)	2	6	33.3333	103,LGRM(Var, FR), 121,LGRM(Var, FR), 101,102,103,LGRM(Var) (comp), 107,108,121,LGRM(Var) (comp), 101_coverage, 102_coverage, 103_coverage, 107_coverage, 108_coverage, 121_coverage	103,LGRM(Var, FR), 121,LGRM(Var, FR), 101,102,103,LGRM(Var) (comp), 107,108,121,LGRM(Var) (comp), 101_coverage, 102_coverage, 103_coverage, 107_coverage, 108_coverage, 121_coverage															6	6	100	8	0	1	35.3															4	4	100
chrX	100870754^100870755	Insertion	-	T	100870755	121,LGRM(Var), 103,LGRM(Var)	2	6	33.3333	103,LGRM(Var, FR), 121,LGRM(Var, FR), 101,102,103,LGRM(Var) (comp), 107,108,121,LGRM(Var) (comp), 101_coverage, 102_coverage, 103_coverage, 107_coverage, 108_coverage, 121_coverage	103,LGRM(Var, FR), 121,LGRM(Var, FR), 101,102,103,LGRM(Var) (comp), 107,108,121,LGRM(Var) (comp)															8	9	88.8889	8	0	0.9929	34.8															7	8	87.5
chrX	71839154^71839155	Insertion	-	T	71839155	121,LGRM(Var), 103,LGRM(Var)	2	6	33.3333	103,LGRM(Var, FR), 121,LGRM(Var, FR), 101,102,103,LGRM(Var) (comp), 107,108,121,LGRM(Var) (comp), 101_coverage, 102_coverage, 103_coverage, 107_coverage, 108_coverage, 121_coverage	103,LGRM(Var, FR), 121,LGRM(Var, FR), 101,102,103,LGRM(Var) (comp), 107,108,121,LGRM(Var) (comp)															10	23	43.4783	10	1	1	35.4															6	18	33.3333
chr1	18024116^18024117	Insertion	-	A	18024117	121,LGRM(Var), 102,LGRM(Var)	2	6	33.3333	102,LGRM(Var, FR), 121,LGRM(Var, FR), 101,102,103,LGRM(Var) (comp), 107,108,121,LGRM(Var) (comp), 101_coverage, 102_coverage, 103_coverage, 107_coverage, 108_coverage, 121_coverage	102,LGRM(Var, FR), 121,LGRM(Var, FR), 101,102,103,LGRM(Var) (comp), 107,108,121,LGRM(Var) (comp)								3	9	33.3333	3	1	0.9885	38.5																						8	34	23.5294
chr1	225142679^225142680	Insertion	-	A	225142680	107,LGRM(Var), 102,LGRM(Var)	2	6	33.3333	102,LGRM(Var, FR), 107,LGRM(Var, FR), 101,102,103,LGRM(Var) (comp), 107,108,121,LGRM(Var) (comp), 101_coverage, 102_coverage, 103_coverage, 107_coverage, 108_coverage, 121_coverage	102,LGRM(Var, FR), 107,LGRM(Var, FR), 101,102,103,LGRM(Var) (comp), 107,108,121,LGRM(Var) (comp)								3	9	33.3333	3	0	0.9424	36.7								3	10	30	4	0	0.9884	35.5
chr1	235357476^235357477	Insertion	-	T	235357477	107,LGRM(Var), 102,LGRM(Var)	2	6	33.3333	102,LGRM(Var, FR), 107,LGRM(Var, FR), 101,102,103,LGRM(Var) (comp), 107,108,121,LGRM(Var) (comp), 101_coverage, 102_coverage, 103_coverage, 107_coverage, 108_coverage, 121_coverage	102,LGRM(Var, FR), 107,LGRM(Var, FR), 101,102,103,LGRM(Var) (comp), 107,108,121,LGRM(Var) (comp)								2	6	33.3333	2	1	0.9903	32								2	4	50	2	1	0.9939	38.3
chr1	85736375^85736376	Insertion	-	T	85736376	107,LGRM(Var), 103,LGRM(Var)	2	6	33.3333	103,LGRM(Var, FR), 107,LGRM(Var, FR), 101,102,103,LGRM(Var) (comp), 107,108,121,LGRM(Var) (comp), 101_coverage, 102_coverage, 103_coverage, 107_coverage, 108_coverage, 121_coverage	103,LGRM(Var, FR), 107,LGRM(Var, FR), 101,102,103,LGRM(Var) (comp), 107,108,121,LGRM(Var) (comp)															19	85	22.3529	18	9	0.9781	35.5	6	24	25	5	3	0.9886	31.8
chr10	50684261	SNV	C	A	50684261	103,LGRM(Var), 121,LGRM(Var)	2	6	33.3333	103,LGRM(Var, FR), 121,LGRM(Var, FR), 101,102,103,LGRM(Var) (comp), 107,108,121,LGRM(Var) (comp), 101_coverage, 102_coverage, 103_coverage, 107_coverage, 108_coverage, 121_coverage	103,LGRM(Var, FR), 121,LGRM(Var, FR), 101,102,103,LGRM(Var) (comp), 107,108,121,LGRM(Var) (comp), 101_coverage, 102_coverage, 103_coverage, 107_coverage, 108_coverage, 121_coverage															5	5	100	4	4	1	38.3															12	17	70.5882
chr10	63959620	Deletion	C	-	63959620	103,LGRM(Var), 121,LGRM(Var)	2	6	33.3333	103,LGRM(Var, FR), 121,LGRM(Var, FR), 101,102,103,LGRM(Var) (comp), 107,108,121,LGRM(Var) (comp), 101_coverage, 102_coverage, 103_coverage, 107_coverage, 108_coverage, 121_coverage	103,LGRM(Var, FR), 121,LGRM(Var, FR), 101,102,103,LGRM(Var) (comp), 107,108,121,LGRM(Var) (comp), 101_coverage, 102_coverage, 103_coverage, 107_coverage, 108_coverage, 121_coverage															3	7	42.8571	4	0	0.9989	33.8															5	6	83.3333
chr11	63525787^63525788	Insertion	-	TT	63525788	107,LGRM(Var), 101,LGRM(Var)	2	6	33.3333	101,LGRM(Var, FR), 102,LGRM(Var, FR), 103,LGRM(Var, FR), 107,LGRM(Var, FR), 108,LGRM(Var, FR), 121,LGRM(Var, FR), 101,102,103,LGRM(Var) (comp), 107,108,121,LGRM(Var) (comp), 101_coverage, 102_coverage, 103_coverage, 107_coverage, 108_coverage, 121_coverage	101,LGRM(Var, FR), 107,LGRM(Var, FR), 101,102,103,LGRM(Var) (comp), 107,108,121,LGRM(Var) (comp)	33	145	22.7586	17	16	1	35.2															26	99	26.2626	15	11	0.9999	37.2
chr12	93804883	Deletion	T	-	93804883	101,LGRM(Var), 107,LGRM(Var)	2	6	33.3333	101,LGRM(Var, FR), 107,LGRM(Var, FR), 101,102,103,LGRM(Var) (comp), 107,108,121,LGRM(Var) (comp), 101_coverage, 102_coverage, 103_coverage, 107_coverage, 108_coverage, 121_coverage	101,LGRM(Var, FR), 107,LGRM(Var, FR), 101,102,103,LGRM(Var) (comp), 107,108,121,LGRM(Var) (comp), 101_coverage, 102_coverage, 103_coverage, 107_coverage, 108_coverage, 121_coverage	7	27	25.9259	6	2	0.9812	37.1															4	18	22.2222	3	2	0.9841	36
chr12	121947815	SNV	C	T	121947815	121,LGRM(Var), 103,LGRM(Var)	2	6	33.3333	103,LGRM(Var, FR), 121,LGRM(Var, FR), 101,102,103,LGRM(Var) (comp), 107,108,121,LGRM(Var) (comp), 101_coverage, 102_coverage, 103_coverage, 107_coverage, 108_coverage, 121_coverage	103,LGRM(Var, FR), 121,LGRM(Var, FR), 101,102,103,LGRM(Var) (comp), 107,108,121,LGRM(Var) (comp), 101_coverage, 102_coverage, 103_coverage, 107_coverage, 108_coverage, 121_coverage															6	20	30	3	3	0.9957	32.7															2	8	25
chr12	111085009^111085010	Insertion	-	C	111085010	103,LGRM(Var), 108,LGRM(Var)	2	6	33.3333	103,LGRM(Var, FR), 108,LGRM(Var, FR), 101,102,103,LGRM(Var) (comp), 107,108,121,LGRM(Var) (comp), 101_coverage, 102_coverage, 103_coverage, 107_coverage, 108_coverage, 121_coverage	103,LGRM(Var, FR), 108,LGRM(Var, FR), 101,102,103,LGRM(Var) (comp), 107,108,121,LGRM(Var) (comp)															2	8	25	2	0	0.9463	35								1	4	25	2	0	0.993	27.5
chr13	60667800^60667801	Insertion	-	T	60667801	102,LGRM(Var), 121,LGRM(Var)	2	6	33.3333	102,LGRM(Var, FR), 121,LGRM(Var, FR), 101,102,103,LGRM(Var) (comp), 107,108,121,LGRM(Var) (comp), 101_coverage, 102_coverage, 103_coverage, 107_coverage, 108_coverage, 121_coverage	102,LGRM(Var, FR), 121,LGRM(Var, FR), 101,102,103,LGRM(Var) (comp), 107,108,121,LGRM(Var) (comp)								2	4	50	2	0	0.9773	39																						2	10	20
chr14	68045870	SNV	G	A	68045870	103,LGRM(Var), 121,LGRM(Var)	2	6	33.3333	103,LGRM(Var, FR), 121,LGRM(Var, FR), 101,102,103,LGRM(Var) (comp), 107,108,121,LGRM(Var) (comp), 101_coverage, 102_coverage, 103_coverage, 107_coverage, 108_coverage, 121_coverage	103,LGRM(Var, FR), 121,LGRM(Var, FR), 101,102,103,LGRM(Var) (comp), 107,108,121,LGRM(Var) (comp), 101_coverage, 102_coverage, 103_coverage, 107_coverage, 108_coverage, 121_coverage															8	27	29.6296	8	0	0.9997	31.8															5	12	41.6667
chr14	36207803^36207804	Insertion	-	T	36207804	108,LGRM(Var), 101,LGRM(Var)	2	6	33.3333	101,LGRM(Var, FR), 108,LGRM(Var, FR), 101,102,103,LGRM(Var) (comp), 107,108,121,LGRM(Var) (comp), 101_coverage, 102_coverage, 103_coverage, 107_coverage, 108_coverage, 121_coverage	101,LGRM(Var, FR), 108,LGRM(Var, FR), 101,102,103,LGRM(Var) (comp), 107,108,121,LGRM(Var) (comp)	4	15	26.6667	4	2	0.9942	26																						2	5	40	1	2	0.9872	31.3
chr14	93720047^93720048	Insertion	-	T	93720048	108,LGRM(Var), 103,LGRM(Var)	2	6	33.3333	103,LGRM(Var, FR), 108,LGRM(Var, FR), 101,102,103,LGRM(Var) (comp), 107,108,121,LGRM(Var) (comp), 101_coverage, 102_coverage, 103_coverage, 107_coverage, 108_coverage, 121_coverage	103,LGRM(Var, FR), 108,LGRM(Var, FR), 101,102,103,LGRM(Var) (comp), 107,108,121,LGRM(Var) (comp)															13	63	20.6349	14	5	0.9728	36								2	7	28.5714	1	2	0.9553	35
chr15	76462174	SNV	G	T	76462174	121,LGRM(Var), 103,LGRM(Var)	2	6	33.3333	103,LGRM(Var, FR), 121,LGRM(Var, FR), 101,102,103,LGRM(Var) (comp), 107,108,121,LGRM(Var) (comp), 101_coverage, 102_coverage, 103_coverage, 107_coverage, 108_coverage, 121_coverage	103,LGRM(Var, FR), 121,LGRM(Var, FR), 101,102,103,LGRM(Var) (comp), 107,108,121,LGRM(Var) (comp), 101_coverage, 102_coverage, 103_coverage, 107_coverage, 108_coverage, 121_coverage															4	11	36.3636	4	1	1	34.6															7	9	77.7778
chr16	28912191	SNV	C	T	28912191	103,LGRM(Var), 121,LGRM(Var)	2	6	33.3333	103,LGRM(Var, FR), 121,LGRM(Var, FR), 101,102,103,LGRM(Var) (comp), 107,108,121,LGRM(Var) (comp), 101_coverage, 102_coverage, 103_coverage, 107_coverage, 108_coverage, 121_coverage	103,LGRM(Var, FR), 121,LGRM(Var, FR), 101,102,103,LGRM(Var) (comp), 107,108,121,LGRM(Var) (comp), 101_coverage, 102_coverage, 103_coverage, 107_coverage, 108_coverage, 121_coverage															4	4	100	2	3	1	36.8															4	4	100
chr16	20809480^20809481	Insertion	-	T	20809481	102,LGRM(Var), 121,LGRM(Var)	2	6	33.3333	102,LGRM(Var, FR), 121,LGRM(Var, FR), 101,102,103,LGRM(Var) (comp), 107,108,121,LGRM(Var) (comp), 101_coverage, 102_coverage, 103_coverage, 107_coverage, 108_coverage, 121_coverage	102,LGRM(Var, FR), 121,LGRM(Var, FR), 101,102,103,LGRM(Var) (comp), 107,108,121,LGRM(Var) (comp)								3	11	27.2727	3	1	0.9465	36.3																						9	40	22.5
chr17	8012562	SNV	G	T	8012562	103,LGRM(Var), 121,LGRM(Var)	2	6	33.3333	103,LGRM(Var, FR), 121,LGRM(Var, FR), 101,102,103,LGRM(Var) (comp), 107,108,121,LGRM(Var) (comp), 101_coverage, 102_coverage, 103_coverage, 107_coverage, 108_coverage, 121_coverage	103,LGRM(Var, FR), 121,LGRM(Var, FR), 101,102,103,LGRM(Var) (comp), 107,108,121,LGRM(Var) (comp), 101_coverage, 102_coverage, 103_coverage, 107_coverage, 108_coverage, 121_coverage															2	8	25	2	2	0.9994	32.3															4	11	36.3636
chr17	12028688	Deletion	G	-	12028688	103,LGRM(Var), 121,LGRM(Var)	2	6	33.3333	103,LGRM(Var, FR), 121,LGRM(Var, FR), 101,102,103,LGRM(Var) (comp), 107,108,121,LGRM(Var) (comp), 101_coverage, 102_coverage, 103_coverage, 107_coverage, 108_coverage, 121_coverage	103,LGRM(Var, FR), 121,LGRM(Var, FR), 101,102,103,LGRM(Var) (comp), 107,108,121,LGRM(Var) (comp), 101_coverage, 102_coverage, 103_coverage, 107_coverage, 108_coverage, 121_coverage															5	8	62.5	5	0	0.9999	37.2															4	7	57.1429
chr17	62854940	SNV	G	A	62854940	103,LGRM(Var), 121,LGRM(Var)	2	6	33.3333	103,LGRM(Var, FR), 121,LGRM(Var, FR), 101,102,103,LGRM(Var) (comp), 107,108,121,LGRM(Var) (comp), 101_coverage, 102_coverage, 103_coverage, 107_coverage, 108_coverage, 121_coverage	103,LGRM(Var, FR), 121,LGRM(Var, FR), 101,102,103,LGRM(Var) (comp), 107,108,121,LGRM(Var) (comp), 101_coverage, 102_coverage, 103_coverage, 107_coverage, 108_coverage, 121_coverage															8	16	50	11	0	1	33.5															2	6	33.3333
chr17	73491063	Deletion	C	-	73491063	102,LGRM(Var), 107,LGRM(Var)	2	6	33.3333	102,LGRM(Var, FR), 107,LGRM(Var, FR), 101,102,103,LGRM(Var) (comp), 107,108,121,LGRM(Var) (comp), 101_coverage, 102_coverage, 103_coverage, 107_coverage, 108_coverage, 121_coverage	102,LGRM(Var, FR), 107,LGRM(Var, FR), 101,102,103,LGRM(Var) (comp), 107,108,121,LGRM(Var) (comp), 101_coverage, 102_coverage, 103_coverage, 107_coverage, 108_coverage, 121_coverage								3	8	37.5	3	1	0.9998	28								2	7	28.5714	2	2	0.9996	23.5
chr17	77758220	Deletion	C	-	77758220	102,LGRM(Var), 121,LGRM(Var)	2	6	33.3333	102,LGRM(Var, FR), 121,LGRM(Var, FR), 101,102,103,LGRM(Var) (comp), 107,108,121,LGRM(Var) (comp), 101_coverage, 102_coverage, 103_coverage, 107_coverage, 108_coverage, 121_coverage	102,LGRM(Var, FR), 121,LGRM(Var, FR), 101,102,103,LGRM(Var) (comp), 107,108,121,LGRM(Var) (comp), 101_coverage, 102_coverage, 103_coverage, 107_coverage, 108_coverage, 121_coverage								2	5	40	1	1	0.9944	40																						3	5	60
chr17	79917363	SNV	C	T	79917363	101,LGRM(Var), 121,LGRM(Var)	2	6	33.3333	101,LGRM(Var, FR), 121,LGRM(Var, FR), 101,102,103,LGRM(Var) (comp), 107,108,121,LGRM(Var) (comp), 101_coverage, 102_coverage, 103_coverage, 107_coverage, 108_coverage, 121_coverage	101,LGRM(Var, FR), 121,LGRM(Var, FR), 101,102,103,LGRM(Var) (comp), 107,108,121,LGRM(Var) (comp), 101_coverage, 102_coverage, 103_coverage, 107_coverage, 108_coverage, 121_coverage	2	7	28.5714	2	0	0.9549	33																													2	8	25
chr17	37618715^37618716	Insertion	-	A	37618716	107,LGRM(Var), 101,LGRM(Var)	2	6	33.3333	101,LGRM(Var, FR), 107,LGRM(Var, FR), 101,102,103,LGRM(Var) (comp), 107,108,121,LGRM(Var) (comp), 101_coverage, 102_coverage, 103_coverage, 107_coverage, 108_coverage, 121_coverage	101,LGRM(Var, FR), 107,LGRM(Var, FR), 101,102,103,LGRM(Var) (comp), 107,108,121,LGRM(Var) (comp)	7	34	20.5882	7	4	0.9987	33.6															1	4	25	1	1	0.9191	33
chr19	13260963^13260964	Insertion	-	A	13260964	108,LGRM(Var), 103,LGRM(Var)	2	6	33.3333	103,LGRM(Var, FR), 108,LGRM(Var, FR), 101,102,103,LGRM(Var) (comp), 107,108,121,LGRM(Var) (comp), 101_coverage, 102_coverage, 103_coverage, 107_coverage, 108_coverage, 121_coverage	103,LGRM(Var, FR), 108,LGRM(Var, FR), 101,102,103,LGRM(Var) (comp), 107,108,121,LGRM(Var) (comp)															21	64	32.8125	17	6	1	37.3								3	11	27.2727	3	1	0.9843	34
chr19	6719290^6719291	Insertion	-	T	6719291	101,LGRM(Var), 121,LGRM(Var)	2	6	33.3333	101,LGRM(Var, FR), 121,LGRM(Var, FR), 101,102,103,LGRM(Var) (comp), 107,108,121,LGRM(Var) (comp), 101_coverage, 102_coverage, 103_coverage, 107_coverage, 108_coverage, 121_coverage	101,LGRM(Var, FR), 121,LGRM(Var, FR), 101,102,103,LGRM(Var) (comp), 107,108,121,LGRM(Var) (comp)	2	6	33.3333	2	1	0.9748	32.3																													2	9	22.2222
chr2	25359420	SNV	C	A	25359420	121,LGRM(Var), 103,LGRM(Var)	2	6	33.3333	103,LGRM(Var, FR), 121,LGRM(Var, FR), 101,102,103,LGRM(Var) (comp), 107,108,121,LGRM(Var) (comp), 101_coverage, 102_coverage, 103_coverage, 107_coverage, 108_coverage, 121_coverage	103,LGRM(Var, FR), 121,LGRM(Var, FR), 101,102,103,LGRM(Var) (comp), 107,108,121,LGRM(Var) (comp), 101_coverage, 102_coverage, 103_coverage, 107_coverage, 108_coverage, 121_coverage															2	5	40	2	0	0.9951	41															2	5	40
chr2	27481113	SNV	C	A	27481113	121,LGRM(Var), 103,LGRM(Var)	2	6	33.3333	103,LGRM(Var, FR), 121,LGRM(Var, FR), 101,102,103,LGRM(Var) (comp), 107,108,121,LGRM(Var) (comp), 101_coverage, 102_coverage, 103_coverage, 107_coverage, 108_coverage, 121_coverage	103,LGRM(Var, FR), 121,LGRM(Var, FR), 101,102,103,LGRM(Var) (comp), 107,108,121,LGRM(Var) (comp), 101_coverage, 102_coverage, 103_coverage, 107_coverage, 108_coverage, 121_coverage															9	19	47.3684	7	7	1	30.9															2	5	40
chr2	99260509	SNV	C	T	99260509	121,LGRM(Var), 103,LGRM(Var)	2	6	33.3333	103,LGRM(Var, FR), 121,LGRM(Var, FR), 101,102,103,LGRM(Var) (comp), 107,108,121,LGRM(Var) (comp), 101_coverage, 102_coverage, 103_coverage, 107_coverage, 108_coverage, 121_coverage	103,LGRM(Var, FR), 121,LGRM(Var, FR), 101,102,103,LGRM(Var) (comp), 107,108,121,LGRM(Var) (comp), 101_coverage, 102_coverage, 103_coverage, 107_coverage, 108_coverage, 121_coverage															2	4	50	2	0	0.9936	37.5															5	8	62.5
chr2	190602517	SNV	C	T	190602517	121,LGRM(Var), 103,LGRM(Var)	2	6	33.3333	103,LGRM(Var, FR), 121,LGRM(Var, FR), 101,102,103,LGRM(Var) (comp), 107,108,121,LGRM(Var) (comp), 101_coverage, 102_coverage, 103_coverage, 107_coverage, 108_coverage, 121_coverage	103,LGRM(Var, FR), 121,LGRM(Var, FR), 101,102,103,LGRM(Var) (comp), 107,108,121,LGRM(Var) (comp), 101_coverage, 102_coverage, 103_coverage, 107_coverage, 108_coverage, 121_coverage															3	4	75	4	0	0.869	37.5															4	4	100
chr2	203848307^203848308	Insertion	-	A	203848308	121,LGRM(Var), 103,LGRM(Var)	2	6	33.3333	103,LGRM(Var, FR), 121,LGRM(Var, FR), 101,102,103,LGRM(Var) (comp), 107,108,121,LGRM(Var) (comp), 101_coverage, 102_coverage, 103_coverage, 107_coverage, 108_coverage, 121_coverage	103,LGRM(Var, FR), 121,LGRM(Var, FR), 101,102,103,LGRM(Var) (comp), 107,108,121,LGRM(Var) (comp)															4	12	33.3333	2	2	0.9493	39.8															5	18	27.7778
chr2	27679519^27679520	Insertion	-	C	27679520	121,LGRM(Var), 103,LGRM(Var)	2	6	33.3333	103,LGRM(Var, FR), 121,LGRM(Var, FR), 101,102,103,LGRM(Var) (comp), 107,108,121,LGRM(Var) (comp), 101_coverage, 102_coverage, 103_coverage, 107_coverage, 108_coverage, 121_coverage	103,LGRM(Var, FR), 121,LGRM(Var, FR), 101,102,103,LGRM(Var) (comp), 107,108,121,LGRM(Var) (comp)															5	9	55.5556	3	2	0.9996	38.4															3	5	60
chr2	9558805^9558806	Insertion	-	T	9558806	107,LGRM(Var), 101,LGRM(Var)	2	6	33.3333	101,LGRM(Var, FR), 107,LGRM(Var, FR), 101,102,103,LGRM(Var) (comp), 107,108,121,LGRM(Var) (comp), 101_coverage, 102_coverage, 103_coverage, 107_coverage, 108_coverage, 121_coverage	101,LGRM(Var, FR), 107,LGRM(Var, FR), 101,102,103,LGRM(Var) (comp), 107,108,121,LGRM(Var) (comp)	9	39	23.0769	11	2	0.9987	33.2															5	19	26.3158	5	2	0.984	34.1
chr2	99977673^99977674	Insertion	-	A	99977674	102,LGRM(Var), 108,LGRM(Var)	2	6	33.3333	102,LGRM(Var, FR), 108,LGRM(Var, FR), 101,102,103,LGRM(Var) (comp), 107,108,121,LGRM(Var) (comp), 101_coverage, 102_coverage, 103_coverage, 107_coverage, 108_coverage, 121_coverage	102,LGRM(Var, FR), 108,LGRM(Var, FR), 101,102,103,LGRM(Var) (comp), 107,108,121,LGRM(Var) (comp)								8	36	22.2222	8	4	0.9513	35.2															6	27	22.2222	6	4	0.9272	35.6
chr20	278688	Deletion	C	-	278688	107,LGRM(Var), 101,LGRM(Var)	2	6	33.3333	101,LGRM(Var, FR), 102,LGRM(Var, FR), 103,LGRM(Var, FR), 107,LGRM(Var, FR), 121,LGRM(Var, FR), 101,102,103,LGRM(Var) (comp), 107,108,121,LGRM(Var) (comp), 101_coverage, 102_coverage, 103_coverage, 107_coverage, 108_coverage, 121_coverage	101,LGRM(Var, FR), 107,LGRM(Var, FR), 101,102,103,LGRM(Var) (comp), 107,108,121,LGRM(Var) (comp), 101_coverage, 102_coverage, 103_coverage, 107_coverage, 108_coverage, 121_coverage	3	5	60	1	3	0.9897	30.5															3	5	60	0	3	0.9905	30.3
chr20	278689	Deletion	G	-	278689	107,LGRM(Var), 101,LGRM(Var)	2	6	33.3333	101,LGRM(Var, FR), 102,LGRM(Var, FR), 103,LGRM(Var, FR), 107,LGRM(Var, FR), 121,LGRM(Var, FR), 101,102,103,LGRM(Var) (comp), 107,108,121,LGRM(Var) (comp), 101_coverage, 102_coverage, 103_coverage, 107_coverage, 108_coverage, 121_coverage	101,LGRM(Var, FR), 107,LGRM(Var, FR), 101,102,103,LGRM(Var) (comp), 107,108,121,LGRM(Var) (comp), 101_coverage, 102_coverage, 103_coverage, 107_coverage, 108_coverage, 121_coverage	3	4	75	1	3	0.9849	30.5															3	5	60	0	3	0.995	30.3
chr20	278690	Deletion	G	-	278690	107,LGRM(Var), 101,LGRM(Var)	2	6	33.3333	101,LGRM(Var, FR), 102,LGRM(Var, FR), 103,LGRM(Var, FR), 107,LGRM(Var, FR), 121,LGRM(Var, FR), 101,102,103,LGRM(Var) (comp), 107,108,121,LGRM(Var) (comp), 101_coverage, 102_coverage, 103_coverage, 107_coverage, 108_coverage, 121_coverage	101,LGRM(Var, FR), 107,LGRM(Var, FR), 101,102,103,LGRM(Var) (comp), 107,108,121,LGRM(Var) (comp), 101_coverage, 102_coverage, 103_coverage, 107_coverage, 108_coverage, 121_coverage	4	5	80	1	4	0.9477	26.6															3	4	75	0	3	0.8288	30.3
chr20	36147572	SNV	T	C	36147572	107,LGRM(Var), 101,LGRM(Var)	2	6	33.3333	101,LGRM(Var, FR), 107,LGRM(Var, FR), 101,102,103,LGRM(Var) (comp), 107,108,121,LGRM(Var) (comp), 101_coverage, 102_coverage, 103_coverage, 107_coverage, 108_coverage, 121_coverage	101,LGRM(Var, FR), 107,LGRM(Var, FR), 101,102,103,LGRM(Var) (comp), 107,108,121,LGRM(Var) (comp), 101_coverage, 102_coverage, 103_coverage, 107_coverage, 108_coverage, 121_coverage	2	8	25	2	1	0.9331	32.7															2	11	18.1818	2	2	0.989	35
chr21	38098618^38098619	Insertion	-	G	38098619	103,LGRM(Var), 121,LGRM(Var)	2	6	33.3333	103,LGRM(Var, FR), 121,LGRM(Var, FR), 101,102,103,LGRM(Var) (comp), 107,108,121,LGRM(Var) (comp), 101_coverage, 102_coverage, 103_coverage, 107_coverage, 108_coverage, 121_coverage	103,LGRM(Var, FR), 121,LGRM(Var, FR), 101,102,103,LGRM(Var) (comp), 107,108,121,LGRM(Var) (comp)															8	9	88.8889	6	2	0.9935	37.5															4	4	100
chr22	43036275	Deletion	A	-	43036275	121,LGRM(Var), 103,LGRM(Var)	2	6	33.3333	103,LGRM(Var, FR), 121,LGRM(Var, FR), 101,102,103,LGRM(Var) (comp), 107,108,121,LGRM(Var) (comp), 101_coverage, 102_coverage, 103_coverage, 107_coverage, 108_coverage, 121_coverage	103,LGRM(Var, FR), 121,LGRM(Var, FR), 101,102,103,LGRM(Var) (comp), 107,108,121,LGRM(Var) (comp), 101_coverage, 102_coverage, 103_coverage, 107_coverage, 108_coverage, 121_coverage															4	4	100	1	5	1	36.8															3	3	100
chr3	101390852^101390853	Insertion	-	T	101390853	101,LGRM(Var), 107,LGRM(Var)	2	6	33.3333	101,LGRM(Var, FR), 107,LGRM(Var, FR), 101,102,103,LGRM(Var) (comp), 107,108,121,LGRM(Var) (comp), 101_coverage, 102_coverage, 103_coverage, 107_coverage, 108_coverage, 121_coverage	101,LGRM(Var, FR), 107,LGRM(Var, FR), 101,102,103,LGRM(Var) (comp), 107,108,121,LGRM(Var) (comp)	4	6	66.6667	4	0	0.9988	34															2	4	50	2	0	0.9664	36.5
chr3	121416516^121416517	Insertion	-	T	121416517	101,LGRM(Var), 107,LGRM(Var)	2	6	33.3333	101,LGRM(Var, FR), 107,LGRM(Var, FR), 101,102,103,LGRM(Var) (comp), 107,108,121,LGRM(Var) (comp), 101_coverage, 102_coverage, 103_coverage, 107_coverage, 108_coverage, 121_coverage	101,LGRM(Var, FR), 107,LGRM(Var, FR), 101,102,103,LGRM(Var) (comp), 107,108,121,LGRM(Var) (comp)	4	18	22.2222	3	3	0.955	35.5															3	7	42.8571	2	3	0.9998	33.6
chr3	130463948^130463949	Insertion	-	A	130463949	101,LGRM(Var), 108,LGRM(Var)	2	6	33.3333	101,LGRM(Var, FR), 108,LGRM(Var, FR), 101,102,103,LGRM(Var) (comp), 107,108,121,LGRM(Var) (comp), 101_coverage, 102_coverage, 103_coverage, 107_coverage, 108_coverage, 121_coverage	101,LGRM(Var, FR), 108,LGRM(Var, FR), 101,102,103,LGRM(Var) (comp), 107,108,121,LGRM(Var) (comp)	2	9	22.2222	2	2	0.9797	36.3																						1	4	25	1	1	0.9017	27.5
chr3	190345193^190345194	Insertion	-	A	190345194	102,LGRM(Var), 107,LGRM(Var)	2	6	33.3333	102,LGRM(Var, FR), 107,LGRM(Var, FR), 101,102,103,LGRM(Var) (comp), 107,108,121,LGRM(Var) (comp), 101_coverage, 102_coverage, 103_coverage, 107_coverage, 108_coverage, 121_coverage	102,LGRM(Var, FR), 107,LGRM(Var, FR), 101,102,103,LGRM(Var) (comp), 107,108,121,LGRM(Var) (comp)								2	4	50	2	1	0.994	37.3								2	3	66.6667	2	0	0.973	37.5
chr4	96762237	SNV	G	T	96762237	103,LGRM(Var), 121,LGRM(Var)	2	6	33.3333	103,LGRM(Var, FR), 121,LGRM(Var, FR), 101,102,103,LGRM(Var) (comp), 107,108,121,LGRM(Var) (comp), 101_coverage, 102_coverage, 103_coverage, 107_coverage, 108_coverage, 121_coverage	103,LGRM(Var, FR), 121,LGRM(Var, FR), 101,102,103,LGRM(Var) (comp), 107,108,121,LGRM(Var) (comp), 101_coverage, 102_coverage, 103_coverage, 107_coverage, 108_coverage, 121_coverage															4	4	100	4	4	1	33.4															5	5	100
chr4	159750377	Deletion	G	-	159750377	103,LGRM(Var), 121,LGRM(Var)	2	6	33.3333	103,LGRM(Var, FR), 121,LGRM(Var, FR), 101,102,103,LGRM(Var) (comp), 107,108,121,LGRM(Var) (comp), 101_coverage, 102_coverage, 103_coverage, 107_coverage, 108_coverage, 121_coverage	103,LGRM(Var, FR), 121,LGRM(Var, FR), 101,102,103,LGRM(Var) (comp), 107,108,121,LGRM(Var) (comp), 101_coverage, 101_coverage, 102_coverage, 102_coverage, 103_coverage, 103_coverage, 107_coverage, 107_coverage, 108_coverage, 108_coverage, 121_coverage, 121_coverage															3	3	100	3	1	1	35.5															3	5	60
chr4	40127818^40127819	Insertion	-	A	40127819	103,LGRM(Var), 121,LGRM(Var)	2	6	33.3333	103,LGRM(Var, FR), 121,LGRM(Var, FR), 101,102,103,LGRM(Var) (comp), 107,108,121,LGRM(Var) (comp), 101_coverage, 102_coverage, 103_coverage, 107_coverage, 108_coverage, 121_coverage	103,LGRM(Var, FR), 121,LGRM(Var, FR), 101,102,103,LGRM(Var) (comp), 107,108,121,LGRM(Var) (comp)															9	25	36	9	4	1	35.9															7	18	38.8889
chr4	54325526^54325527	Insertion	-	A	54325527	108,LGRM(Var), 102,LGRM(Var)	2	6	33.3333	102,LGRM(Var, FR), 108,LGRM(Var, FR), 101,102,103,LGRM(Var) (comp), 107,108,121,LGRM(Var) (comp), 101_coverage, 102_coverage, 103_coverage, 107_coverage, 108_coverage, 121_coverage	102,LGRM(Var, FR), 108,LGRM(Var, FR), 101,102,103,LGRM(Var) (comp), 107,108,121,LGRM(Var) (comp)								4	16	25	4	2	0.9397	35															8	39	20.5128	9	4	0.9175	35.2
chr4	83785564^83785565	Insertion	-	T	83785565	107,LGRM(Var), 101,LGRM(Var)	2	6	33.3333	101,LGRM(Var, FR), 107,LGRM(Var, FR), 101,102,103,LGRM(Var) (comp), 107,108,121,LGRM(Var) (comp), 101_coverage, 102_coverage, 103_coverage, 107_coverage, 108_coverage, 121_coverage	101,LGRM(Var, FR), 107,LGRM(Var, FR), 101,102,103,LGRM(Var) (comp), 107,108,121,LGRM(Var) (comp)	3	6	50	3	2	0.9997	36.4															5	20	25	5	2	0.9286	35
chr5	52397307^52397308	Insertion	-	T	52397308	121,LGRM(Var), 102,LGRM(Var)	2	6	33.3333	102,LGRM(Var, FR), 121,LGRM(Var, FR), 101,102,103,LGRM(Var) (comp), 107,108,121,LGRM(Var) (comp), 101_coverage, 102_coverage, 103_coverage, 107_coverage, 108_coverage, 121_coverage	102,LGRM(Var, FR), 121,LGRM(Var, FR), 101,102,103,LGRM(Var) (comp), 107,108,121,LGRM(Var) (comp)								4	12	33.3333	5	1	0.9997	34.8																						25	121	20.6612
chr5	64100133^64100134	Insertion	-	A	64100134	101,LGRM(Var), 107,LGRM(Var)	2	6	33.3333	101,LGRM(Var, FR), 107,LGRM(Var, FR), 101,102,103,LGRM(Var) (comp), 107,108,121,LGRM(Var) (comp), 101_coverage, 102_coverage, 103_coverage, 107_coverage, 108_coverage, 121_coverage	101,LGRM(Var, FR), 107,LGRM(Var, FR), 101,102,103,LGRM(Var) (comp), 107,108,121,LGRM(Var) (comp)	3	11	27.2727	2	3	0.9666	34															4	7	57.1429	4	3	1	34.3
chr5	70858261^70858262	Insertion	-	A	70858262	102,LGRM(Var), 107,LGRM(Var)	2	6	33.3333	102,LGRM(Var, FR), 107,LGRM(Var, FR), 101,102,103,LGRM(Var) (comp), 107,108,121,LGRM(Var) (comp), 101_coverage, 102_coverage, 103_coverage, 107_coverage, 108_coverage, 121_coverage	102,LGRM(Var, FR), 107,LGRM(Var, FR), 101,102,103,LGRM(Var) (comp), 107,108,121,LGRM(Var) (comp)								2	6	33.3333	1	2	0.9815	36.3								2	8	25	1	2	0.9166	38
chr6	146275963^146275964	Insertion	-	T	146275964	103,LGRM(Var), 107,LGRM(Var)	2	6	33.3333	103,LGRM(Var, FR), 107,LGRM(Var, FR), 101,102,103,LGRM(Var) (comp), 107,108,121,LGRM(Var) (comp), 101_coverage, 102_coverage, 103_coverage, 107_coverage, 108_coverage, 121_coverage	103,LGRM(Var, FR), 107,LGRM(Var, FR), 101,102,103,LGRM(Var) (comp), 107,108,121,LGRM(Var) (comp)															1	21	4.7619	0	1	0.9998	41	1	4	25	1	1	0.9152	36
chr6	28268659^28268660	Insertion	-	A	28268660	107,LGRM(Var), 101,LGRM(Var)	2	6	33.3333	101,LGRM(Var, FR), 107,LGRM(Var, FR), 101,102,103,LGRM(Var) (comp), 107,108,121,LGRM(Var) (comp), 101_coverage, 102_coverage, 103_coverage, 107_coverage, 108_coverage, 121_coverage	101,LGRM(Var, FR), 107,LGRM(Var, FR), 101,102,103,LGRM(Var) (comp), 107,108,121,LGRM(Var) (comp)	3	11	27.2727	3	2	0.9975	36.2															1	4	25	1	1	0.913	34
chr7	82582429	SNV	C	A	82582429	121,LGRM(Var), 103,LGRM(Var)	2	6	33.3333	103,LGRM(Var, FR), 121,LGRM(Var, FR), 101,102,103,LGRM(Var) (comp), 107,108,121,LGRM(Var) (comp), 101_coverage, 102_coverage, 103_coverage, 107_coverage, 108_coverage, 121_coverage	103,LGRM(Var, FR), 121,LGRM(Var, FR), 101,102,103,LGRM(Var) (comp), 107,108,121,LGRM(Var) (comp), 101_coverage, 102_coverage, 103_coverage, 107_coverage, 108_coverage, 121_coverage															3	9	33.3333	3	1	0.9989	38.5															4	12	33.3333
chr8	146033574	SNV	G	A	146033574	103,LGRM(Var), 121,LGRM(Var)	2	6	33.3333	103,LGRM(Var, FR), 121,LGRM(Var, FR), 101,102,103,LGRM(Var) (comp), 107,108,121,LGRM(Var) (comp), 101_coverage, 102_coverage, 103_coverage, 107_coverage, 108_coverage, 121_coverage	103,LGRM(Var, FR), 121,LGRM(Var, FR), 101,102,103,LGRM(Var) (comp), 107,108,121,LGRM(Var) (comp), 101_coverage, 102_coverage, 103_coverage, 107_coverage, 108_coverage, 121_coverage															14	43	32.5581	8	11	1	34.6															9	19	47.3684
chr8	86114406^86114407	Insertion	-	A	86114407	102,LGRM(Var), 121,LGRM(Var)	2	6	33.3333	102,LGRM(Var, FR), 121,LGRM(Var, FR), 101,102,103,LGRM(Var) (comp), 107,108,121,LGRM(Var) (comp), 101_coverage, 102_coverage, 103_coverage, 107_coverage, 108_coverage, 121_coverage	102,LGRM(Var, FR), 121,LGRM(Var, FR), 101,102,103,LGRM(Var) (comp), 107,108,121,LGRM(Var) (comp)								2	8	25	3	1	0.9895	28																						12	58	20.6897
chr9	100353717	Deletion	G	-	100353717	103,LGRM(Var), 107,LGRM(Var)	2	6	33.3333	103,LGRM(Var, FR), 107,LGRM(Var, FR), 101,102,103,LGRM(Var) (comp), 107,108,121,LGRM(Var) (comp), 101_coverage, 102_coverage, 103_coverage, 107_coverage, 108_coverage, 121_coverage	103,LGRM(Var, FR), 107,LGRM(Var, FR), 101,102,103,LGRM(Var) (comp), 107,108,121,LGRM(Var) (comp), 101_coverage, 102_coverage, 103_coverage, 107_coverage, 108_coverage, 121_coverage															15	16	93.75	14	2	0.9831	34.3	3	3	100	2	2	1	37.8
chr9	132630665	Deletion	G	-	132630665	102,LGRM(Var), 107,LGRM(Var)	2	6	33.3333	102,LGRM(Var, FR), 103,LGRM(Var, FR), 107,LGRM(Var, FR), 108,LGRM(Var, FR), 121,LGRM(Var, FR), 101,102,103,LGRM(Var) (comp), 107,108,121,LGRM(Var) (comp), 101_coverage, 102_coverage, 103_coverage, 107_coverage, 108_coverage, 121_coverage	102,LGRM(Var, FR), 107,LGRM(Var, FR), 101,102,103,LGRM(Var) (comp), 107,108,121,LGRM(Var) (comp), 101_coverage, 102_coverage, 103_coverage, 107_coverage, 108_coverage, 121_coverage								3	4	75	2	3	0.9735	25								3	5	60	2	2	0.9929	32.3
chr9	132630667	Deletion	C	-	132630667	102,LGRM(Var), 107,LGRM(Var)	2	6	33.3333	102,LGRM(Var, FR), 103,LGRM(Var, FR), 107,LGRM(Var, FR), 108,LGRM(Var, FR), 121,LGRM(Var, FR), 101,102,103,LGRM(Var) (comp), 107,108,121,LGRM(Var) (comp), 101_coverage, 102_coverage, 103_coverage, 107_coverage, 108_coverage, 121_coverage	102,LGRM(Var, FR), 107,LGRM(Var, FR), 101,102,103,LGRM(Var) (comp), 107,108,121,LGRM(Var) (comp), 101_coverage, 102_coverage, 103_coverage, 107_coverage, 108_coverage, 121_coverage								3	4	75	2	3	0.9742	25								3	4	75	2	2	0.8458	32.3
chr9	32544121^32544122	Insertion	-	T	32544122	102,LGRM(Var), 108,LGRM(Var)	2	6	33.3333	102,LGRM(Var, FR), 108,LGRM(Var, FR), 101,102,103,LGRM(Var) (comp), 107,108,121,LGRM(Var) (comp), 101_coverage, 102_coverage, 103_coverage, 107_coverage, 108_coverage, 121_coverage	102,LGRM(Var, FR), 108,LGRM(Var, FR), 101,102,103,LGRM(Var) (comp), 107,108,121,LGRM(Var) (comp)								5	12	41.6667	5	3	1	37.5															3	9	33.3333	3	0	0.9726	37.7
chrX	138867457^138867458	Insertion	-	T	138867458	121,LGRM(Var), 101,LGRM(Var)	2	6	33.3333	101,LGRM(Var, FR), 121,LGRM(Var, FR), 101,102,103,LGRM(Var) (comp), 107,108,121,LGRM(Var) (comp), 101_coverage, 102_coverage, 103_coverage, 107_coverage, 108_coverage, 121_coverage	101,LGRM(Var, FR), 121,LGRM(Var, FR), 101,102,103,LGRM(Var) (comp), 107,108,121,LGRM(Var) (comp)	2	4	50	2	0	0.9727	34.5																													4	13	30.7692
chr16	89651245	SNV	C	T	89651245	103,LGRM(Var)	1	6	16.6667	103,LGRM(Var, FR), 101,102,103,LGRM(Var) (comp), 101_coverage, 102_coverage, 103_coverage, 107_coverage, 108_coverage, 121_coverage	103,LGRM(Var, FR), 101,102,103,LGRM(Var) (comp), 101_coverage, 102_coverage, 103_coverage, 107_coverage, 108_coverage, 121_coverage															18	43	41.8605	21	0	1	33.2
chr17	16049808^16049809	Insertion	-	T	16049809	101,LGRM(Var)	1	6	16.6667	101,LGRM(Var, FR), 101,102,103,LGRM(Var) (comp), 101_coverage, 102_coverage, 103_coverage, 107_coverage, 108_coverage, 121_coverage	101,LGRM(Var, FR), 101,102,103,LGRM(Var) (comp)	6	19	31.5789	6	2	0.9999	30.9
chr1	151824734	SNV	C	A	151824734	103,LGRM(Var)	1	6	16.6667	103,LGRM(Var, FR), 101,102,103,LGRM(Var) (comp), 101_coverage, 102_coverage, 103_coverage, 107_coverage, 108_coverage, 121_coverage	103,LGRM(Var, FR), 101,102,103,LGRM(Var) (comp), 101_coverage, 102_coverage, 103_coverage, 107_coverage, 108_coverage, 121_coverage															8	15	53.3333	6	4	1	35.1
chr12	123805364^123805365	Insertion	-	T	123805365	102,LGRM(Var)	1	6	16.6667	102,LGRM(Var, FR), 101,102,103,LGRM(Var) (comp), 101_coverage, 102_coverage, 103_coverage, 107_coverage, 108_coverage, 121_coverage	102,LGRM(Var, FR), 101,102,103,LGRM(Var) (comp)								4	18	22.2222	4	2	0.9863	30.7
chr16	89293106	SNV	G	T	89293106	103,LGRM(Var)	1	6	16.6667	103,LGRM(Var, FR), 101,102,103,LGRM(Var) (comp), 101_coverage, 102_coverage, 103_coverage, 107_coverage, 108_coverage, 121_coverage	103,LGRM(Var, FR), 101,102,103,LGRM(Var) (comp), 101_coverage, 102_coverage, 103_coverage, 107_coverage, 108_coverage, 121_coverage															14	24	58.3333	15	0	1	36.1
chr2	148683686	Deletion	A	-	148683686	103,LGRM(Var)	1	6	16.6667	103,LGRM(Var, FR), 101,102,103,LGRM(Var) (comp), 101_coverage, 102_coverage, 103_coverage, 107_coverage, 108_coverage, 121_coverage	103,LGRM(Var, FR), 101,102,103,LGRM(Var) (comp), 101_coverage, 102_coverage, 103_coverage, 107_coverage, 108_coverage, 121_coverage															9	18	50	9	5	1	36.1
chr2	111921728^111921729	Insertion	-	A	111921729	103,LGRM(Var)	1	6	16.6667	103,LGRM(Var, FR), 101,102,103,LGRM(Var) (comp), 101_coverage, 102_coverage, 103_coverage, 107_coverage, 108_coverage, 121_coverage	103,LGRM(Var, FR), 101,102,103,LGRM(Var) (comp)															21	51	41.1765	23	2	1	35.2
chr5	141694154	Deletion	G	-	141694154	101,LGRM(Var)	1	6	16.6667	101,LGRM(Var, FR), 101,102,103,LGRM(Var) (comp), 101_coverage, 102_coverage, 103_coverage, 107_coverage, 108_coverage, 121_coverage	101,LGRM(Var, FR), 101,102,103,LGRM(Var) (comp), 101_coverage, 102_coverage, 103_coverage, 107_coverage, 108_coverage, 121_coverage	2	4	50	2	1	0.9801	34.3
chr6	31238928^31238929	Insertion	-	C	31238929	103,LGRM(Var)	1	6	16.6667	103,LGRM(Var, FR), 101,102,103,LGRM(Var) (comp), 101_coverage, 102_coverage, 103_coverage, 107_coverage, 108_coverage, 121_coverage	103,LGRM(Var, FR), 101,102,103,LGRM(Var) (comp)															48	160	30	25	28	0.9891	35.9
chr8	101300215^101300216	Insertion	-	T	101300216	101,LGRM(Var)	1	6	16.6667	101,LGRM(Var, FR), 101,102,103,LGRM(Var) (comp), 101_coverage, 102_coverage, 103_coverage, 107_coverage, 108_coverage, 121_coverage	101,LGRM(Var, FR), 101,102,103,LGRM(Var) (comp)	6	30	20	5	5	0.9448	34.2
chr9	6604711	SNV	A	G	6604711	103,LGRM(Var)	1	6	16.6667	103,LGRM(Var, FR), 101,102,103,LGRM(Var) (comp), 101_coverage, 102_coverage, 103_coverage, 107_coverage, 108_coverage, 121_coverage	103,LGRM(Var, FR), 101,102,103,LGRM(Var) (comp), 101_coverage, 102_coverage, 103_coverage, 107_coverage, 108_coverage, 121_coverage															10	10	100	3	10	1	34.6
chr1	92195428	SNV	G	C	92195428	103,LGRM(Var)	1	6	16.6667	103,LGRM(Var, FR), 101,102,103,LGRM(Var) (comp), 101_coverage, 102_coverage, 103_coverage, 107_coverage, 108_coverage, 121_coverage	103,LGRM(Var, FR), 101,102,103,LGRM(Var) (comp), 101_coverage, 102_coverage, 103_coverage, 107_coverage, 108_coverage, 121_coverage															11	11	100	9	5	1	31.4
chr1	92646870	Deletion	T	-	92646870	103,LGRM(Var)	1	6	16.6667	103,LGRM(Var, FR), 108,LGRM(Var, FR), 121,LGRM(Var, FR), 101,102,103,LGRM(Var) (comp), 107,108,121,LGRM(Var) (comp), 101_coverage, 102_coverage, 103_coverage, 107_coverage, 108_coverage, 121_coverage	103,LGRM(Var, FR), 101,102,103,LGRM(Var) (comp), 101_coverage, 102_coverage, 103_coverage, 107_coverage, 108_coverage, 121_coverage															5	20	25	5	1	0.9302	35.5
chr1	147090982	Deletion	C	-	147090982	102,LGRM(Var)	1	6	16.6667	102,LGRM(Var, FR), 101,102,103,LGRM(Var) (comp), 101_coverage, 102_coverage, 103_coverage, 107_coverage, 108_coverage, 121_coverage	102,LGRM(Var, FR), 101,102,103,LGRM(Var) (comp), 101_coverage, 102_coverage, 103_coverage, 107_coverage, 108_coverage, 121_coverage								4	15	26.6667	1	4	0.974	32
chr1	152280670	SNV	G	T	152280670	103,LGRM(Var)	1	6	16.6667	103,LGRM(Var, FR), 101,102,103,LGRM(Var) (comp), 101_coverage, 102_coverage, 103_coverage, 107_coverage, 108_coverage, 121_coverage	103,LGRM(Var, FR), 101,102,103,LGRM(Var) (comp), 101_coverage, 102_coverage, 103_coverage, 107_coverage, 108_coverage, 121_coverage															7	7	100	5	4	1	35.8
chr1	154530929	Deletion	C	-	154530929	103,LGRM(Var)	1	6	16.6667	103,LGRM(Var, FR), 101,102,103,LGRM(Var) (comp), 101_coverage, 102_coverage, 103_coverage, 107_coverage, 108_coverage, 121_coverage	103,LGRM(Var, FR), 101,102,103,LGRM(Var) (comp), 101_coverage, 102_coverage, 103_coverage, 107_coverage, 108_coverage, 121_coverage															3	13	23.0769	1	3	0.9707	27
chr1	166927140	SNV	T	A	166927140	103,LGRM(Var)	1	6	16.6667	103,LGRM(Var, FR), 101,102,103,LGRM(Var) (comp), 101_coverage, 102_coverage, 103_coverage, 107_coverage, 108_coverage, 121_coverage	103,LGRM(Var, FR), 101,102,103,LGRM(Var) (comp), 101_coverage, 102_coverage, 103_coverage, 107_coverage, 108_coverage, 121_coverage															4	6	66.6667	4	3	0.9969	35.6
chr1	1139864^1139865	Insertion	-	C	1139865	103,LGRM(Var)	1	6	16.6667	103,LGRM(Var, FR), 101,102,103,LGRM(Var) (comp), 101_coverage, 102_coverage, 103_coverage, 107_coverage, 108_coverage, 121_coverage	103,LGRM(Var, FR), 101,102,103,LGRM(Var) (comp)															7	17	41.1765	8	0	1	36.3
chr1	155491185^155491186	Insertion	-	T	155491186	101,LGRM(Var)	1	6	16.6667	101,LGRM(Var, FR), 101,102,103,LGRM(Var) (comp), 101_coverage, 102_coverage, 103_coverage, 107_coverage, 108_coverage, 121_coverage	101,LGRM(Var, FR), 101,102,103,LGRM(Var) (comp)	5	19	26.3158	3	4	0.9954	33.9
chr1	197071084^197071085	Insertion	-	T	197071085	102,LGRM(Var)	1	6	16.6667	102,LGRM(Var, FR), 101,102,103,LGRM(Var) (comp), 101_coverage, 102_coverage, 103_coverage, 107_coverage, 108_coverage, 121_coverage	102,LGRM(Var, FR), 101,102,103,LGRM(Var) (comp)								4	16	25	3	3	0.9275	34.7
chr1	235602174^235602175	Insertion	-	A	235602175	102,LGRM(Var)	1	6	16.6667	102,LGRM(Var, FR), 101,102,103,LGRM(Var) (comp), 101_coverage, 102_coverage, 103_coverage, 107_coverage, 108_coverage, 121_coverage	102,LGRM(Var, FR), 101,102,103,LGRM(Var) (comp)								5	15	33.3333	5	2	0.9997	29.7
chr1	40981323^40981324	Insertion	-	A	40981324	102,LGRM(Var)	1	6	16.6667	102,LGRM(Var, FR), 101,102,103,LGRM(Var) (comp), 101_coverage, 102_coverage, 103_coverage, 107_coverage, 108_coverage, 121_coverage	102,LGRM(Var, FR), 101,102,103,LGRM(Var) (comp)								2	8	25	2	1	0.9424	36.3
chr1	46494558^46494559	Insertion	-	T	46494559	102,LGRM(Var)	1	6	16.6667	102,LGRM(Var, FR), 101,102,103,LGRM(Var) (comp), 101_coverage, 102_coverage, 103_coverage, 107_coverage, 108_coverage, 121_coverage	102,LGRM(Var, FR), 101,102,103,LGRM(Var) (comp)								2	4	50	2	2	0.9989	33.5
chr10	50944485	SNV	G	A	50944485	103,LGRM(Var)	1	6	16.6667	103,LGRM(Var, FR), 101,102,103,LGRM(Var) (comp), 101_coverage, 102_coverage, 103_coverage, 107_coverage, 108_coverage, 121_coverage	103,LGRM(Var, FR), 101,102,103,LGRM(Var) (comp), 101_coverage, 102_coverage, 103_coverage, 107_coverage, 108_coverage, 121_coverage															7	7	100	7	0	1	32
chr10	50950948	SNV	C	A	50950948	103,LGRM(Var)	1	6	16.6667	103,LGRM(Var, FR), 101,102,103,LGRM(Var) (comp), 101_coverage, 102_coverage, 103_coverage, 107_coverage, 108_coverage, 121_coverage	103,LGRM(Var, FR), 101,102,103,LGRM(Var) (comp), 101_coverage, 102_coverage, 103_coverage, 107_coverage, 108_coverage, 121_coverage															6	6	100	6	1	1	32.7
chr10	49654586^49654587	Insertion	-	T	49654587	102,LGRM(Var)	1	6	16.6667	102,LGRM(Var, FR), 101,102,103,LGRM(Var) (comp), 101_coverage, 102_coverage, 103_coverage, 107_coverage, 108_coverage, 121_coverage	102,LGRM(Var, FR), 101,102,103,LGRM(Var) (comp)								2	5	40	2	2	0.999	36.5
chr10	75290099^75290100	Insertion	-	T	75290100	102,LGRM(Var)	1	6	16.6667	102,LGRM(Var, FR), 101,102,103,LGRM(Var) (comp), 101_coverage, 102_coverage, 103_coverage, 107_coverage, 108_coverage, 121_coverage	102,LGRM(Var, FR), 101,102,103,LGRM(Var) (comp)								4	10	40	2	4	0.9999	27
chr12	40626083	SNV	G	C	40626083	103,LGRM(Var)	1	6	16.6667	103,LGRM(Var, FR), 101,102,103,LGRM(Var) (comp), 101_coverage, 102_coverage, 103_coverage, 107_coverage, 108_coverage, 121_coverage	103,LGRM(Var, FR), 101,102,103,LGRM(Var) (comp), 101_coverage, 102_coverage, 103_coverage, 107_coverage, 108_coverage, 121_coverage															4	4	100	4	1	1	38.2
chr12	57864624	SNV	A	G	57864624	103,LGRM(Var)	1	6	16.6667	103,LGRM(Var, FR), 101,102,103,LGRM(Var) (comp), 101_coverage, 102_coverage, 103_coverage, 107_coverage, 108_coverage, 121_coverage	103,LGRM(Var, FR), 101,102,103,LGRM(Var) (comp), 101_coverage, 102_coverage, 103_coverage, 107_coverage, 108_coverage, 121_coverage															1	4	25	1	1	0.9897	34
chr12	121678328	Deletion	T	-	121678328	103,LGRM(Var)	1	6	16.6667	103,LGRM(Var, FR), 101,102,103,LGRM(Var) (comp), 101_coverage, 102_coverage, 103_coverage, 107_coverage, 108_coverage, 121_coverage	103,LGRM(Var, FR), 101,102,103,LGRM(Var) (comp), 101_coverage, 101_coverage, 101_coverage, 102_coverage, 102_coverage, 102_coverage, 103_coverage, 103_coverage, 103_coverage, 107_coverage, 107_coverage, 107_coverage, 108_coverage, 108_coverage, 108_coverage, 121_coverage, 121_coverage, 121_coverage															5	12	41.6667	5	3	1	33
chr12	49438210^49438211	Insertion	-	T	49438211	102,LGRM(Var)	1	6	16.6667	102,LGRM(Var, FR), 101,102,103,LGRM(Var) (comp), 101_coverage, 102_coverage, 103_coverage, 107_coverage, 108_coverage, 121_coverage	102,LGRM(Var, FR), 101,102,103,LGRM(Var) (comp)								2	8	25	2	1	0.9244	23.3
chr12	56117811^56117812	Insertion	-	G	56117812	103,LGRM(Var)	1	6	16.6667	103,LGRM(Var, FR), 101,102,103,LGRM(Var) (comp), 101_coverage, 102_coverage, 103_coverage, 107_coverage, 108_coverage, 121_coverage	103,LGRM(Var, FR), 101,102,103,LGRM(Var) (comp)															6	16	37.5	7	2	1	30.3
chr13	21217725	SNV	C	T	21217725	103,LGRM(Var)	1	6	16.6667	103,LGRM(Var, FR), 101,102,103,LGRM(Var) (comp), 101_coverage, 102_coverage, 103_coverage, 107_coverage, 108_coverage, 121_coverage	103,LGRM(Var, FR), 101,102,103,LGRM(Var) (comp), 101_coverage, 102_coverage, 103_coverage, 107_coverage, 108_coverage, 121_coverage															3	10	30	3	1	0.9993	24
chr13	52603606	Deletion	C	-	52603606	102,LGRM(Var)	1	6	16.6667	102,LGRM(Var, FR), 101,102,103,LGRM(Var) (comp), 101_coverage, 102_coverage, 103_coverage, 107_coverage, 108_coverage, 121_coverage	102,LGRM(Var, FR), 101,102,103,LGRM(Var) (comp), 101_coverage, 102_coverage, 103_coverage, 107_coverage, 108_coverage, 121_coverage								4	16	25	4	1	0.9984	36.8
chr14	52507377	SNV	G	A	52507377	103,LGRM(Var)	1	6	16.6667	103,LGRM(Var, FR), 101,102,103,LGRM(Var) (comp), 101_coverage, 102_coverage, 103_coverage, 107_coverage, 108_coverage, 121_coverage	103,LGRM(Var, FR), 101,102,103,LGRM(Var) (comp), 101_coverage, 102_coverage, 103_coverage, 107_coverage, 108_coverage, 121_coverage															11	21	52.381	11	0	1	33.7
chr14	21897286^21897287	Insertion	-	T	21897287	102,LGRM(Var)	1	6	16.6667	102,LGRM(Var, FR), 101,102,103,LGRM(Var) (comp), 101_coverage, 102_coverage, 103_coverage, 107_coverage, 108_coverage, 121_coverage	102,LGRM(Var, FR), 101,102,103,LGRM(Var) (comp)								2	7	28.5714	2	1	0.9865	36.7
chr14	52936890^52936891	Insertion	-	GA	52936891	103,LGRM(Var)	1	6	16.6667	103,LGRM(Var, FR), 101,102,103,LGRM(Var) (comp), 101_coverage, 102_coverage, 103_coverage, 107_coverage, 108_coverage, 121_coverage	103,LGRM(Var, FR), 101,102,103,LGRM(Var) (comp)															8	17	47.0588	5	3	1	38.1
chr15	45408384	SNV	T	C	45408384	103,LGRM(Var)	1	6	16.6667	103,LGRM(Var, FR), 101,102,103,LGRM(Var) (comp), 101_coverage, 102_coverage, 103_coverage, 107_coverage, 108_coverage, 121_coverage	103,LGRM(Var, FR), 101,102,103,LGRM(Var) (comp), 101_coverage, 102_coverage, 103_coverage, 107_coverage, 108_coverage, 121_coverage															2	6	33.3333	2	2	0.9981	23
chr15	42054395^42054396	Insertion	-	A	42054396	102,LGRM(Var)	1	6	16.6667	102,LGRM(Var, FR), 101,102,103,LGRM(Var) (comp), 101_coverage, 102_coverage, 103_coverage, 107_coverage, 108_coverage, 121_coverage	102,LGRM(Var, FR), 101,102,103,LGRM(Var) (comp)								2	7	28.5714	2	2	0.9969	33.3
chr16	773159	Deletion	C	-	773159	103,LGRM(Var)	1	6	16.6667	103,LGRM(Var, FR), 101,102,103,LGRM(Var) (comp), 101_coverage, 102_coverage, 103_coverage, 107_coverage, 108_coverage, 121_coverage	103,LGRM(Var, FR), 101,102,103,LGRM(Var) (comp), 101_coverage, 102_coverage, 103_coverage, 107_coverage, 108_coverage, 121_coverage															2	8	25	2	0	0.9588	37
chr16	1402158^1402159	Insertion	-	G	1402159	103,LGRM(Var)	1	6	16.6667	103,LGRM(Var, FR), 101,102,103,LGRM(Var) (comp), 101_coverage, 102_coverage, 103_coverage, 107_coverage, 108_coverage, 121_coverage	103,LGRM(Var, FR), 101,102,103,LGRM(Var) (comp)															7	17	41.1765	6	1	0.9999	33.1
chr16	89940103^89940104	Insertion	-	G	89940104	101,LGRM(Var)	1	6	16.6667	101,LGRM(Var, FR), 101,102,103,LGRM(Var) (comp), 101_coverage, 102_coverage, 103_coverage, 107_coverage, 108_coverage, 121_coverage	101,LGRM(Var, FR), 101,102,103,LGRM(Var) (comp)	18	39	46.1538	17	7	1	31.5
chr17	4995361	SNV	C	A	4995361	103,LGRM(Var)	1	6	16.6667	103,LGRM(Var, FR), 101,102,103,LGRM(Var) (comp), 101_coverage, 102_coverage, 103_coverage, 107_coverage, 108_coverage, 121_coverage	103,LGRM(Var, FR), 101,102,103,LGRM(Var) (comp), 101_coverage, 102_coverage, 103_coverage, 107_coverage, 108_coverage, 121_coverage															7	8	87.5	4	6	0.9989	37.4
chr17	7611436	Deletion	C	-	7611436	103,LGRM(Var)	1	6	16.6667	103,LGRM(Var, FR), 101,102,103,LGRM(Var) (comp), 101_coverage, 102_coverage, 103_coverage, 107_coverage, 108_coverage, 121_coverage	103,LGRM(Var, FR), 101,102,103,LGRM(Var) (comp), 101_coverage, 102_coverage, 103_coverage, 107_coverage, 108_coverage, 121_coverage															12	25	48	7	6	1	27.6
chr17	7612784	Deletion	C	-	7612784	103,LGRM(Var)	1	6	16.6667	103,LGRM(Var, FR), 101,102,103,LGRM(Var) (comp), 101_coverage, 102_coverage, 103_coverage, 107_coverage, 108_coverage, 121_coverage	103,LGRM(Var, FR), 101,102,103,LGRM(Var) (comp), 101_coverage, 102_coverage, 103_coverage, 107_coverage, 108_coverage, 121_coverage															2	11	18.1818	2	1	0.933	24.3
chr17	33954713	SNV	C	T	33954713	102,LGRM(Var)	1	6	16.6667	102,LGRM(Var, FR), 101,102,103,LGRM(Var) (comp), 101_coverage, 102_coverage, 103_coverage, 107_coverage, 108_coverage, 121_coverage	102,LGRM(Var, FR), 101,102,103,LGRM(Var) (comp), 101_coverage, 102_coverage, 103_coverage, 107_coverage, 108_coverage, 121_coverage								2	4	50	1	2	0.9994	26.3
chr17	40818216	SNV	G	A	40818216	103,LGRM(Var)	1	6	16.6667	103,LGRM(Var, FR), 101,102,103,LGRM(Var) (comp), 101_coverage, 102_coverage, 103_coverage, 107_coverage, 108_coverage, 121_coverage	103,LGRM(Var, FR), 101,102,103,LGRM(Var) (comp), 101_coverage, 102_coverage, 103_coverage, 107_coverage, 108_coverage, 121_coverage															5	11	45.4545	2	4	1	32.8
chr17	260394^260395	Insertion	-	A	260395	101,LGRM(Var)	1	6	16.6667	101,LGRM(Var, FR), 101,102,103,LGRM(Var) (comp), 101_coverage, 102_coverage, 103_coverage, 107_coverage, 108_coverage, 121_coverage	101,LGRM(Var, FR), 101,102,103,LGRM(Var) (comp)	1	4	25	1	1	0.9321	34.5
chr17	29261314^29261315	Insertion	-	G	29261315	103,LGRM(Var)	1	6	16.6667	103,LGRM(Var, FR), 101,102,103,LGRM(Var) (comp), 101_coverage, 102_coverage, 103_coverage, 107_coverage, 108_coverage, 121_coverage	103,LGRM(Var, FR), 101,102,103,LGRM(Var) (comp)															18	20	90	18	0	0.995	35
chr17	34067551^34067552	Insertion	-	G	34067552	103,LGRM(Var)	1	6	16.6667	103,LGRM(Var, FR), 101,102,103,LGRM(Var) (comp), 101_coverage, 102_coverage, 103_coverage, 107_coverage, 108_coverage, 121_coverage	103,LGRM(Var, FR), 101,102,103,LGRM(Var) (comp)															7	8	87.5	8	0	0.9952	34.4
chr17	59821852^59821853	Insertion	-	T	59821853	102,LGRM(Var)	1	6	16.6667	102,LGRM(Var, FR), 101,102,103,LGRM(Var) (comp), 101_coverage, 102_coverage, 103_coverage, 107_coverage, 108_coverage, 121_coverage	102,LGRM(Var, FR), 101,102,103,LGRM(Var) (comp)								2	4	50	2	0	0.9652	26
chr19	1054340	Deletion	G	-	1054340	103,LGRM(Var)	1	6	16.6667	103,LGRM(Var, FR), 101,102,103,LGRM(Var) (comp), 101_coverage, 102_coverage, 103_coverage, 107_coverage, 108_coverage, 121_coverage	103,LGRM(Var, FR), 101,102,103,LGRM(Var) (comp), 101_coverage, 102_coverage, 103_coverage, 107_coverage, 108_coverage, 121_coverage															3	10	30	3	0	0.9855	20
chr19	2717764	SNV	C	A	2717764	103,LGRM(Var)	1	6	16.6667	103,LGRM(Var, FR), 101,102,103,LGRM(Var) (comp), 101_coverage, 102_coverage, 103_coverage, 107_coverage, 108_coverage, 121_coverage	103,LGRM(Var, FR), 101,102,103,LGRM(Var) (comp), 101_coverage, 102_coverage, 103_coverage, 107_coverage, 108_coverage, 121_coverage															4	4	100	4	0	0.9999	35.3
chr19	42558527	SNV	C	T	42558527	103,LGRM(Var)	1	6	16.6667	103,LGRM(Var, FR), 101,102,103,LGRM(Var) (comp), 101_coverage, 102_coverage, 103_coverage, 107_coverage, 108_coverage, 121_coverage	103,LGRM(Var, FR), 101,102,103,LGRM(Var) (comp), 101_coverage, 102_coverage, 103_coverage, 107_coverage, 108_coverage, 121_coverage															2	7	28.5714	3	1	0.9999	37.3
chr19	37117117^37117118	Insertion	-	A	37117118	103,LGRM(Var)	1	6	16.6667	103,LGRM(Var, FR), 101,102,103,LGRM(Var) (comp), 101_coverage, 102_coverage, 103_coverage, 107_coverage, 108_coverage, 121_coverage	103,LGRM(Var, FR), 101,102,103,LGRM(Var) (comp)															2	8	25	2	2	0.9902	35.8
chr19	52819171^52819172	Insertion	-	A	52819172	101,LGRM(Var)	1	6	16.6667	101,LGRM(Var, FR), 101,102,103,LGRM(Var) (comp), 101_coverage, 102_coverage, 103_coverage, 107_coverage, 108_coverage, 121_coverage	101,LGRM(Var, FR), 101,102,103,LGRM(Var) (comp)	3	7	42.8571	3	1	0.9987	37.3
chr2	43813555	SNV	A	G	43813555	103,LGRM(Var)	1	6	16.6667	103,LGRM(Var, FR), 101,102,103,LGRM(Var) (comp), 101_coverage, 102_coverage, 103_coverage, 107_coverage, 108_coverage, 121_coverage	103,LGRM(Var, FR), 101,102,103,LGRM(Var) (comp), 101_coverage, 102_coverage, 103_coverage, 107_coverage, 108_coverage, 121_coverage															11	32	34.375	12	0	1	38.3
chr2	48808292	SNV	C	T	48808292	103,LGRM(Var)	1	6	16.6667	103,LGRM(Var, FR), 101,102,103,LGRM(Var) (comp), 101_coverage, 102_coverage, 103_coverage, 107_coverage, 108_coverage, 121_coverage	103,LGRM(Var, FR), 101,102,103,LGRM(Var) (comp), 101_coverage, 102_coverage, 103_coverage, 107_coverage, 108_coverage, 121_coverage															5	18	27.7778	4	2	0.9997	37.7
chr2	175337723	SNV	A	G	175337723	103,LGRM(Var)	1	6	16.6667	103,LGRM(Var, FR), 101,102,103,LGRM(Var) (comp), 101_coverage, 102_coverage, 103_coverage, 107_coverage, 108_coverage, 121_coverage	103,LGRM(Var, FR), 101,102,103,LGRM(Var) (comp), 101_coverage, 102_coverage, 103_coverage, 107_coverage, 108_coverage, 121_coverage															5	8	62.5	4	1	1	33.6
chr2	207426937	SNV	C	G	207426937	103,LGRM(Var)	1	6	16.6667	103,LGRM(Var, FR), 101,102,103,LGRM(Var) (comp), 101_coverage, 102_coverage, 103_coverage, 107_coverage, 108_coverage, 121_coverage	103,LGRM(Var, FR), 101,102,103,LGRM(Var) (comp), 101_coverage, 102_coverage, 103_coverage, 107_coverage, 108_coverage, 121_coverage															15	19	78.9474	16	0	0.8355	36.9
chr2	241075710	SNV	C	T	241075710	103,LGRM(Var)	1	6	16.6667	103,LGRM(Var, FR), 101,102,103,LGRM(Var) (comp), 101_coverage, 102_coverage, 103_coverage, 107_coverage, 108_coverage, 121_coverage	103,LGRM(Var, FR), 101,102,103,LGRM(Var) (comp), 101_coverage, 102_coverage, 103_coverage, 107_coverage, 108_coverage, 121_coverage															5	9	55.5556	3	4	0.9999	29.4
chr2	136873482^136873483	Insertion	-	A	136873483	103,LGRM(Var)	1	6	16.6667	103,LGRM(Var, FR), 101,102,103,LGRM(Var) (comp), 101_coverage, 102_coverage, 103_coverage, 107_coverage, 108_coverage, 121_coverage	103,LGRM(Var, FR), 101,102,103,LGRM(Var) (comp)															9	11	81.8182	10	0	0.7035	31.2
chr2	149861972^149861973	Insertion	-	A	149861973	103,LGRM(Var)	1	6	16.6667	103,LGRM(Var, FR), 101,102,103,LGRM(Var) (comp), 101_coverage, 102_coverage, 103_coverage, 107_coverage, 108_coverage, 121_coverage	103,LGRM(Var, FR), 101,102,103,LGRM(Var) (comp)															4	12	33.3333	5	0	0.9972	32.4
chr2	165365287^165365288	Insertion	-	T	165365288	103,LGRM(Var)	1	6	16.6667	103,LGRM(Var, FR), 101,102,103,LGRM(Var) (comp), 101_coverage, 102_coverage, 103_coverage, 107_coverage, 108_coverage, 121_coverage	103,LGRM(Var, FR), 101,102,103,LGRM(Var) (comp)															13	43	30.2326	11	3	1	36.4
chr2	203839116^203839117	Insertion	-	T	203839117	103,LGRM(Var)	1	6	16.6667	103,LGRM(Var, FR), 101,102,103,LGRM(Var) (comp), 101_coverage, 102_coverage, 103_coverage, 107_coverage, 108_coverage, 121_coverage	103,LGRM(Var, FR), 101,102,103,LGRM(Var) (comp)															4	9	44.4444	3	4	1	33
chr2	97427711^97427712	Insertion	-	T	97427712	101,LGRM(Var)	1	6	16.6667	101,LGRM(Var, FR), 101,102,103,LGRM(Var) (comp), 101_coverage, 102_coverage, 103_coverage, 107_coverage, 108_coverage, 121_coverage	101,LGRM(Var, FR), 101,102,103,LGRM(Var) (comp)	3	5	60	3	2	0.9925	32
chr20	1294142^1294143	Insertion	-	A	1294143	103,LGRM(Var)	1	6	16.6667	103,LGRM(Var, FR), 101,102,103,LGRM(Var) (comp), 101_coverage, 102_coverage, 103_coverage, 107_coverage, 108_coverage, 121_coverage	103,LGRM(Var, FR), 101,102,103,LGRM(Var) (comp)															7	7	100	8	0	1	35
chr20	25498484^25498485	Insertion	-	C	25498485	103,LGRM(Var)	1	6	16.6667	103,LGRM(Var, FR), 101,102,103,LGRM(Var) (comp), 101_coverage, 102_coverage, 103_coverage, 107_coverage, 108_coverage, 121_coverage	103,LGRM(Var, FR), 101,102,103,LGRM(Var) (comp)															5	5	100	4	1	1	39.8
chr21	47536316^47536317	Insertion	-	G	47536317	103,LGRM(Var)	1	6	16.6667	103,LGRM(Var, FR), 101,102,103,LGRM(Var) (comp), 101_coverage, 102_coverage, 103_coverage, 107_coverage, 108_coverage, 121_coverage	103,LGRM(Var, FR), 101,102,103,LGRM(Var) (comp)															23	32	71.875	23	0	0.9998	37.1
chr3	195594842	Deletion	G	-	195594842	103,LGRM(Var)	1	6	16.6667	103,LGRM(Var, FR), 101,102,103,LGRM(Var) (comp), 101_coverage, 102_coverage, 103_coverage, 107_coverage, 108_coverage, 121_coverage	103,LGRM(Var, FR), 101,102,103,LGRM(Var) (comp), 101_coverage, 102_coverage, 103_coverage, 107_coverage, 108_coverage, 121_coverage															18	64	28.125	10	12	1	31.7
chr3	3216891^3216892	Insertion	-	T	3216892	101,LGRM(Var)	1	6	16.6667	101,LGRM(Var, FR), 101,102,103,LGRM(Var) (comp), 101_coverage, 102_coverage, 103_coverage, 107_coverage, 108_coverage, 121_coverage	101,LGRM(Var, FR), 101,102,103,LGRM(Var) (comp)	4	9	44.4444	4	2	1	36.3
chr4	2343246	SNV	G	A	2343246	103,LGRM(Var)	1	6	16.6667	103,LGRM(Var, FR), 101,102,103,LGRM(Var) (comp), 101_coverage, 102_coverage, 103_coverage, 107_coverage, 108_coverage, 121_coverage	103,LGRM(Var, FR), 101,102,103,LGRM(Var) (comp), 101_coverage, 102_coverage, 103_coverage, 107_coverage, 108_coverage, 121_coverage															7	9	77.7778	5	3	0.9086	38.3
chr4	187524062	SNV	C	A	187524062	103,LGRM(Var)	1	6	16.6667	103,LGRM(Var, FR), 101,102,103,LGRM(Var) (comp), 101_coverage, 102_coverage, 103_coverage, 107_coverage, 108_coverage, 121_coverage	103,LGRM(Var, FR), 101,102,103,LGRM(Var) (comp), 101_coverage, 102_coverage, 103_coverage, 107_coverage, 108_coverage, 121_coverage															13	13	100	12	2	1	34.9
chr4	109670618^109670619	Insertion	-	T	109670619	103,LGRM(Var)	1	6	16.6667	103,LGRM(Var, FR), 101,102,103,LGRM(Var) (comp), 101_coverage, 102_coverage, 103_coverage, 107_coverage, 108_coverage, 121_coverage	103,LGRM(Var, FR), 101,102,103,LGRM(Var) (comp)															16	20	80	12	5	0.7387	37.1
chr4	128807220^128807221	Insertion	-	T	128807221	101,LGRM(Var)	1	6	16.6667	101,LGRM(Var, FR), 101,102,103,LGRM(Var) (comp), 101_coverage, 102_coverage, 103_coverage, 107_coverage, 108_coverage, 121_coverage	101,LGRM(Var, FR), 101,102,103,LGRM(Var) (comp)	2	7	28.5714	2	1	0.956	27.7
chr4	143007331^143007332	Insertion	-	T	143007332	103,LGRM(Var)	1	6	16.6667	103,LGRM(Var, FR), 101,102,103,LGRM(Var) (comp), 101_coverage, 102_coverage, 103_coverage, 107_coverage, 108_coverage, 121_coverage	103,LGRM(Var, FR), 101,102,103,LGRM(Var) (comp)															3	10	30	4	0	0.9758	35.3
chr4	17885958^17885959	Insertion	-	T	17885959	101,LGRM(Var)	1	6	16.6667	101,LGRM(Var, FR), 101,102,103,LGRM(Var) (comp), 101_coverage, 102_coverage, 103_coverage, 107_coverage, 108_coverage, 121_coverage	101,LGRM(Var, FR), 101,102,103,LGRM(Var) (comp)	2	5	40	2	1	0.9874	38.3
chr5	140595308	SNV	C	T	140595308	103,LGRM(Var)	1	6	16.6667	103,LGRM(Var, FR), 101,102,103,LGRM(Var) (comp), 101_coverage, 102_coverage, 103_coverage, 107_coverage, 108_coverage, 121_coverage	103,LGRM(Var, FR), 101,102,103,LGRM(Var) (comp), 101_coverage, 102_coverage, 103_coverage, 107_coverage, 108_coverage, 121_coverage															1	5	20	1	1	0.9957	35
chr5	141023787	SNV	G	T	141023787	103,LGRM(Var)	1	6	16.6667	103,LGRM(Var, FR), 101,102,103,LGRM(Var) (comp), 101_coverage, 102_coverage, 103_coverage, 107_coverage, 108_coverage, 121_coverage	103,LGRM(Var, FR), 101,102,103,LGRM(Var) (comp), 101_coverage, 102_coverage, 103_coverage, 107_coverage, 108_coverage, 121_coverage															5	17	29.4118	5	3	1	35.5
chr5	130815368^130815369	Insertion	-	T	130815369	101,LGRM(Var)	1	6	16.6667	101,LGRM(Var, FR), 101,102,103,LGRM(Var) (comp), 101_coverage, 102_coverage, 103_coverage, 107_coverage, 108_coverage, 121_coverage	101,LGRM(Var, FR), 101,102,103,LGRM(Var) (comp)	3	7	42.8571	3	1	0.9991	34
chr5	71491428^71491429	Insertion	-	A	71491429	101,LGRM(Var)	1	6	16.6667	101,LGRM(Var, FR), 101,102,103,LGRM(Var) (comp), 101_coverage, 102_coverage, 103_coverage, 107_coverage, 108_coverage, 121_coverage	101,LGRM(Var, FR), 101,102,103,LGRM(Var) (comp)	7	21	33.3333	3	7	1	34.1
chr5	76373241^76373242	Insertion	-	C	76373242	103,LGRM(Var)	1	6	16.6667	103,LGRM(Var, FR), 101,102,103,LGRM(Var) (comp), 101_coverage, 102_coverage, 103_coverage, 107_coverage, 108_coverage, 121_coverage	103,LGRM(Var, FR), 101,102,103,LGRM(Var) (comp)															5	13	38.4615	2	4	0.9999	33.5
chr6	55739518	SNV	C	A	55739518	103,LGRM(Var)	1	6	16.6667	103,LGRM(Var, FR), 101,102,103,LGRM(Var) (comp), 101_coverage, 102_coverage, 103_coverage, 107_coverage, 108_coverage, 121_coverage	103,LGRM(Var, FR), 101,102,103,LGRM(Var) (comp), 101_coverage, 102_coverage, 103_coverage, 107_coverage, 108_coverage, 121_coverage															5	5	100	4	3	1	37.9
chr6	134492011	SNV	C	G	134492011	103,LGRM(Var)	1	6	16.6667	103,LGRM(Var, FR), 101,102,103,LGRM(Var) (comp), 101_coverage, 102_coverage, 103_coverage, 107_coverage, 108_coverage, 121_coverage	103,LGRM(Var, FR), 101,102,103,LGRM(Var) (comp), 101_coverage, 102_coverage, 103_coverage, 107_coverage, 108_coverage, 121_coverage															6	6	100	8	0	1	33.4
chr7	127013548^127013549	Insertion	-	T	127013549	103,LGRM(Var)	1	6	16.6667	103,LGRM(Var, FR), 101,102,103,LGRM(Var) (comp), 101_coverage, 102_coverage, 103_coverage, 107_coverage, 108_coverage, 121_coverage	103,LGRM(Var, FR), 101,102,103,LGRM(Var) (comp)															10	43	23.2558	8	5	0.9951	36.2
chr7	40228173^40228174	Insertion	-	A	40228174	103,LGRM(Var)	1	6	16.6667	103,LGRM(Var, FR), 101,102,103,LGRM(Var) (comp), 101_coverage, 102_coverage, 103_coverage, 107_coverage, 108_coverage, 121_coverage	103,LGRM(Var, FR), 101,102,103,LGRM(Var) (comp)															4	7	57.1429	5	0	0.9983	34.2
chr7	77580957^77580958	Insertion	-	A	77580958	102,LGRM(Var)	1	6	16.6667	102,LGRM(Var, FR), 101,102,103,LGRM(Var) (comp), 101_coverage, 102_coverage, 103_coverage, 107_coverage, 108_coverage, 121_coverage	102,LGRM(Var, FR), 101,102,103,LGRM(Var) (comp)								3	8	37.5	3	1	0.9982	34.5
chr8	67873748	SNV	G	T	67873748	103,LGRM(Var)	1	6	16.6667	103,LGRM(Var, FR), 101,102,103,LGRM(Var) (comp), 101_coverage, 102_coverage, 103_coverage, 107_coverage, 108_coverage, 121_coverage	103,LGRM(Var, FR), 101,102,103,LGRM(Var) (comp), 101_coverage, 102_coverage, 103_coverage, 107_coverage, 108_coverage, 121_coverage															6	18	33.3333	5	5	1	34.7
chr8	81399152	SNV	C	T	81399152	103,LGRM(Var)	1	6	16.6667	103,LGRM(Var, FR), 101,102,103,LGRM(Var) (comp), 101_coverage, 102_coverage, 103_coverage, 107_coverage, 108_coverage, 121_coverage	103,LGRM(Var, FR), 101,102,103,LGRM(Var) (comp), 101_coverage, 102_coverage, 103_coverage, 107_coverage, 108_coverage, 121_coverage															2	5	40	1	1	0.9977	39.5
chr8	121293288	SNV	C	A	121293288	103,LGRM(Var)	1	6	16.6667	103,LGRM(Var, FR), 101,102,103,LGRM(Var) (comp), 101_coverage, 102_coverage, 103_coverage, 107_coverage, 108_coverage, 121_coverage	103,LGRM(Var, FR), 101,102,103,LGRM(Var) (comp), 101_coverage, 102_coverage, 103_coverage, 107_coverage, 108_coverage, 121_coverage															3	14	21.4286	4	0	0.9701	35.3
chr8	144993716	SNV	G	A	144993716	101,LGRM(Var)	1	6	16.6667	101,LGRM(Var, FR), 101,102,103,LGRM(Var) (comp), 101_coverage, 102_coverage, 103_coverage, 107_coverage, 108_coverage, 121_coverage	101,LGRM(Var, FR), 101,102,103,LGRM(Var) (comp), 101_coverage, 102_coverage, 103_coverage, 107_coverage, 108_coverage, 121_coverage	21	70	30	11	16	1	28.1
chr8	12589275^12589276	Insertion	-	T	12589276	102,LGRM(Var)	1	6	16.6667	102,LGRM(Var, FR), 101,102,103,LGRM(Var) (comp), 101_coverage, 102_coverage, 103_coverage, 107_coverage, 108_coverage, 121_coverage	102,LGRM(Var, FR), 101,102,103,LGRM(Var) (comp)								1	3	33.3333	2	0	0.9206	38
chr8	133837585^133837586	Insertion	-	A	133837586	103,LGRM(Var)	1	6	16.6667	103,LGRM(Var, FR), 101,102,103,LGRM(Var) (comp), 101_coverage, 102_coverage, 103_coverage, 107_coverage, 108_coverage, 121_coverage	103,LGRM(Var, FR), 101,102,103,LGRM(Var) (comp)															7	34	20.5882	8	1	0.93	36.8
chr8	67860323^67860324	Insertion	-	T	67860324	103,LGRM(Var)	1	6	16.6667	103,LGRM(Var, FR), 101,102,103,LGRM(Var) (comp), 101_coverage, 102_coverage, 103_coverage, 107_coverage, 108_coverage, 121_coverage	103,LGRM(Var, FR), 101,102,103,LGRM(Var) (comp)															4	15	26.6667	4	2	0.9616	35
chrX	117814603^117814604	Insertion	-	A	117814604	103,LGRM(Var)	1	6	16.6667	103,LGRM(Var, FR), 101,102,103,LGRM(Var) (comp), 101_coverage, 102_coverage, 103_coverage, 107_coverage, 108_coverage, 121_coverage	103,LGRM(Var, FR), 101,102,103,LGRM(Var) (comp)															7	14	50	8	3	1	35.3
chrX	13764945^13764946	Insertion	-	A	13764946	103,LGRM(Var)	1	6	16.6667	103,LGRM(Var, FR), 101,102,103,LGRM(Var) (comp), 101_coverage, 102_coverage, 103_coverage, 107_coverage, 108_coverage, 121_coverage	103,LGRM(Var, FR), 101,102,103,LGRM(Var) (comp)															4	13	30.7692	4	1	0.9887	37.4
chrX	16761962^16761963	Insertion	-	T	16761963	101,LGRM(Var)	1	6	16.6667	101,LGRM(Var, FR), 101,102,103,LGRM(Var) (comp), 101_coverage, 102_coverage, 103_coverage, 107_coverage, 108_coverage, 121_coverage	101,LGRM(Var, FR), 101,102,103,LGRM(Var) (comp)	4	10	40	3	1	0.9936	35.8
chrX	47918004^47918005	Insertion	-	A	47918005	103,LGRM(Var)	1	6	16.6667	103,LGRM(Var, FR), 101,102,103,LGRM(Var) (comp), 101_coverage, 102_coverage, 103_coverage, 107_coverage, 108_coverage, 121_coverage	103,LGRM(Var, FR), 101,102,103,LGRM(Var) (comp)															4	10	40	1	3	0.9693	36.8
chr1	1237413	SNV	T	A	1237413	101,LGRM(Var)	1	6	16.6667	101,LGRM(Var, FR), 101,102,103,LGRM(Var) (comp), 101_coverage, 102_coverage, 103_coverage, 107_coverage, 108_coverage, 121_coverage	101,LGRM(Var, FR), 101,102,103,LGRM(Var) (comp), 101_coverage, 102_coverage, 103_coverage, 107_coverage, 108_coverage, 121_coverage	1	5	20	2	0	0.9045	34
chr1	1417586	SNV	G	A	1417586	103,LGRM(Var)	1	6	16.6667	103,LGRM(Var, FR), 101,102,103,LGRM(Var) (comp), 101_coverage, 102_coverage, 103_coverage, 107_coverage, 108_coverage, 121_coverage	103,LGRM(Var, FR), 101,102,103,LGRM(Var) (comp), 101_coverage, 102_coverage, 103_coverage, 107_coverage, 108_coverage, 121_coverage															12	53	22.6415	5	7	1	31.4
chr1	1417605	SNV	G	C	1417605	102,LGRM(Var)	1	6	16.6667	102,LGRM(Var, FR), 101,102,103,LGRM(Var) (comp), 101_coverage, 102_coverage, 103_coverage, 107_coverage, 108_coverage, 121_coverage	102,LGRM(Var, FR), 101,102,103,LGRM(Var) (comp), 101_coverage, 102_coverage, 103_coverage, 107_coverage, 108_coverage, 121_coverage								1	5	20	1	1	0.9395	28.5
chr1	3328895	SNV	C	T	3328895	103,LGRM(Var)	1	6	16.6667	103,LGRM(Var, FR), 101,102,103,LGRM(Var) (comp), 101_coverage, 102_coverage, 103_coverage, 107_coverage, 108_coverage, 121_coverage	103,LGRM(Var, FR), 101,102,103,LGRM(Var) (comp), 101_coverage, 102_coverage, 103_coverage, 107_coverage, 108_coverage, 121_coverage															1	5	20	1	1	0.9901	37
chr1	3416183	Deletion	G	-	3416183	102,LGRM(Var)	1	6	16.6667	102,LGRM(Var, FR), 101,102,103,LGRM(Var) (comp), 101_coverage, 102_coverage, 103_coverage, 107_coverage, 108_coverage, 121_coverage	102,LGRM(Var, FR), 101,102,103,LGRM(Var) (comp), 101_coverage, 102_coverage, 103_coverage, 107_coverage, 108_coverage, 121_coverage								1	4	25	1	1	0.986	33
chr1	3747653	SNV	A	G	3747653	102,LGRM(Var)	1	6	16.6667	102,LGRM(Var, FR), 101,102,103,LGRM(Var) (comp), 101_coverage, 102_coverage, 103_coverage, 107_coverage, 108_coverage, 121_coverage	102,LGRM(Var, FR), 101,102,103,LGRM(Var) (comp), 101_coverage, 102_coverage, 103_coverage, 107_coverage, 108_coverage, 121_coverage								1	4	25	2	0	0.9966	36
chr1	9305243	SNV	C	T	9305243	102,LGRM(Var)	1	6	16.6667	102,LGRM(Var, FR), 101,102,103,LGRM(Var) (comp), 101_coverage, 102_coverage, 103_coverage, 107_coverage, 108_coverage, 121_coverage	102,LGRM(Var, FR), 101,102,103,LGRM(Var) (comp), 101_coverage, 102_coverage, 103_coverage, 107_coverage, 108_coverage, 121_coverage								1	5	20	1	1	0.9905	31
chr1	10364341	SNV	T	G	10364341	101,LGRM(Var)	1	6	16.6667	101,LGRM(Var, FR), 101,102,103,LGRM(Var) (comp), 101_coverage, 102_coverage, 103_coverage, 107_coverage, 108_coverage, 121_coverage	101,LGRM(Var, FR), 101,102,103,LGRM(Var) (comp), 101_coverage, 102_coverage, 103_coverage, 107_coverage, 108_coverage, 121_coverage	1	5	20	1	1	0.9464	37
chr1	10689953	Deletion	A	-	10689953	102,LGRM(Var)	1	6	16.6667	102,LGRM(Var, FR), 101,102,103,LGRM(Var) (comp), 101_coverage, 102_coverage, 103_coverage, 107_coverage, 108_coverage, 121_coverage	102,LGRM(Var, FR), 101,102,103,LGRM(Var) (comp), 101_coverage, 102_coverage, 103_coverage, 107_coverage, 108_coverage, 121_coverage								1	6	16.6667	1	1	0.9605	36
chr1	10720011	SNV	A	G	10720011	102,LGRM(Var)	1	6	16.6667	102,LGRM(Var, FR), 101,102,103,LGRM(Var) (comp), 101_coverage, 102_coverage, 103_coverage, 107_coverage, 108_coverage, 121_coverage	102,LGRM(Var, FR), 101,102,103,LGRM(Var) (comp), 101_coverage, 102_coverage, 103_coverage, 107_coverage, 108_coverage, 121_coverage								1	4	25	1	1	0.9965	30
chr1	15642940	SNV	A	G	15642940	103,LGRM(Var)	1	6	16.6667	103,LGRM(Var, FR), 101,102,103,LGRM(Var) (comp), 101_coverage, 102_coverage, 103_coverage, 107_coverage, 108_coverage, 121_coverage	103,LGRM(Var, FR), 101,102,103,LGRM(Var) (comp), 101_coverage, 102_coverage, 103_coverage, 107_coverage, 108_coverage, 121_coverage															1	4	25	1	1	0.9888	39
chr1	15723862	SNV	A	G	15723862	103,LGRM(Var)	1	6	16.6667	103,LGRM(Var, FR), 101,102,103,LGRM(Var) (comp), 101_coverage, 102_coverage, 103_coverage, 107_coverage, 108_coverage, 121_coverage	103,LGRM(Var, FR), 101,102,103,LGRM(Var) (comp), 101_coverage, 102_coverage, 103_coverage, 107_coverage, 108_coverage, 121_coverage															1	4	25	1	1	0.9697	31.5
chr1	16260789	SNV	C	T	16260789	102,LGRM(Var)	1	6	16.6667	102,LGRM(Var, FR), 101,102,103,LGRM(Var) (comp), 101_coverage, 102_coverage, 103_coverage, 107_coverage, 108_coverage, 121_coverage	102,LGRM(Var, FR), 101,102,103,LGRM(Var) (comp), 101_coverage, 102_coverage, 103_coverage, 107_coverage, 108_coverage, 121_coverage								1	4	25	1	1	0.9935	36.5
chr1	16525734	SNV	T	C	16525734	102,LGRM(Var)	1	6	16.6667	102,LGRM(Var, FR), 101,102,103,LGRM(Var) (comp), 101_coverage, 102_coverage, 103_coverage, 107_coverage, 108_coverage, 121_coverage	102,LGRM(Var, FR), 101,102,103,LGRM(Var) (comp), 101_coverage, 102_coverage, 103_coverage, 107_coverage, 108_coverage, 121_coverage								1	5	20	1	1	0.9785	25.5
chr1	16717888	SNV	G	A	16717888	102,LGRM(Var)	1	6	16.6667	102,LGRM(Var, FR), 101,102,103,LGRM(Var) (comp), 101_coverage, 102_coverage, 103_coverage, 107_coverage, 108_coverage, 121_coverage	102,LGRM(Var, FR), 101,102,103,LGRM(Var) (comp), 101_coverage, 102_coverage, 103_coverage, 107_coverage, 108_coverage, 121_coverage								1	6	16.6667	2	0	0.9359	34.5
chr1	19212977	Deletion	T	-	19212977	102,LGRM(Var)	1	6	16.6667	102,LGRM(Var, FR), 101,102,103,LGRM(Var) (comp), 101_coverage, 102_coverage, 103_coverage, 107_coverage, 108_coverage, 121_coverage	102,LGRM(Var, FR), 101,102,103,LGRM(Var) (comp), 101_coverage, 102_coverage, 103_coverage, 107_coverage, 108_coverage, 121_coverage								1	7	14.2857	1	1	0.9786	35.5
chr1	22179286	SNV	C	T	22179286	102,LGRM(Var)	1	6	16.6667	102,LGRM(Var, FR), 101,102,103,LGRM(Var) (comp), 101_coverage, 102_coverage, 103_coverage, 107_coverage, 108_coverage, 121_coverage	102,LGRM(Var, FR), 101,102,103,LGRM(Var) (comp), 101_coverage, 102_coverage, 103_coverage, 107_coverage, 108_coverage, 121_coverage								1	4	25	1	1	0.9837	32
chr1	22214446	SNV	C	A	22214446	102,LGRM(Var)	1	6	16.6667	102,LGRM(Var, FR), 101,102,103,LGRM(Var) (comp), 101_coverage, 102_coverage, 103_coverage, 107_coverage, 108_coverage, 121_coverage	102,LGRM(Var, FR), 101,102,103,LGRM(Var) (comp), 101_coverage, 102_coverage, 103_coverage, 107_coverage, 108_coverage, 121_coverage								1	4	25	2	0	0.9854	34.5
chr1	23419007	Deletion	T	-	23419007	101,LGRM(Var)	1	6	16.6667	101,LGRM(Var, FR), 101,102,103,LGRM(Var) (comp), 101_coverage, 102_coverage, 103_coverage, 107_coverage, 108_coverage, 121_coverage	101,LGRM(Var, FR), 101,102,103,LGRM(Var) (comp), 101_coverage, 102_coverage, 103_coverage, 107_coverage, 108_coverage, 121_coverage	1	8	12.5	1	1	0.9481	32.5
chr1	23688600	Deletion	T	-	23688600	101,LGRM(Var)	1	6	16.6667	101,LGRM(Var, FR), 101,102,103,LGRM(Var) (comp), 101_coverage, 102_coverage, 103_coverage, 107_coverage, 108_coverage, 121_coverage	101,LGRM(Var, FR), 101,102,103,LGRM(Var) (comp), 101_coverage, 102_coverage, 103_coverage, 107_coverage, 108_coverage, 121_coverage	1	5	20	1	1	0.9479	36.5
chr1	23758243	SNV	G	A	23758243	102,LGRM(Var)	1	6	16.6667	102,LGRM(Var, FR), 101,102,103,LGRM(Var) (comp), 101_coverage, 102_coverage, 103_coverage, 107_coverage, 108_coverage, 121_coverage	102,LGRM(Var, FR), 101,102,103,LGRM(Var) (comp), 101_coverage, 102_coverage, 103_coverage, 107_coverage, 108_coverage, 121_coverage								1	7	14.2857	1	1	0.9391	36
chr1	23782514	SNV	C	T	23782514	102,LGRM(Var)	1	6	16.6667	102,LGRM(Var, FR), 101,102,103,LGRM(Var) (comp), 101_coverage, 102_coverage, 103_coverage, 107_coverage, 108_coverage, 121_coverage	102,LGRM(Var, FR), 101,102,103,LGRM(Var) (comp), 101_coverage, 102_coverage, 103_coverage, 107_coverage, 108_coverage, 121_coverage								1	6	16.6667	2	0	0.9407	33
chr1	25881382	SNV	T	C	25881382	102,LGRM(Var)	1	6	16.6667	102,LGRM(Var, FR), 101,102,103,LGRM(Var) (comp), 101_coverage, 102_coverage, 103_coverage, 107_coverage, 108_coverage, 121_coverage	102,LGRM(Var, FR), 101,102,103,LGRM(Var) (comp), 101_coverage, 102_coverage, 103_coverage, 107_coverage, 108_coverage, 121_coverage								1	6	16.6667	1	1	0.9676	29.5
chr1	27688685	SNV	A	G	27688685	101,LGRM(Var)	1	6	16.6667	101,LGRM(Var, FR), 101,102,103,LGRM(Var) (comp), 101_coverage, 102_coverage, 103_coverage, 107_coverage, 108_coverage, 121_coverage	101,LGRM(Var, FR), 101,102,103,LGRM(Var) (comp), 101_coverage, 102_coverage, 103_coverage, 107_coverage, 108_coverage, 121_coverage	1	4	25	1	1	0.9971	36
chr1	27706632	SNV	T	A	27706632	102,LGRM(Var)	1	6	16.6667	102,LGRM(Var, FR), 101,102,103,LGRM(Var) (comp), 101_coverage, 102_coverage, 103_coverage, 107_coverage, 108_coverage, 121_coverage	102,LGRM(Var, FR), 101,102,103,LGRM(Var) (comp), 101_coverage, 102_coverage, 103_coverage, 107_coverage, 108_coverage, 121_coverage								1	6	16.6667	1	1	0.9548	36.5
chr1	27876654	SNV	A	G	27876654	102,LGRM(Var)	1	6	16.6667	102,LGRM(Var, FR), 101,102,103,LGRM(Var) (comp), 101_coverage, 102_coverage, 103_coverage, 107_coverage, 108_coverage, 121_coverage	102,LGRM(Var, FR), 101,102,103,LGRM(Var) (comp), 101_coverage, 102_coverage, 103_coverage, 107_coverage, 108_coverage, 121_coverage								1	7	14.2857	1	1	0.9261	36
chr1	28315091	SNV	C	G	28315091	102,LGRM(Var)	1	6	16.6667	102,LGRM(Var, FR), 101,102,103,LGRM(Var) (comp), 101_coverage, 102_coverage, 103_coverage, 107_coverage, 108_coverage, 121_coverage	102,LGRM(Var, FR), 101,102,103,LGRM(Var) (comp), 101_coverage, 102_coverage, 103_coverage, 107_coverage, 108_coverage, 121_coverage								1	6	16.6667	1	1	0.9835	36.5
chr1	32279820	SNV	G	A	32279820	103,LGRM(Var)	1	6	16.6667	103,LGRM(Var, FR), 101,102,103,LGRM(Var) (comp), 101_coverage, 102_coverage, 103_coverage, 107_coverage, 108_coverage, 121_coverage	103,LGRM(Var, FR), 101,102,103,LGRM(Var) (comp), 101_coverage, 102_coverage, 103_coverage, 107_coverage, 108_coverage, 121_coverage															1	6	16.6667	1	1	0.9017	32.5
chr1	32671548	SNV	A	T	32671548	103,LGRM(Var)	1	6	16.6667	103,LGRM(Var, FR), 101,102,103,LGRM(Var) (comp), 101_coverage, 102_coverage, 103_coverage, 107_coverage, 108_coverage, 121_coverage	103,LGRM(Var, FR), 101,102,103,LGRM(Var) (comp), 101_coverage, 102_coverage, 103_coverage, 107_coverage, 108_coverage, 121_coverage															1	5	20	1	1	0.959	37
chr1	33613143	SNV	C	A	33613143	102,LGRM(Var)	1	6	16.6667	102,LGRM(Var, FR), 101,102,103,LGRM(Var) (comp), 101_coverage, 102_coverage, 103_coverage, 107_coverage, 108_coverage, 121_coverage	102,LGRM(Var, FR), 101,102,103,LGRM(Var) (comp), 101_coverage, 102_coverage, 103_coverage, 107_coverage, 108_coverage, 121_coverage								1	4	25	1	1	0.9727	35.5
chr1	35474406	SNV	C	T	35474406	101,LGRM(Var)	1	6	16.6667	101,LGRM(Var, FR), 101,102,103,LGRM(Var) (comp), 101_coverage, 102_coverage, 103_coverage, 107_coverage, 108_coverage, 121_coverage	101,LGRM(Var, FR), 101,102,103,LGRM(Var) (comp), 101_coverage, 102_coverage, 103_coverage, 107_coverage, 108_coverage, 121_coverage	1	6	16.6667	2	0	0.9782	38.5
chr1	38330062	SNV	C	A	38330062	101,LGRM(Var)	1	6	16.6667	101,LGRM(Var, FR), 101,102,103,LGRM(Var) (comp), 101_coverage, 102_coverage, 103_coverage, 107_coverage, 108_coverage, 121_coverage	101,LGRM(Var, FR), 101,102,103,LGRM(Var) (comp), 101_coverage, 102_coverage, 103_coverage, 107_coverage, 108_coverage, 121_coverage	1	5	20	1	1	0.9424	37
chr1	38355283	SNV	A	G	38355283	102,LGRM(Var)	1	6	16.6667	102,LGRM(Var, FR), 101,102,103,LGRM(Var) (comp), 101_coverage, 102_coverage, 103_coverage, 107_coverage, 108_coverage, 121_coverage	102,LGRM(Var, FR), 101,102,103,LGRM(Var) (comp), 101_coverage, 102_coverage, 103_coverage, 107_coverage, 108_coverage, 121_coverage								1	5	20	1	1	0.9894	33.5
chr1	38463655	SNV	G	A	38463655	101,LGRM(Var)	1	6	16.6667	101,LGRM(Var, FR), 101,102,103,LGRM(Var) (comp), 101_coverage, 102_coverage, 103_coverage, 107_coverage, 108_coverage, 121_coverage	101,LGRM(Var, FR), 101,102,103,LGRM(Var) (comp), 101_coverage, 102_coverage, 103_coverage, 107_coverage, 108_coverage, 121_coverage	1	5	20	2	0	0.9543	27.5
chr1	39784230	Deletion	G	-	39784230	102,LGRM(Var)	1	6	16.6667	102,LGRM(Var, FR), 101,102,103,LGRM(Var) (comp), 101_coverage, 102_coverage, 103_coverage, 107_coverage, 108_coverage, 121_coverage	102,LGRM(Var, FR), 101,102,103,LGRM(Var) (comp), 101_coverage, 102_coverage, 103_coverage, 107_coverage, 108_coverage, 121_coverage								1	4	25	1	1	0.9925	37.5
chr1	39898735	SNV	A	G	39898735	102,LGRM(Var)	1	6	16.6667	102,LGRM(Var, FR), 101,102,103,LGRM(Var) (comp), 101_coverage, 102_coverage, 103_coverage, 107_coverage, 108_coverage, 121_coverage	102,LGRM(Var, FR), 101,102,103,LGRM(Var) (comp), 101_coverage, 102_coverage, 103_coverage, 107_coverage, 108_coverage, 121_coverage								1	5	20	2	0	0.98	35.5
chr1	40148276	SNV	C	T	40148276	103,LGRM(Var)	1	6	16.6667	103,LGRM(Var, FR), 101,102,103,LGRM(Var) (comp), 101_coverage, 102_coverage, 103_coverage, 107_coverage, 108_coverage, 121_coverage	103,LGRM(Var, FR), 101,102,103,LGRM(Var) (comp), 101_coverage, 102_coverage, 103_coverage, 107_coverage, 108_coverage, 121_coverage															15	38	39.4737	14	6	1	36.7
chr1	40702472	SNV	G	A	40702472	102,LGRM(Var)	1	6	16.6667	102,LGRM(Var, FR), 101,102,103,LGRM(Var) (comp), 101_coverage, 102_coverage, 103_coverage, 107_coverage, 108_coverage, 121_coverage	102,LGRM(Var, FR), 101,102,103,LGRM(Var) (comp), 101_coverage, 102_coverage, 103_coverage, 107_coverage, 108_coverage, 121_coverage								1	4	25	1	1	0.9657	34.5
chr1	43850152	Deletion	C	-	43850152	102,LGRM(Var)	1	6	16.6667	102,LGRM(Var, FR), 101,102,103,LGRM(Var) (comp), 101_coverage, 102_coverage, 103_coverage, 107_coverage, 108_coverage, 121_coverage	102,LGRM(Var, FR), 101,102,103,LGRM(Var) (comp), 101_coverage, 102_coverage, 103_coverage, 107_coverage, 108_coverage, 121_coverage								1	4	25	1	1	0.9929	21.5
chr1	44386141	SNV	A	T	44386141	103,LGRM(Var)	1	6	16.6667	103,LGRM(Var, FR), 101,102,103,LGRM(Var) (comp), 101_coverage, 102_coverage, 103_coverage, 107_coverage, 108_coverage, 121_coverage	103,LGRM(Var, FR), 101,102,103,LGRM(Var) (comp), 101_coverage, 102_coverage, 103_coverage, 107_coverage, 108_coverage, 121_coverage															1	6	16.6667	1	1	0.961	37
chr1	44422599	SNV	G	A	44422599	101,LGRM(Var)	1	6	16.6667	101,LGRM(Var, FR), 101,102,103,LGRM(Var) (comp), 101_coverage, 102_coverage, 103_coverage, 107_coverage, 108_coverage, 121_coverage	101,LGRM(Var, FR), 101,102,103,LGRM(Var) (comp), 101_coverage, 102_coverage, 103_coverage, 107_coverage, 108_coverage, 121_coverage	1	4	25	2	0	0.9711	29
chr1	45469958	SNV	C	T	45469958	102,LGRM(Var)	1	6	16.6667	102,LGRM(Var, FR), 101,102,103,LGRM(Var) (comp), 101_coverage, 102_coverage, 103_coverage, 107_coverage, 108_coverage, 121_coverage	102,LGRM(Var, FR), 101,102,103,LGRM(Var) (comp), 101_coverage, 102_coverage, 103_coverage, 107_coverage, 108_coverage, 121_coverage								1	5	20	1	1	0.9619	26
chr1	46290183	Deletion	A	-	46290183	101,LGRM(Var)	1	6	16.6667	101,LGRM(Var, FR), 101,102,103,LGRM(Var) (comp), 101_coverage, 102_coverage, 103_coverage, 107_coverage, 108_coverage, 121_coverage	101,LGRM(Var, FR), 101,102,103,LGRM(Var) (comp), 101_coverage, 102_coverage, 103_coverage, 107_coverage, 108_coverage, 121_coverage	1	5	20	1	1	0.9826	39
chr1	47183618	SNV	C	A	47183618	102,LGRM(Var)	1	6	16.6667	102,LGRM(Var, FR), 101,102,103,LGRM(Var) (comp), 101_coverage, 102_coverage, 103_coverage, 107_coverage, 108_coverage, 121_coverage	102,LGRM(Var, FR), 101,102,103,LGRM(Var) (comp), 101_coverage, 102_coverage, 103_coverage, 107_coverage, 108_coverage, 121_coverage								1	6	16.6667	1	1	0.9034	34.5
chr1	47183657	SNV	C	A	47183657	102,LGRM(Var)	1	6	16.6667	102,LGRM(Var, FR), 101,102,103,LGRM(Var) (comp), 101_coverage, 102_coverage, 103_coverage, 107_coverage, 108_coverage, 121_coverage	102,LGRM(Var, FR), 101,102,103,LGRM(Var) (comp), 101_coverage, 102_coverage, 103_coverage, 107_coverage, 108_coverage, 121_coverage								1	5	20	1	1	0.9712	35
chr1	52704226	SNV	A	C	52704226	102,LGRM(Var)	1	6	16.6667	102,LGRM(Var, FR), 101,102,103,LGRM(Var) (comp), 101_coverage, 102_coverage, 103_coverage, 107_coverage, 108_coverage, 121_coverage	102,LGRM(Var, FR), 101,102,103,LGRM(Var) (comp), 101_coverage, 102_coverage, 103_coverage, 107_coverage, 108_coverage, 121_coverage								1	6	16.6667	1	1	0.966	31
chr1	57170052	SNV	A	T	57170052	102,LGRM(Var)	1	6	16.6667	102,LGRM(Var, FR), 101,102,103,LGRM(Var) (comp), 101_coverage, 102_coverage, 103_coverage, 107_coverage, 108_coverage, 121_coverage	102,LGRM(Var, FR), 101,102,103,LGRM(Var) (comp), 101_coverage, 102_coverage, 103_coverage, 107_coverage, 108_coverage, 121_coverage								1	5	20	1	1	0.9901	34
chr1	59127126	SNV	A	G	59127126	101,LGRM(Var)	1	6	16.6667	101,LGRM(Var, FR), 101,102,103,LGRM(Var) (comp), 101_coverage, 102_coverage, 103_coverage, 107_coverage, 108_coverage, 121_coverage	101,LGRM(Var, FR), 101,102,103,LGRM(Var) (comp), 101_coverage, 102_coverage, 103_coverage, 107_coverage, 108_coverage, 121_coverage	1	4	25	1	1	0.9941	33.5
chr1	64643189	Deletion	A	-	64643189	103,LGRM(Var)	1	6	16.6667	103,LGRM(Var, FR), 101,102,103,LGRM(Var) (comp), 101_coverage, 102_coverage, 103_coverage, 107_coverage, 108_coverage, 121_coverage	103,LGRM(Var, FR), 101,102,103,LGRM(Var) (comp), 101_coverage, 102_coverage, 103_coverage, 107_coverage, 108_coverage, 121_coverage															1	3	33.3333	1	1	0.9893	32
chr1	70694154	SNV	G	A	70694154	102,LGRM(Var)	1	6	16.6667	102,LGRM(Var, FR), 101,102,103,LGRM(Var) (comp), 101_coverage, 102_coverage, 103_coverage, 107_coverage, 108_coverage, 121_coverage	102,LGRM(Var, FR), 101,102,103,LGRM(Var) (comp), 101_coverage, 102_coverage, 103_coverage, 107_coverage, 108_coverage, 121_coverage								10	34	29.4118	9	2	0.9228	35.5
chr1	85029043	SNV	G	C	85029043	102,LGRM(Var)	1	6	16.6667	102,LGRM(Var, FR), 101,102,103,LGRM(Var) (comp), 101_coverage, 102_coverage, 103_coverage, 107_coverage, 108_coverage, 121_coverage	102,LGRM(Var, FR), 101,102,103,LGRM(Var) (comp), 101_coverage, 102_coverage, 103_coverage, 107_coverage, 108_coverage, 121_coverage								1	5	20	1	1	0.9267	30
chr1	85331263	SNV	G	C	85331263	101,LGRM(Var)	1	6	16.6667	101,LGRM(Var, FR), 101,102,103,LGRM(Var) (comp), 101_coverage, 102_coverage, 103_coverage, 107_coverage, 108_coverage, 121_coverage	101,LGRM(Var, FR), 101,102,103,LGRM(Var) (comp), 101_coverage, 102_coverage, 103_coverage, 107_coverage, 108_coverage, 121_coverage	1	4	25	1	1	0.9754	37
chr1	85331292	SNV	C	T	85331292	101,LGRM(Var)	1	6	16.6667	101,LGRM(Var, FR), 101,102,103,LGRM(Var) (comp), 101_coverage, 102_coverage, 103_coverage, 107_coverage, 108_coverage, 121_coverage	101,LGRM(Var, FR), 101,102,103,LGRM(Var) (comp), 101_coverage, 102_coverage, 103_coverage, 107_coverage, 108_coverage, 121_coverage	1	5	20	1	1	0.9358	31.5
chr1	85510880	SNV	G	T	85510880	102,LGRM(Var)	1	6	16.6667	102,LGRM(Var, FR), 101,102,103,LGRM(Var) (comp), 101_coverage, 102_coverage, 103_coverage, 107_coverage, 108_coverage, 121_coverage	102,LGRM(Var, FR), 101,102,103,LGRM(Var) (comp), 101_coverage, 102_coverage, 103_coverage, 107_coverage, 108_coverage, 121_coverage								1	7	14.2857	1	1	0.9752	37
chr1	85666035	Deletion	T	-	85666035	102,LGRM(Var)	1	6	16.6667	102,LGRM(Var, FR), 101,102,103,LGRM(Var) (comp), 101_coverage, 102_coverage, 103_coverage, 107_coverage, 108_coverage, 121_coverage	102,LGRM(Var, FR), 101,102,103,LGRM(Var) (comp), 101_coverage, 102_coverage, 103_coverage, 107_coverage, 108_coverage, 121_coverage								1	7	14.2857	1	1	0.9244	32.5
chr1	94650588	Deletion	A	-	94650588	101,LGRM(Var)	1	6	16.6667	101,LGRM(Var, FR), 101,102,103,LGRM(Var) (comp), 101_coverage, 102_coverage, 103_coverage, 107_coverage, 108_coverage, 121_coverage	101,LGRM(Var, FR), 101,102,103,LGRM(Var) (comp), 101_coverage, 102_coverage, 103_coverage, 107_coverage, 108_coverage, 121_coverage	1	4	25	2	0	0.9925	34
chr1	95322957	SNV	G	A	95322957	102,LGRM(Var)	1	6	16.6667	102,LGRM(Var, FR), 101,102,103,LGRM(Var) (comp), 101_coverage, 102_coverage, 103_coverage, 107_coverage, 108_coverage, 121_coverage	102,LGRM(Var, FR), 101,102,103,LGRM(Var) (comp), 101_coverage, 102_coverage, 103_coverage, 107_coverage, 108_coverage, 121_coverage								1	6	16.6667	1	1	0.9301	35
chr1	107599370	Deletion	G	-	107599370	103,LGRM(Var)	1	6	16.6667	103,LGRM(Var, FR), 101,102,103,LGRM(Var) (comp), 101_coverage, 102_coverage, 103_coverage, 107_coverage, 108_coverage, 121_coverage	103,LGRM(Var, FR), 101,102,103,LGRM(Var) (comp), 101_coverage, 102_coverage, 103_coverage, 107_coverage, 108_coverage, 121_coverage															9	25	36	9	4	1	35.2
chr1	107600371	SNV	C	T	107600371	102,LGRM(Var)	1	6	16.6667	102,LGRM(Var, FR), 101,102,103,LGRM(Var) (comp), 101_coverage, 102_coverage, 103_coverage, 107_coverage, 108_coverage, 121_coverage	102,LGRM(Var, FR), 101,102,103,LGRM(Var) (comp), 101_coverage, 102_coverage, 103_coverage, 107_coverage, 108_coverage, 121_coverage								1	6	16.6667	1	1	0.9317	32
chr1	109793234	Deletion	C	-	109793234	102,LGRM(Var)	1	6	16.6667	102,LGRM(Var, FR), 101,102,103,LGRM(Var) (comp), 101_coverage, 102_coverage, 103_coverage, 107_coverage, 108_coverage, 121_coverage	102,LGRM(Var, FR), 101,102,103,LGRM(Var) (comp), 101_coverage, 102_coverage, 103_coverage, 107_coverage, 108_coverage, 121_coverage								1	4	25	1	1	0.9934	32.5
chr1	109823030	SNV	G	A	109823030	101,LGRM(Var)	1	6	16.6667	101,LGRM(Var, FR), 101,102,103,LGRM(Var) (comp), 101_coverage, 102_coverage, 103_coverage, 107_coverage, 108_coverage, 121_coverage	101,LGRM(Var, FR), 101,102,103,LGRM(Var) (comp), 101_coverage, 102_coverage, 103_coverage, 107_coverage, 108_coverage, 121_coverage	1	4	25	2	0	0.9896	35.5
chr1	110146153	Deletion	A	-	110146153	103,LGRM(Var)	1	6	16.6667	103,LGRM(Var, FR), 101,102,103,LGRM(Var) (comp), 101_coverage, 102_coverage, 103_coverage, 107_coverage, 108_coverage, 121_coverage	103,LGRM(Var, FR), 101,102,103,LGRM(Var) (comp), 101_coverage, 102_coverage, 103_coverage, 107_coverage, 108_coverage, 121_coverage															1	3	33.3333	1	1	0.9634	38
chr1	111989750	SNV	G	A	111989750	101,LGRM(Var)	1	6	16.6667	101,LGRM(Var, FR), 101,102,103,LGRM(Var) (comp), 101_coverage, 102_coverage, 103_coverage, 107_coverage, 108_coverage, 121_coverage	101,LGRM(Var, FR), 101,102,103,LGRM(Var) (comp), 101_coverage, 102_coverage, 103_coverage, 107_coverage, 108_coverage, 121_coverage	1	7	14.2857	2	0	0.9018	30.5
chr1	112991636	SNV	C	T	112991636	102,LGRM(Var)	1	6	16.6667	102,LGRM(Var, FR), 101,102,103,LGRM(Var) (comp), 101_coverage, 102_coverage, 103_coverage, 107_coverage, 108_coverage, 121_coverage	102,LGRM(Var, FR), 101,102,103,LGRM(Var) (comp), 101_coverage, 102_coverage, 103_coverage, 107_coverage, 108_coverage, 121_coverage								1	5	20	1	1	0.9789	31.5
chr1	120166364	SNV	C	T	120166364	103,LGRM(Var)	1	6	16.6667	103,LGRM(Var, FR), 101,102,103,LGRM(Var) (comp), 101_coverage, 102_coverage, 103_coverage, 107_coverage, 108_coverage, 121_coverage	103,LGRM(Var, FR), 101,102,103,LGRM(Var) (comp), 101_coverage, 102_coverage, 103_coverage, 107_coverage, 108_coverage, 121_coverage															2	4	50	1	1	0.9927	30
chr1	120496234	SNV	C	T	120496234	102,LGRM(Var)	1	6	16.6667	102,LGRM(Var, FR), 101,102,103,LGRM(Var) (comp), 101_coverage, 102_coverage, 103_coverage, 107_coverage, 108_coverage, 121_coverage	102,LGRM(Var, FR), 101,102,103,LGRM(Var) (comp), 101_coverage, 102_coverage, 103_coverage, 107_coverage, 108_coverage, 121_coverage								1	8	12.5	1	1	0.9317	39.5
chr1	146466014	SNV	G	T	146466014	102,LGRM(Var)	1	6	16.6667	102,LGRM(Var, FR), 101,102,103,LGRM(Var) (comp), 101_coverage, 102_coverage, 103_coverage, 107_coverage, 108_coverage, 121_coverage	102,LGRM(Var, FR), 101,102,103,LGRM(Var) (comp), 101_coverage, 102_coverage, 103_coverage, 107_coverage, 108_coverage, 121_coverage								1	4	25	1	1	0.9945	41
chr1	149858858	SNV	A	G	149858858	103,LGRM(Var)	1	6	16.6667	103,LGRM(Var, FR), 101,102,103,LGRM(Var) (comp), 101_coverage, 102_coverage, 103_coverage, 107_coverage, 108_coverage, 121_coverage	103,LGRM(Var, FR), 101,102,103,LGRM(Var) (comp), 101_coverage, 102_coverage, 103_coverage, 107_coverage, 108_coverage, 121_coverage															2	8	25	2	1	0.9755	33.7
chr1	149885086	SNV	G	A	149885086	102,LGRM(Var)	1	6	16.6667	102,LGRM(Var, FR), 101,102,103,LGRM(Var) (comp), 101_coverage, 102_coverage, 103_coverage, 107_coverage, 108_coverage, 121_coverage	102,LGRM(Var, FR), 101,102,103,LGRM(Var) (comp), 101_coverage, 102_coverage, 103_coverage, 107_coverage, 108_coverage, 121_coverage								1	5	20	1	1	0.928	28
chr1	149895562	Deletion	G	-	149895562	101,LGRM(Var)	1	6	16.6667	101,LGRM(Var, FR), 101,102,103,LGRM(Var) (comp), 101_coverage, 102_coverage, 103_coverage, 107_coverage, 108_coverage, 121_coverage	101,LGRM(Var, FR), 101,102,103,LGRM(Var) (comp), 101_coverage, 102_coverage, 103_coverage, 107_coverage, 108_coverage, 121_coverage	8	35	22.8571	4	8	1	32.1
chr1	150485761	SNV	C	T	150485761	103,LGRM(Var)	1	6	16.6667	103,LGRM(Var, FR), 101,102,103,LGRM(Var) (comp), 101_coverage, 102_coverage, 103_coverage, 107_coverage, 108_coverage, 121_coverage	103,LGRM(Var, FR), 101,102,103,LGRM(Var) (comp), 101_coverage, 102_coverage, 103_coverage, 107_coverage, 108_coverage, 121_coverage															1	4	25	1	1	0.994	36.5
chr1	152082306	SNV	C	G	152082306	103,LGRM(Var)	1	6	16.6667	103,LGRM(Var, FR), 101,102,103,LGRM(Var) (comp), 101_coverage, 102_coverage, 103_coverage, 107_coverage, 108_coverage, 121_coverage	103,LGRM(Var, FR), 101,102,103,LGRM(Var) (comp), 101_coverage, 102_coverage, 103_coverage, 107_coverage, 108_coverage, 121_coverage															1	7	14.2857	1	1	0.9691	37.5
chr1	152082310	SNV	C	G	152082310	103,LGRM(Var)	1	6	16.6667	103,LGRM(Var, FR), 101,102,103,LGRM(Var) (comp), 101_coverage, 102_coverage, 103_coverage, 107_coverage, 108_coverage, 121_coverage	103,LGRM(Var, FR), 101,102,103,LGRM(Var) (comp), 101_coverage, 102_coverage, 103_coverage, 107_coverage, 108_coverage, 121_coverage															1	7	14.2857	1	1	0.9581	35.5
chr1	152285254	SNV	C	A	152285254	103,LGRM(Var)	1	6	16.6667	103,LGRM(Var, FR), 101,102,103,LGRM(Var) (comp), 101_coverage, 102_coverage, 103_coverage, 107_coverage, 108_coverage, 121_coverage	103,LGRM(Var, FR), 101,102,103,LGRM(Var) (comp), 101_coverage, 102_coverage, 103_coverage, 107_coverage, 108_coverage, 121_coverage															7	11	63.6364	7	3	0.9998	35.5
chr1	154320919	SNV	T	C	154320919	101,LGRM(Var)	1	6	16.6667	101,LGRM(Var, FR), 101,102,103,LGRM(Var) (comp), 101_coverage, 102_coverage, 103_coverage, 107_coverage, 108_coverage, 121_coverage	101,LGRM(Var, FR), 101,102,103,LGRM(Var) (comp), 101_coverage, 102_coverage, 103_coverage, 107_coverage, 108_coverage, 121_coverage	1	5	20	1	1	0.9044	24.5
chr1	155166973	SNV	T	C	155166973	102,LGRM(Var)	1	6	16.6667	102,LGRM(Var, FR), 101,102,103,LGRM(Var) (comp), 101_coverage, 102_coverage, 103_coverage, 107_coverage, 108_coverage, 121_coverage	102,LGRM(Var, FR), 101,102,103,LGRM(Var) (comp), 101_coverage, 102_coverage, 103_coverage, 107_coverage, 108_coverage, 121_coverage								1	6	16.6667	1	1	0.9391	37.5
chr1	155724176	SNV	C	T	155724176	101,LGRM(Var)	1	6	16.6667	101,LGRM(Var, FR), 101,102,103,LGRM(Var) (comp), 101_coverage, 102_coverage, 103_coverage, 107_coverage, 108_coverage, 121_coverage	101,LGRM(Var, FR), 101,102,103,LGRM(Var) (comp), 101_coverage, 102_coverage, 103_coverage, 107_coverage, 108_coverage, 121_coverage	1	4	25	1	1	0.9957	35.5
chr1	156046481	SNV	G	A	156046481	102,LGRM(Var)	1	6	16.6667	102,LGRM(Var, FR), 101,102,103,LGRM(Var) (comp), 101_coverage, 102_coverage, 103_coverage, 107_coverage, 108_coverage, 121_coverage	102,LGRM(Var, FR), 101,102,103,LGRM(Var) (comp), 101_coverage, 102_coverage, 103_coverage, 107_coverage, 108_coverage, 121_coverage								1	5	20	1	1	0.9659	34.5
chr1	156639812	SNV	G	T	156639812	101,LGRM(Var)	1	6	16.6667	101,LGRM(Var, FR), 101,102,103,LGRM(Var) (comp), 101_coverage, 102_coverage, 103_coverage, 107_coverage, 108_coverage, 121_coverage	101,LGRM(Var, FR), 101,102,103,LGRM(Var) (comp), 101_coverage, 102_coverage, 103_coverage, 107_coverage, 108_coverage, 121_coverage	1	4	25	1	1	0.9914	34.5
chr1	161047249	SNV	C	T	161047249	103,LGRM(Var)	1	6	16.6667	103,LGRM(Var, FR), 101,102,103,LGRM(Var) (comp), 101_coverage, 102_coverage, 103_coverage, 107_coverage, 108_coverage, 121_coverage	103,LGRM(Var, FR), 101,102,103,LGRM(Var) (comp), 101_coverage, 102_coverage, 103_coverage, 107_coverage, 108_coverage, 121_coverage															6	14	42.8571	8	0	1	36.4
chr1	161138834	SNV	G	C	161138834	102,LGRM(Var)	1	6	16.6667	102,LGRM(Var, FR), 101,102,103,LGRM(Var) (comp), 101_coverage, 102_coverage, 103_coverage, 107_coverage, 108_coverage, 121_coverage	102,LGRM(Var, FR), 101,102,103,LGRM(Var) (comp), 101_coverage, 102_coverage, 103_coverage, 107_coverage, 108_coverage, 121_coverage								1	5	20	1	1	0.9589	26.5
chr1	173628373	SNV	T	A	173628373	103,LGRM(Var)	1	6	16.6667	103,LGRM(Var, FR), 101,102,103,LGRM(Var) (comp), 101_coverage, 102_coverage, 103_coverage, 107_coverage, 108_coverage, 121_coverage	103,LGRM(Var, FR), 101,102,103,LGRM(Var) (comp), 101_coverage, 102_coverage, 103_coverage, 107_coverage, 108_coverage, 121_coverage															1	4	25	1	1	0.9789	38
chr1	179990060	Deletion	A	-	179990060	101,LGRM(Var)	1	6	16.6667	101,LGRM(Var, FR), 101,102,103,LGRM(Var) (comp), 101_coverage, 102_coverage, 103_coverage, 107_coverage, 108_coverage, 121_coverage	101,LGRM(Var, FR), 101,102,103,LGRM(Var) (comp), 101_coverage, 102_coverage, 103_coverage, 107_coverage, 108_coverage, 121_coverage	1	5	20	1	1	0.9462	19
chr1	182555433	SNV	G	A	182555433	102,LGRM(Var)	1	6	16.6667	102,LGRM(Var, FR), 101,102,103,LGRM(Var) (comp), 101_coverage, 102_coverage, 103_coverage, 107_coverage, 108_coverage, 121_coverage	102,LGRM(Var, FR), 101,102,103,LGRM(Var) (comp), 101_coverage, 102_coverage, 103_coverage, 107_coverage, 108_coverage, 121_coverage								1	6	16.6667	1	1	0.9627	35
chr1	183885761	SNV	C	T	183885761	103,LGRM(Var)	1	6	16.6667	103,LGRM(Var, FR), 101,102,103,LGRM(Var) (comp), 101_coverage, 102_coverage, 103_coverage, 107_coverage, 108_coverage, 121_coverage	103,LGRM(Var, FR), 101,102,103,LGRM(Var) (comp), 101_coverage, 102_coverage, 103_coverage, 107_coverage, 108_coverage, 121_coverage															1	5	20	1	1	0.9901	37
chr1	183944249	Deletion	T	-	183944249	103,LGRM(Var)	1	6	16.6667	103,LGRM(Var, FR), 101,102,103,LGRM(Var) (comp), 101_coverage, 102_coverage, 103_coverage, 107_coverage, 108_coverage, 121_coverage	103,LGRM(Var, FR), 101,102,103,LGRM(Var) (comp), 101_coverage, 102_coverage, 103_coverage, 107_coverage, 108_coverage, 121_coverage															1	6	16.6667	2	0	0.9747	36.5
chr1	196395037	SNV	G	A	196395037	103,LGRM(Var)	1	6	16.6667	103,LGRM(Var, FR), 101,102,103,LGRM(Var) (comp), 101_coverage, 102_coverage, 103_coverage, 107_coverage, 108_coverage, 121_coverage	103,LGRM(Var, FR), 101,102,103,LGRM(Var) (comp), 101_coverage, 102_coverage, 103_coverage, 107_coverage, 108_coverage, 121_coverage															1	6	16.6667	1	1	0.9506	36
chr1	200965523	Deletion	C	-	200965523	103,LGRM(Var)	1	6	16.6667	103,LGRM(Var, FR), 101,102,103,LGRM(Var) (comp), 101_coverage, 102_coverage, 103_coverage, 107_coverage, 108_coverage, 121_coverage	103,LGRM(Var, FR), 101,102,103,LGRM(Var) (comp), 101_coverage, 102_coverage, 103_coverage, 107_coverage, 108_coverage, 121_coverage															3	3	100	3	1	1	29.5
chr1	202245612	SNV	G	A	202245612	103,LGRM(Var)	1	6	16.6667	103,LGRM(Var, FR), 101,102,103,LGRM(Var) (comp), 101_coverage, 102_coverage, 103_coverage, 107_coverage, 108_coverage, 121_coverage	103,LGRM(Var, FR), 101,102,103,LGRM(Var) (comp), 101_coverage, 102_coverage, 103_coverage, 107_coverage, 108_coverage, 121_coverage															1	6	16.6667	2	0	0.9517	34
chr1	202863743	SNV	C	G	202863743	101,LGRM(Var)	1	6	16.6667	101,LGRM(Var, FR), 101,102,103,LGRM(Var) (comp), 101_coverage, 102_coverage, 103_coverage, 107_coverage, 108_coverage, 121_coverage	101,LGRM(Var, FR), 101,102,103,LGRM(Var) (comp), 101_coverage, 102_coverage, 103_coverage, 107_coverage, 108_coverage, 121_coverage	1	6	16.6667	1	1	0.9876	36.5
chr1	203680097	SNV	C	T	203680097	101,LGRM(Var)	1	6	16.6667	101,LGRM(Var, FR), 101,102,103,LGRM(Var) (comp), 101_coverage, 102_coverage, 103_coverage, 107_coverage, 108_coverage, 121_coverage	101,LGRM(Var, FR), 101,102,103,LGRM(Var) (comp), 101_coverage, 102_coverage, 103_coverage, 107_coverage, 108_coverage, 121_coverage	1	5	20	1	1	0.9819	34.5
chr1	205210970	SNV	G	A	205210970	103,LGRM(Var)	1	6	16.6667	103,LGRM(Var, FR), 101,102,103,LGRM(Var) (comp), 101_coverage, 102_coverage, 103_coverage, 107_coverage, 108_coverage, 121_coverage	103,LGRM(Var, FR), 101,102,103,LGRM(Var) (comp), 101_coverage, 102_coverage, 103_coverage, 107_coverage, 108_coverage, 121_coverage															2	8	25	2	2	0.9993	26.5
chr1	205275377	SNV	C	G	205275377	101,LGRM(Var)	1	6	16.6667	101,LGRM(Var, FR), 101,102,103,LGRM(Var) (comp), 101_coverage, 102_coverage, 103_coverage, 107_coverage, 108_coverage, 121_coverage	101,LGRM(Var, FR), 101,102,103,LGRM(Var) (comp), 101_coverage, 102_coverage, 103_coverage, 107_coverage, 108_coverage, 121_coverage	1	4	25	1	1	0.9959	35
chr1	205633736	Deletion	G	-	205633736	101,LGRM(Var)	1	6	16.6667	101,LGRM(Var, FR), 101,102,103,LGRM(Var) (comp), 101_coverage, 102_coverage, 103_coverage, 107_coverage, 108_coverage, 121_coverage	101,LGRM(Var, FR), 101,102,103,LGRM(Var) (comp), 101_coverage, 102_coverage, 103_coverage, 107_coverage, 108_coverage, 121_coverage	1	6	16.6667	1	1	0.9973	33
chr1	206628369	SNV	A	G	206628369	101,LGRM(Var)	1	6	16.6667	101,LGRM(Var, FR), 101,102,103,LGRM(Var) (comp), 101_coverage, 102_coverage, 103_coverage, 107_coverage, 108_coverage, 121_coverage	101,LGRM(Var, FR), 101,102,103,LGRM(Var) (comp), 101_coverage, 102_coverage, 103_coverage, 107_coverage, 108_coverage, 121_coverage	1	6	16.6667	1	1	0.9889	37.5
chr1	209956319	SNV	A	G	209956319	102,LGRM(Var)	1	6	16.6667	102,LGRM(Var, FR), 101,102,103,LGRM(Var) (comp), 101_coverage, 102_coverage, 103_coverage, 107_coverage, 108_coverage, 121_coverage	102,LGRM(Var, FR), 101,102,103,LGRM(Var) (comp), 101_coverage, 102_coverage, 103_coverage, 107_coverage, 108_coverage, 121_coverage								1	5	20	1	1	0.9826	39
chr1	210761327	SNV	T	C	210761327	103,LGRM(Var)	1	6	16.6667	103,LGRM(Var, FR), 101,102,103,LGRM(Var) (comp), 101_coverage, 102_coverage, 103_coverage, 107_coverage, 108_coverage, 121_coverage	103,LGRM(Var, FR), 101,102,103,LGRM(Var) (comp), 101_coverage, 102_coverage, 103_coverage, 107_coverage, 108_coverage, 121_coverage															4	9	44.4444	4	2	1	34
chr1	222734802	SNV	A	C	222734802	101,LGRM(Var)	1	6	16.6667	101,LGRM(Var, FR), 101,102,103,LGRM(Var) (comp), 101_coverage, 102_coverage, 103_coverage, 107_coverage, 108_coverage, 121_coverage	101,LGRM(Var, FR), 101,102,103,LGRM(Var) (comp), 101_coverage, 102_coverage, 103_coverage, 107_coverage, 108_coverage, 121_coverage	1	4	25	2	0	0.9967	35.5
chr1	223178244	Deletion	A	-	223178244	101,LGRM(Var)	1	6	16.6667	101,LGRM(Var, FR), 101,102,103,LGRM(Var) (comp), 101_coverage, 102_coverage, 103_coverage, 107_coverage, 108_coverage, 121_coverage	101,LGRM(Var, FR), 101,102,103,LGRM(Var) (comp), 101_coverage, 102_coverage, 103_coverage, 107_coverage, 108_coverage, 121_coverage	1	3	33.3333	1	1	0.9706	36
chr1	225268189	SNV	T	C	225268189	103,LGRM(Var)	1	6	16.6667	103,LGRM(Var, FR), 101,102,103,LGRM(Var) (comp), 101_coverage, 102_coverage, 103_coverage, 107_coverage, 108_coverage, 121_coverage	103,LGRM(Var, FR), 101,102,103,LGRM(Var) (comp), 101_coverage, 102_coverage, 103_coverage, 107_coverage, 108_coverage, 121_coverage															1	5	20	1	1	0.9459	37
chr1	227077792	SNV	C	A	227077792	102,LGRM(Var)	1	6	16.6667	102,LGRM(Var, FR), 101,102,103,LGRM(Var) (comp), 101_coverage, 102_coverage, 103_coverage, 107_coverage, 108_coverage, 121_coverage	102,LGRM(Var, FR), 101,102,103,LGRM(Var) (comp), 101_coverage, 102_coverage, 103_coverage, 107_coverage, 108_coverage, 121_coverage								1	5	20	2	0	0.9739	38
chr1	232600716	SNV	C	G	232600716	102,LGRM(Var)	1	6	16.6667	102,LGRM(Var, FR), 101,102,103,LGRM(Var) (comp), 101_coverage, 102_coverage, 103_coverage, 107_coverage, 108_coverage, 121_coverage	102,LGRM(Var, FR), 101,102,103,LGRM(Var) (comp), 101_coverage, 102_coverage, 103_coverage, 107_coverage, 108_coverage, 121_coverage								1	4	25	1	1	0.9981	39.5
chr1	234596061	SNV	A	T	234596061	101,LGRM(Var)	1	6	16.6667	101,LGRM(Var, FR), 101,102,103,LGRM(Var) (comp), 101_coverage, 102_coverage, 103_coverage, 107_coverage, 108_coverage, 121_coverage	101,LGRM(Var, FR), 101,102,103,LGRM(Var) (comp), 101_coverage, 102_coverage, 103_coverage, 107_coverage, 108_coverage, 121_coverage	1	4	25	2	0	0.9933	30.5
chr1	235972787	SNV	A	G	235972787	103,LGRM(Var)	1	6	16.6667	103,LGRM(Var, FR), 101,102,103,LGRM(Var) (comp), 101_coverage, 102_coverage, 103_coverage, 107_coverage, 108_coverage, 121_coverage	103,LGRM(Var, FR), 101,102,103,LGRM(Var) (comp), 101_coverage, 102_coverage, 103_coverage, 107_coverage, 108_coverage, 121_coverage															1	4	25	1	1	0.9884	37
chr1	237995914	SNV	C	A	237995914	103,LGRM(Var)	1	6	16.6667	103,LGRM(Var, FR), 101,102,103,LGRM(Var) (comp), 101_coverage, 102_coverage, 103_coverage, 107_coverage, 108_coverage, 121_coverage	103,LGRM(Var, FR), 101,102,103,LGRM(Var) (comp), 101_coverage, 102_coverage, 103_coverage, 107_coverage, 108_coverage, 121_coverage															5	5	100	5	4	1	33.2
chr1	247163225	SNV	A	T	247163225	103,LGRM(Var)	1	6	16.6667	103,LGRM(Var, FR), 101,102,103,LGRM(Var) (comp), 101_coverage, 102_coverage, 103_coverage, 107_coverage, 108_coverage, 121_coverage	103,LGRM(Var, FR), 101,102,103,LGRM(Var) (comp), 101_coverage, 102_coverage, 103_coverage, 107_coverage, 108_coverage, 121_coverage															7	25	28	6	1	0.9986	35.1
chr1	10384017^10384018	Insertion	-	A	10384018	101,LGRM(Var)	1	6	16.6667	101,LGRM(Var, FR), 101,102,103,LGRM(Var) (comp), 101_coverage, 102_coverage, 103_coverage, 107_coverage, 108_coverage, 121_coverage	101,LGRM(Var, FR), 101,102,103,LGRM(Var) (comp)	3	12	25	1	3	0.955	33
chr1	109743406..109743407	Deletion	TG	-	109743406	103,LGRM(Var)	1	6	16.6667	103,LGRM(Var, FR), 101,102,103,LGRM(Var) (comp), 101_coverage, 102_coverage, 103_coverage, 107_coverage, 108_coverage, 121_coverage	103,LGRM(Var, FR), 101,102,103,LGRM(Var) (comp), 101_coverage, 102_coverage, 103_coverage, 107_coverage, 108_coverage, 121_coverage															1	5	20	0	1	0.9659	36
chr1	114165495^114165496	Insertion	-	A	114165496	101,LGRM(Var)	1	6	16.6667	101,LGRM(Var, FR), 101,102,103,LGRM(Var) (comp), 101_coverage, 102_coverage, 103_coverage, 107_coverage, 108_coverage, 121_coverage	101,LGRM(Var, FR), 101,102,103,LGRM(Var) (comp)	2	5	40	2	1	0.9813	38
chr1	150526423^150526424	Insertion	-	G	150526424	101,LGRM(Var)	1	6	16.6667	101,LGRM(Var, FR), 101,102,103,LGRM(Var) (comp), 101_coverage, 102_coverage, 103_coverage, 107_coverage, 108_coverage, 121_coverage	101,LGRM(Var, FR), 101,102,103,LGRM(Var) (comp)	1	3	33.3333	1	1	0.9872	35
chr1	155448995^155448996	Insertion	-	T	155448996	102,LGRM(Var)	1	6	16.6667	102,LGRM(Var, FR), 101,102,103,LGRM(Var) (comp), 101_coverage, 102_coverage, 103_coverage, 107_coverage, 108_coverage, 121_coverage	102,LGRM(Var, FR), 101,102,103,LGRM(Var) (comp)								3	12	25	2	3	0.9913	31
chr1	1684347^1684348	Insertion	-	CC	1684348	101,LGRM(Var)	1	6	16.6667	101,LGRM(Var, FR), 103,LGRM(Var, FR), 101,102,103,LGRM(Var) (comp), 101_coverage, 102_coverage, 103_coverage, 107_coverage, 108_coverage, 121_coverage	101,LGRM(Var, FR), 101,102,103,LGRM(Var) (comp)	2	9	22.2222	0	2	0.9283	40
chr1	174952041^174952042	Insertion	-	G	174952042	103,LGRM(Var)	1	6	16.6667	103,LGRM(Var, FR), 101,102,103,LGRM(Var) (comp), 101_coverage, 102_coverage, 103_coverage, 107_coverage, 108_coverage, 121_coverage	103,LGRM(Var, FR), 101,102,103,LGRM(Var) (comp)															5	7	71.4286	5	0	0.9659	33.2
chr1	184680914..184680915	Deletion	AT	-	184680914	102,LGRM(Var)	1	6	16.6667	102,LGRM(Var, FR), 101,102,103,LGRM(Var) (comp), 101_coverage, 102_coverage, 103_coverage, 107_coverage, 108_coverage, 121_coverage	102,LGRM(Var, FR), 101,102,103,LGRM(Var) (comp), 101_coverage, 102_coverage, 103_coverage, 107_coverage, 108_coverage, 121_coverage								1	6	16.6667	0	1	0.9555	40
chr1	2116848^2116849	Insertion	-	T	2116849	102,LGRM(Var)	1	6	16.6667	102,LGRM(Var, FR), 101,102,103,LGRM(Var) (comp), 101_coverage, 102_coverage, 103_coverage, 107_coverage, 108_coverage, 121_coverage	102,LGRM(Var, FR), 101,102,103,LGRM(Var) (comp)								2	5	40	1	2	0.9903	36.7
chr1	214178537^214178538	Insertion	-	A	214178538	103,LGRM(Var)	1	6	16.6667	103,LGRM(Var, FR), 101,102,103,LGRM(Var) (comp), 101_coverage, 102_coverage, 103_coverage, 107_coverage, 108_coverage, 121_coverage	103,LGRM(Var, FR), 101,102,103,LGRM(Var) (comp)															1	3	33.3333	1	1	0.9396	36
chr1	214818825^214818826	Insertion	-	A	214818826	101,LGRM(Var)	1	6	16.6667	101,LGRM(Var, FR), 101,102,103,LGRM(Var) (comp), 101_coverage, 102_coverage, 103_coverage, 107_coverage, 108_coverage, 121_coverage	101,LGRM(Var, FR), 101,102,103,LGRM(Var) (comp)	5	13	38.4615	3	2	0.9911	34.4
chr1	222802632^222802633	Insertion	-	T	222802633	101,LGRM(Var)	1	6	16.6667	101,LGRM(Var, FR), 101,102,103,LGRM(Var) (comp), 101_coverage, 102_coverage, 103_coverage, 107_coverage, 108_coverage, 121_coverage	101,LGRM(Var, FR), 101,102,103,LGRM(Var) (comp)	5	16	31.25	5	3	0.9998	32.6
chr1	223536703..223536705	Deletion	TGC	-	223536703	102,LGRM(Var)	1	6	16.6667	102,LGRM(Var, FR), 101,102,103,LGRM(Var) (comp), 101_coverage, 102_coverage, 103_coverage, 107_coverage, 108_coverage, 121_coverage	102,LGRM(Var, FR), 101,102,103,LGRM(Var) (comp), 101_coverage, 102_coverage, 103_coverage, 107_coverage, 108_coverage, 121_coverage								2	7	28.5714	2	0	0.9919	31.5
chr1	224495747^224495748	Insertion	-	A	224495748	102,LGRM(Var)	1	6	16.6667	102,LGRM(Var, FR), 101,102,103,LGRM(Var) (comp), 101_coverage, 102_coverage, 103_coverage, 107_coverage, 108_coverage, 121_coverage	102,LGRM(Var, FR), 101,102,103,LGRM(Var) (comp)								2	4	50	2	0	0.9535	24.5
chr1	224621661^224621662	Insertion	-	C	224621662	101,LGRM(Var)	1	6	16.6667	101,LGRM(Var, FR), 102,LGRM(Var, FR), 103,LGRM(Var, FR), 107,LGRM(Var, FR), 108,LGRM(Var, FR), 101,102,103,LGRM(Var) (comp), 107,108,121,LGRM(Var) (comp), 101_coverage, 102_coverage, 103_coverage, 107_coverage, 108_coverage, 121_coverage	101,LGRM(Var, FR), 101,102,103,LGRM(Var) (comp)	6	21	28.5714	1	5	0.9421	36.8
chr1	224621661^224621662	Insertion	-	G	224621662	101,LGRM(Var)	1	6	16.6667	101,LGRM(Var, FR), 102,LGRM(Var, FR), 103,LGRM(Var, FR), 107,LGRM(Var, FR), 108,LGRM(Var, FR), 101,102,103,LGRM(Var) (comp), 107,108,121,LGRM(Var) (comp), 101_coverage, 102_coverage, 103_coverage, 107_coverage, 108_coverage, 121_coverage	101,LGRM(Var, FR), 101,102,103,LGRM(Var) (comp)	6	21	28.5714	1	5	0.9337	35.3
chr1	227335159..227335160	Deletion	CC	-	227335159	102,LGRM(Var)	1	6	16.6667	102,LGRM(Var, FR), 101,102,103,LGRM(Var) (comp), 101_coverage, 102_coverage, 103_coverage, 107_coverage, 108_coverage, 121_coverage	102,LGRM(Var, FR), 101,102,103,LGRM(Var) (comp), 101_coverage, 102_coverage, 103_coverage, 107_coverage, 108_coverage, 121_coverage								1	5	20	0	1	0.9543	30
chr1	25785185^25785186	Insertion	-	A	25785186	102,LGRM(Var)	1	6	16.6667	102,LGRM(Var, FR), 101,102,103,LGRM(Var) (comp), 101_coverage, 102_coverage, 103_coverage, 107_coverage, 108_coverage, 121_coverage	102,LGRM(Var, FR), 101,102,103,LGRM(Var) (comp)								2	4	50	1	2	0.9944	35.3
chr1	26664164^26664165	Insertion	-	C	26664165	103,LGRM(Var)	1	6	16.6667	103,LGRM(Var, FR), 101,102,103,LGRM(Var) (comp), 101_coverage, 102_coverage, 103_coverage, 107_coverage, 108_coverage, 121_coverage	103,LGRM(Var, FR), 101,102,103,LGRM(Var) (comp)															7	13	53.8462	6	1	1	31.6
chr1	32673075^32673076	Insertion	-	A	32673076	101,LGRM(Var)	1	6	16.6667	101,LGRM(Var, FR), 101,102,103,LGRM(Var) (comp), 101_coverage, 102_coverage, 103_coverage, 107_coverage, 108_coverage, 121_coverage	101,LGRM(Var, FR), 101,102,103,LGRM(Var) (comp)	2	8	25	2	2	0.9758	34.8
chr1	32829614^32829615	Insertion	-	A	32829615	101,LGRM(Var)	1	6	16.6667	101,LGRM(Var, FR), 101,102,103,LGRM(Var) (comp), 101_coverage, 102_coverage, 103_coverage, 107_coverage, 108_coverage, 121_coverage	101,LGRM(Var, FR), 101,102,103,LGRM(Var) (comp)	1	5	20	1	1	0.9081	38
chr1	33145340^33145341	Insertion	-	T	33145341	101,LGRM(Var)	1	6	16.6667	101,LGRM(Var, FR), 101,102,103,LGRM(Var) (comp), 101_coverage, 102_coverage, 103_coverage, 107_coverage, 108_coverage, 121_coverage	101,LGRM(Var, FR), 101,102,103,LGRM(Var) (comp)	22	87	25.2874	16	19	1	36.7
chr1	3413346^3413347	Insertion	-	C	3413347	103,LGRM(Var)	1	6	16.6667	103,LGRM(Var, FR), 101,102,103,LGRM(Var) (comp), 101_coverage, 102_coverage, 103_coverage, 107_coverage, 108_coverage, 121_coverage	103,LGRM(Var, FR), 101,102,103,LGRM(Var) (comp)															2	4	50	1	1	0.9881	38
chr1	38032473^38032474	Insertion	-	T	38032474	101,LGRM(Var)	1	6	16.6667	101,LGRM(Var, FR), 101,102,103,LGRM(Var) (comp), 101_coverage, 102_coverage, 103_coverage, 107_coverage, 108_coverage, 121_coverage	101,LGRM(Var, FR), 101,102,103,LGRM(Var) (comp)	2	8	25	2	1	0.9619	36
chr1	39322619^39322620	Insertion	-	A	39322620	101,LGRM(Var)	1	6	16.6667	101,LGRM(Var, FR), 101,102,103,LGRM(Var) (comp), 101_coverage, 102_coverage, 103_coverage, 107_coverage, 108_coverage, 121_coverage	101,LGRM(Var, FR), 101,102,103,LGRM(Var) (comp)	3	10	30	2	2	0.9871	40
chr1	40701985^40701986	Insertion	-	A	40701986	101,LGRM(Var)	1	6	16.6667	101,LGRM(Var, FR), 101,102,103,LGRM(Var) (comp), 101_coverage, 102_coverage, 103_coverage, 107_coverage, 108_coverage, 121_coverage	101,LGRM(Var, FR), 101,102,103,LGRM(Var) (comp)	3	7	42.8571	3	0	0.9357	37
chr1	40702442^40702443	Insertion	-	T	40702443	102,LGRM(Var)	1	6	16.6667	102,LGRM(Var, FR), 101,102,103,LGRM(Var) (comp), 101_coverage, 102_coverage, 103_coverage, 107_coverage, 108_coverage, 121_coverage	102,LGRM(Var, FR), 101,102,103,LGRM(Var) (comp)								1	4	25	1	1	0.9105	39
chr1	41300769^41300770	Insertion	-	G	41300770	103,LGRM(Var)	1	6	16.6667	103,LGRM(Var, FR), 101,102,103,LGRM(Var) (comp), 101_coverage, 102_coverage, 103_coverage, 107_coverage, 108_coverage, 121_coverage	103,LGRM(Var, FR), 101,102,103,LGRM(Var) (comp)															3	4	75	3	0	0.8579	36.7
chr1	54291558^54291559	Insertion	-	A	54291559	102,LGRM(Var)	1	6	16.6667	102,LGRM(Var, FR), 101,102,103,LGRM(Var) (comp), 101_coverage, 102_coverage, 103_coverage, 107_coverage, 108_coverage, 121_coverage	102,LGRM(Var, FR), 101,102,103,LGRM(Var) (comp)								7	20	35	6	1	0.915	34
chr1	93599293^93599294	Insertion	-	A	93599294	102,LGRM(Var)	1	6	16.6667	102,LGRM(Var, FR), 101,102,103,LGRM(Var) (comp), 101_coverage, 102_coverage, 103_coverage, 107_coverage, 108_coverage, 121_coverage	102,LGRM(Var, FR), 101,102,103,LGRM(Var) (comp)								3	6	50	2	2	0.9983	31.3
chr10	15183511	SNV	C	G	15183511	102,LGRM(Var)	1	6	16.6667	102,LGRM(Var, FR), 101,102,103,LGRM(Var) (comp), 101_coverage, 102_coverage, 103_coverage, 107_coverage, 108_coverage, 121_coverage	102,LGRM(Var, FR), 101,102,103,LGRM(Var) (comp), 101_coverage, 102_coverage, 103_coverage, 107_coverage, 108_coverage, 121_coverage								1	6	16.6667	1	1	0.9896	38
chr10	21804446	SNV	C	A	21804446	103,LGRM(Var)	1	6	16.6667	103,LGRM(Var, FR), 101,102,103,LGRM(Var) (comp), 101_coverage, 102_coverage, 103_coverage, 107_coverage, 108_coverage, 121_coverage	103,LGRM(Var, FR), 101,102,103,LGRM(Var) (comp), 101_coverage, 102_coverage, 103_coverage, 107_coverage, 108_coverage, 121_coverage															3	7	42.8571	2	3	1	36.2
chr10	26500830	SNV	T	C	26500830	101,LGRM(Var)	1	6	16.6667	101,LGRM(Var, FR), 101,102,103,LGRM(Var) (comp), 101_coverage, 102_coverage, 103_coverage, 107_coverage, 108_coverage, 121_coverage	101,LGRM(Var, FR), 101,102,103,LGRM(Var) (comp), 101_coverage, 102_coverage, 103_coverage, 107_coverage, 108_coverage, 121_coverage	1	5	20	1	1	0.9735	31.5
chr10	27444482	SNV	C	T	27444482	102,LGRM(Var)	1	6	16.6667	102,LGRM(Var, FR), 101,102,103,LGRM(Var) (comp), 101_coverage, 102_coverage, 103_coverage, 107_coverage, 108_coverage, 121_coverage	102,LGRM(Var, FR), 101,102,103,LGRM(Var) (comp), 101_coverage, 102_coverage, 103_coverage, 107_coverage, 108_coverage, 121_coverage								1	7	14.2857	1	1	0.9718	36
chr10	27475433	SNV	C	T	27475433	101,LGRM(Var)	1	6	16.6667	101,LGRM(Var, FR), 101,102,103,LGRM(Var) (comp), 101_coverage, 102_coverage, 103_coverage, 107_coverage, 108_coverage, 121_coverage	101,LGRM(Var, FR), 101,102,103,LGRM(Var) (comp), 101_coverage, 102_coverage, 103_coverage, 107_coverage, 108_coverage, 121_coverage	2	7	28.5714	1	1	0.9828	32.5
chr10	28032321	SNV	C	G	28032321	103,LGRM(Var)	1	6	16.6667	103,LGRM(Var, FR), 101,102,103,LGRM(Var) (comp), 101_coverage, 102_coverage, 103_coverage, 107_coverage, 108_coverage, 121_coverage	103,LGRM(Var, FR), 101,102,103,LGRM(Var) (comp), 101_coverage, 102_coverage, 103_coverage, 107_coverage, 108_coverage, 121_coverage															1	4	25	1	1	0.9963	32
chr10	28229502	SNV	C	A	28229502	103,LGRM(Var)	1	6	16.6667	103,LGRM(Var, FR), 101,102,103,LGRM(Var) (comp), 101_coverage, 102_coverage, 103_coverage, 107_coverage, 108_coverage, 121_coverage	103,LGRM(Var, FR), 101,102,103,LGRM(Var) (comp), 101_coverage, 102_coverage, 103_coverage, 107_coverage, 108_coverage, 121_coverage															2	5	40	2	0	0.9913	33
chr10	30317195	SNV	A	G	30317195	103,LGRM(Var)	1	6	16.6667	103,LGRM(Var, FR), 101,102,103,LGRM(Var) (comp), 101_coverage, 102_coverage, 103_coverage, 107_coverage, 108_coverage, 121_coverage	103,LGRM(Var, FR), 101,102,103,LGRM(Var) (comp), 101_coverage, 102_coverage, 103_coverage, 107_coverage, 108_coverage, 121_coverage															2	6	33.3333	2	1	0.9987	35.3
chr10	34400300	SNV	C	T	34400300	102,LGRM(Var)	1	6	16.6667	102,LGRM(Var, FR), 101,102,103,LGRM(Var) (comp), 101_coverage, 102_coverage, 103_coverage, 107_coverage, 108_coverage, 121_coverage	102,LGRM(Var, FR), 101,102,103,LGRM(Var) (comp), 101_coverage, 102_coverage, 103_coverage, 107_coverage, 108_coverage, 121_coverage								1	4	25	1	1	0.9846	33.5
chr10	34408541	SNV	C	T	34408541	103,LGRM(Var)	1	6	16.6667	103,LGRM(Var, FR), 101,102,103,LGRM(Var) (comp), 101_coverage, 102_coverage, 103_coverage, 107_coverage, 108_coverage, 121_coverage	103,LGRM(Var, FR), 101,102,103,LGRM(Var) (comp), 101_coverage, 102_coverage, 103_coverage, 107_coverage, 108_coverage, 121_coverage															3	5	60	1	2	0.9773	37.7
chr10	35929528	SNV	G	T	35929528	101,LGRM(Var)	1	6	16.6667	101,LGRM(Var, FR), 101,102,103,LGRM(Var) (comp), 101_coverage, 102_coverage, 103_coverage, 107_coverage, 108_coverage, 121_coverage	101,LGRM(Var, FR), 101,102,103,LGRM(Var) (comp), 101_coverage, 102_coverage, 103_coverage, 107_coverage, 108_coverage, 121_coverage	3	5	60	0	3	1	35
chr10	44053146	Deletion	C	-	44053146	102,LGRM(Var)	1	6	16.6667	102,LGRM(Var, FR), 101,102,103,LGRM(Var) (comp), 101_coverage, 102_coverage, 103_coverage, 107_coverage, 108_coverage, 121_coverage	102,LGRM(Var, FR), 101,102,103,LGRM(Var) (comp), 101_coverage, 102_coverage, 103_coverage, 107_coverage, 108_coverage, 121_coverage								1	5	20	1	1	0.9347	33.5
chr10	46028628	SNV	A	G	46028628	103,LGRM(Var)	1	6	16.6667	103,LGRM(Var, FR), 101,102,103,LGRM(Var) (comp), 101_coverage, 102_coverage, 103_coverage, 107_coverage, 108_coverage, 121_coverage	103,LGRM(Var, FR), 101,102,103,LGRM(Var) (comp), 101_coverage, 102_coverage, 103_coverage, 107_coverage, 108_coverage, 121_coverage															7	27	25.9259	7	3	0.9976	38.7
chr10	46245604	Deletion	T	-	46245604	102,LGRM(Var)	1	6	16.6667	102,LGRM(Var, FR), 101,102,103,LGRM(Var) (comp), 101_coverage, 102_coverage, 103_coverage, 107_coverage, 108_coverage, 121_coverage	102,LGRM(Var, FR), 101,102,103,LGRM(Var) (comp), 101_coverage, 102_coverage, 103_coverage, 107_coverage, 108_coverage, 121_coverage								1	7	14.2857	2	0	0.9415	30.5
chr10	46999152	SNV	G	T	46999152	103,LGRM(Var)	1	6	16.6667	103,LGRM(Var, FR), 101,102,103,LGRM(Var) (comp), 101_coverage, 102_coverage, 103_coverage, 107_coverage, 108_coverage, 121_coverage	103,LGRM(Var, FR), 101,102,103,LGRM(Var) (comp), 101_coverage, 102_coverage, 103_coverage, 107_coverage, 108_coverage, 121_coverage															1	5	20	0	1	0.9097	24.7
chr10	60549032	SNV	C	A	60549032	102,LGRM(Var)	1	6	16.6667	102,LGRM(Var, FR), 101,102,103,LGRM(Var) (comp), 101_coverage, 102_coverage, 103_coverage, 107_coverage, 108_coverage, 121_coverage	102,LGRM(Var, FR), 101,102,103,LGRM(Var) (comp), 101_coverage, 102_coverage, 103_coverage, 107_coverage, 108_coverage, 121_coverage								1	4	25	2	0	0.9422	27.5
chr10	64945983	SNV	T	C	64945983	101,LGRM(Var)	1	6	16.6667	101,LGRM(Var, FR), 101,102,103,LGRM(Var) (comp), 101_coverage, 102_coverage, 103_coverage, 107_coverage, 108_coverage, 121_coverage	101,LGRM(Var, FR), 101,102,103,LGRM(Var) (comp), 101_coverage, 102_coverage, 103_coverage, 107_coverage, 108_coverage, 121_coverage	1	8	12.5	2	0	0.9039	34
chr10	70161425	SNV	G	A	70161425	101,LGRM(Var)	1	6	16.6667	101,LGRM(Var, FR), 101,102,103,LGRM(Var) (comp), 101_coverage, 102_coverage, 103_coverage, 107_coverage, 108_coverage, 121_coverage	101,LGRM(Var, FR), 101,102,103,LGRM(Var) (comp), 101_coverage, 102_coverage, 103_coverage, 107_coverage, 108_coverage, 121_coverage	1	5	20	1	1	0.9533	38
chr10	70332153	Deletion	A	-	70332153	103,LGRM(Var)	1	6	16.6667	103,LGRM(Var, FR), 101,102,103,LGRM(Var) (comp), 101_coverage, 102_coverage, 103_coverage, 107_coverage, 108_coverage, 121_coverage	103,LGRM(Var, FR), 103,LGRM(Var, FR), 101,102,103,LGRM(Var) (comp), 101_coverage, 101_coverage, 102_coverage, 102_coverage, 103_coverage, 103_coverage, 107_coverage, 107_coverage, 108_coverage, 108_coverage, 121_coverage, 121_coverage															1, 1	4, 4	25.0, 25.0	1, 0	1, 1	0.9904999999999999, 0.9140999999999999	34.5, 35.0
chr10	70332153	Insertion	A	AA	70332153	103,LGRM(Var)	1	6	16.6667	103,LGRM(Var, FR), 101,102,103,LGRM(Var) (comp), 101_coverage, 102_coverage, 103_coverage, 107_coverage, 108_coverage, 121_coverage	103,LGRM(Var, FR), 101,102,103,LGRM(Var) (comp), 101_coverage, 102_coverage, 103_coverage, 107_coverage, 108_coverage, 121_coverage															1	4	25	0	1	0.9141	35
chr10	73511602	SNV	C	G	73511602	101,LGRM(Var)	1	6	16.6667	101,LGRM(Var, FR), 101,102,103,LGRM(Var) (comp), 101_coverage, 102_coverage, 103_coverage, 107_coverage, 108_coverage, 121_coverage	101,LGRM(Var, FR), 101,102,103,LGRM(Var) (comp), 101_coverage, 102_coverage, 103_coverage, 107_coverage, 108_coverage, 121_coverage	1	5	20	2	0	0.9667	30.5
chr10	75289562	SNV	G	A	75289562	102,LGRM(Var)	1	6	16.6667	102,LGRM(Var, FR), 101,102,103,LGRM(Var) (comp), 101_coverage, 102_coverage, 103_coverage, 107_coverage, 108_coverage, 121_coverage	102,LGRM(Var, FR), 101,102,103,LGRM(Var) (comp), 101_coverage, 102_coverage, 103_coverage, 107_coverage, 108_coverage, 121_coverage								1	4	25	1	1	0.9099	30
chr10	75305309	SNV	G	A	75305309	101,LGRM(Var)	1	6	16.6667	101,LGRM(Var, FR), 101,102,103,LGRM(Var) (comp), 101_coverage, 102_coverage, 103_coverage, 107_coverage, 108_coverage, 121_coverage	101,LGRM(Var, FR), 101,102,103,LGRM(Var) (comp), 101_coverage, 102_coverage, 103_coverage, 107_coverage, 108_coverage, 121_coverage	1	4	25	2	0	0.9821	30
chr10	75673438	Deletion	G	-	75673438	101,LGRM(Var)	1	6	16.6667	101,LGRM(Var, FR), 101,102,103,LGRM(Var) (comp), 101_coverage, 102_coverage, 103_coverage, 107_coverage, 108_coverage, 121_coverage	101,LGRM(Var, FR), 101,102,103,LGRM(Var) (comp), 101_coverage, 102_coverage, 103_coverage, 107_coverage, 108_coverage, 121_coverage	2	8	25	1	2	0.9662	33.7
chr10	76788956	Deletion	T	-	76788956	102,LGRM(Var)	1	6	16.6667	102,LGRM(Var, FR), 101,102,103,LGRM(Var) (comp), 101_coverage, 102_coverage, 103_coverage, 107_coverage, 108_coverage, 121_coverage	102,LGRM(Var, FR), 101,102,103,LGRM(Var) (comp), 101_coverage, 102_coverage, 103_coverage, 107_coverage, 108_coverage, 121_coverage								1	6	16.6667	1	1	0.9614	30.5
chr10	77161123	SNV	C	T	77161123	101,LGRM(Var)	1	6	16.6667	101,LGRM(Var, FR), 101,102,103,LGRM(Var) (comp), 101_coverage, 102_coverage, 103_coverage, 107_coverage, 108_coverage, 121_coverage	101,LGRM(Var, FR), 101,102,103,LGRM(Var) (comp), 101_coverage, 102_coverage, 103_coverage, 107_coverage, 108_coverage, 121_coverage	1	5	20	1	1	0.9613	27.5
chr10	79686020	SNV	A	G	79686020	101,LGRM(Var)	1	6	16.6667	101,LGRM(Var, FR), 101,102,103,LGRM(Var) (comp), 101_coverage, 102_coverage, 103_coverage, 107_coverage, 108_coverage, 121_coverage	101,LGRM(Var, FR), 101,102,103,LGRM(Var) (comp), 101_coverage, 102_coverage, 103_coverage, 107_coverage, 108_coverage, 121_coverage	1	4	25	1	1	0.9968	31
chr10	85956306	SNV	C	G	85956306	103,LGRM(Var)	1	6	16.6667	103,LGRM(Var, FR), 101,102,103,LGRM(Var) (comp), 101_coverage, 102_coverage, 103_coverage, 107_coverage, 108_coverage, 121_coverage	103,LGRM(Var, FR), 101,102,103,LGRM(Var) (comp), 101_coverage, 102_coverage, 103_coverage, 107_coverage, 108_coverage, 121_coverage															1	4	25	1	1	0.9973	35
chr10	86132007	SNV	C	A	86132007	102,LGRM(Var)	1	6	16.6667	102,LGRM(Var, FR), 101,102,103,LGRM(Var) (comp), 101_coverage, 102_coverage, 103_coverage, 107_coverage, 108_coverage, 121_coverage	102,LGRM(Var, FR), 101,102,103,LGRM(Var) (comp), 101_coverage, 102_coverage, 103_coverage, 107_coverage, 108_coverage, 121_coverage								1	4	25	1	1	0.9864	36
chr10	88730298	SNV	A	C	88730298	101,LGRM(Var)	1	6	16.6667	101,LGRM(Var, FR), 101,102,103,LGRM(Var) (comp), 101_coverage, 102_coverage, 103_coverage, 107_coverage, 108_coverage, 121_coverage	101,LGRM(Var, FR), 101,102,103,LGRM(Var) (comp), 101_coverage, 102_coverage, 103_coverage, 107_coverage, 108_coverage, 121_coverage	1	4	25	1	1	0.9766	30.5
chr10	88950292	SNV	C	T	88950292	102,LGRM(Var)	1	6	16.6667	102,LGRM(Var, FR), 101,102,103,LGRM(Var) (comp), 101_coverage, 102_coverage, 103_coverage, 107_coverage, 108_coverage, 121_coverage	102,LGRM(Var, FR), 101,102,103,LGRM(Var) (comp), 101_coverage, 102_coverage, 103_coverage, 107_coverage, 108_coverage, 121_coverage								1	5	20	2	0	0.973	38
chr10	90672940	SNV	G	A	90672940	101,LGRM(Var)	1	6	16.6667	101,LGRM(Var, FR), 101,102,103,LGRM(Var) (comp), 101_coverage, 102_coverage, 103_coverage, 107_coverage, 108_coverage, 121_coverage	101,LGRM(Var, FR), 101,102,103,LGRM(Var) (comp), 101_coverage, 102_coverage, 103_coverage, 107_coverage, 108_coverage, 121_coverage	3	7	42.8571	3	0	0.9981	32.7
chr10	92662036	SNV	A	G	92662036	102,LGRM(Var)	1	6	16.6667	102,LGRM(Var, FR), 101,102,103,LGRM(Var) (comp), 101_coverage, 102_coverage, 103_coverage, 107_coverage, 108_coverage, 121_coverage	102,LGRM(Var, FR), 101,102,103,LGRM(Var) (comp), 101_coverage, 102_coverage, 103_coverage, 107_coverage, 108_coverage, 121_coverage								1	4	25	1	1	0.9912	33
chr10	92662038	SNV	A	G	92662038	102,LGRM(Var)	1	6	16.6667	102,LGRM(Var, FR), 101,102,103,LGRM(Var) (comp), 101_coverage, 102_coverage, 103_coverage, 107_coverage, 108_coverage, 121_coverage	102,LGRM(Var, FR), 101,102,103,LGRM(Var) (comp), 101_coverage, 102_coverage, 103_coverage, 107_coverage, 108_coverage, 121_coverage								1	4	25	1	1	0.9814	29
chr10	92662970	SNV	A	G	92662970	103,LGRM(Var)	1	6	16.6667	103,LGRM(Var, FR), 101,102,103,LGRM(Var) (comp), 101_coverage, 102_coverage, 103_coverage, 107_coverage, 108_coverage, 121_coverage	103,LGRM(Var, FR), 101,102,103,LGRM(Var) (comp), 101_coverage, 102_coverage, 103_coverage, 107_coverage, 108_coverage, 121_coverage															2	15	13.3333	2	2	0.9094	28.8
chr10	97816592	SNV	C	T	97816592	102,LGRM(Var)	1	6	16.6667	102,LGRM(Var, FR), 101,102,103,LGRM(Var) (comp), 101_coverage, 102_coverage, 103_coverage, 107_coverage, 108_coverage, 121_coverage	102,LGRM(Var, FR), 101,102,103,LGRM(Var) (comp), 101_coverage, 102_coverage, 103_coverage, 107_coverage, 108_coverage, 121_coverage								1	6	16.6667	1	1	0.9807	38
chr10	99079587	SNV	C	T	99079587	103,LGRM(Var)	1	6	16.6667	103,LGRM(Var, FR), 101,102,103,LGRM(Var) (comp), 101_coverage, 102_coverage, 103_coverage, 107_coverage, 108_coverage, 121_coverage	103,LGRM(Var, FR), 101,102,103,LGRM(Var) (comp), 101_coverage, 102_coverage, 103_coverage, 107_coverage, 108_coverage, 121_coverage															2	5	40	2	1	0.9997	29.3
chr10	99131867	SNV	A	G	99131867	102,LGRM(Var)	1	6	16.6667	102,LGRM(Var, FR), 101,102,103,LGRM(Var) (comp), 101_coverage, 102_coverage, 103_coverage, 107_coverage, 108_coverage, 121_coverage	102,LGRM(Var, FR), 101,102,103,LGRM(Var) (comp), 101_coverage, 102_coverage, 103_coverage, 107_coverage, 108_coverage, 121_coverage								1	4	25	2	0	0.9697	28
chr10	99342100	SNV	T	C	99342100	103,LGRM(Var)	1	6	16.6667	103,LGRM(Var, FR), 101,102,103,LGRM(Var) (comp), 101_coverage, 102_coverage, 103_coverage, 107_coverage, 108_coverage, 121_coverage	103,LGRM(Var, FR), 101,102,103,LGRM(Var) (comp), 101_coverage, 102_coverage, 103_coverage, 107_coverage, 108_coverage, 121_coverage															1	4	25	1	1	0.9194	28
chr10	101601755	SNV	A	G	101601755	103,LGRM(Var)	1	6	16.6667	103,LGRM(Var, FR), 101,102,103,LGRM(Var) (comp), 101_coverage, 102_coverage, 103_coverage, 107_coverage, 108_coverage, 121_coverage	103,LGRM(Var, FR), 101,102,103,LGRM(Var) (comp), 101_coverage, 102_coverage, 103_coverage, 107_coverage, 108_coverage, 121_coverage															35	68	51.4706	39	4	1	34.4
chr10	101716201	Deletion	G	-	101716201	101,LGRM(Var)	1	6	16.6667	101,LGRM(Var, FR), 101,102,103,LGRM(Var) (comp), 101_coverage, 102_coverage, 103_coverage, 107_coverage, 108_coverage, 121_coverage	101,LGRM(Var, FR), 101,102,103,LGRM(Var) (comp), 101_coverage, 102_coverage, 103_coverage, 107_coverage, 108_coverage, 121_coverage	1	4	25	1	1	0.9734	32
chr10	104174972	SNV	C	A	104174972	103,LGRM(Var)	1	6	16.6667	103,LGRM(Var, FR), 101,102,103,LGRM(Var) (comp), 101_coverage, 102_coverage, 103_coverage, 107_coverage, 108_coverage, 121_coverage	103,LGRM(Var, FR), 101,102,103,LGRM(Var) (comp), 101_coverage, 102_coverage, 103_coverage, 107_coverage, 108_coverage, 121_coverage															1	5	20	1	1	0.9736	36
chr10	112404267	SNV	C	A	112404267	103,LGRM(Var)	1	6	16.6667	103,LGRM(Var, FR), 101,102,103,LGRM(Var) (comp), 101_coverage, 102_coverage, 103_coverage, 107_coverage, 108_coverage, 121_coverage	103,LGRM(Var, FR), 101,102,103,LGRM(Var) (comp), 101_coverage, 102_coverage, 103_coverage, 107_coverage, 108_coverage, 121_coverage															3	6	50	2	2	0.9999	29.8
chr10	112540779	SNV	A	G	112540779	103,LGRM(Var)	1	6	16.6667	103,LGRM(Var, FR), 101,102,103,LGRM(Var) (comp), 101_coverage, 102_coverage, 103_coverage, 107_coverage, 108_coverage, 121_coverage	103,LGRM(Var, FR), 101,102,103,LGRM(Var) (comp), 101_coverage, 102_coverage, 103_coverage, 107_coverage, 108_coverage, 121_coverage															1	7	14.2857	1	1	0.9028	35
chr10	115891721	SNV	C	A	115891721	102,LGRM(Var)	1	6	16.6667	102,LGRM(Var, FR), 101,102,103,LGRM(Var) (comp), 101_coverage, 102_coverage, 103_coverage, 107_coverage, 108_coverage, 121_coverage	102,LGRM(Var, FR), 101,102,103,LGRM(Var) (comp), 101_coverage, 102_coverage, 103_coverage, 107_coverage, 108_coverage, 121_coverage								1	4	25	1	1	0.9873	40
chr10	116919957	SNV	C	A	116919957	103,LGRM(Var)	1	6	16.6667	103,LGRM(Var, FR), 101,102,103,LGRM(Var) (comp), 101_coverage, 102_coverage, 103_coverage, 107_coverage, 108_coverage, 121_coverage	103,LGRM(Var, FR), 101,102,103,LGRM(Var) (comp), 101_coverage, 102_coverage, 103_coverage, 107_coverage, 108_coverage, 121_coverage															7	18	38.8889	7	1	1	38.8
chr10	119029957	Deletion	G	-	119029957	103,LGRM(Var)	1	6	16.6667	103,LGRM(Var, FR), 101,102,103,LGRM(Var) (comp), 101_coverage, 102_coverage, 103_coverage, 107_coverage, 108_coverage, 121_coverage	103,LGRM(Var, FR), 101,102,103,LGRM(Var) (comp), 101_coverage, 102_coverage, 103_coverage, 107_coverage, 108_coverage, 121_coverage															9	15	60	6	3	1	32.3
chr10	123239184	SNV	C	T	123239184	102,LGRM(Var)	1	6	16.6667	102,LGRM(Var, FR), 101,102,103,LGRM(Var) (comp), 101_coverage, 102_coverage, 103_coverage, 107_coverage, 108_coverage, 121_coverage	102,LGRM(Var, FR), 101,102,103,LGRM(Var) (comp), 101_coverage, 102_coverage, 103_coverage, 107_coverage, 108_coverage, 121_coverage								1	6	16.6667	1	1	0.9728	34.5
chr10	124396689	SNV	G	T	124396689	103,LGRM(Var)	1	6	16.6667	103,LGRM(Var, FR), 101,102,103,LGRM(Var) (comp), 101_coverage, 102_coverage, 103_coverage, 107_coverage, 108_coverage, 121_coverage	103,LGRM(Var, FR), 101,102,103,LGRM(Var) (comp), 101_coverage, 102_coverage, 103_coverage, 107_coverage, 108_coverage, 121_coverage															1	4	25	1	1	0.9971	35.5
chr10	124753426	SNV	A	G	124753426	102,LGRM(Var)	1	6	16.6667	102,LGRM(Var, FR), 101,102,103,LGRM(Var) (comp), 101_coverage, 102_coverage, 103_coverage, 107_coverage, 108_coverage, 121_coverage	102,LGRM(Var, FR), 101,102,103,LGRM(Var) (comp), 101_coverage, 102_coverage, 103_coverage, 107_coverage, 108_coverage, 121_coverage								1	4	25	1	1	0.9971	36
chr10	126172796	SNV	G	T	126172796	101,LGRM(Var)	1	6	16.6667	101,LGRM(Var, FR), 101,102,103,LGRM(Var) (comp), 101_coverage, 102_coverage, 103_coverage, 107_coverage, 108_coverage, 121_coverage	101,LGRM(Var, FR), 101,102,103,LGRM(Var) (comp), 101_coverage, 102_coverage, 103_coverage, 107_coverage, 108_coverage, 121_coverage	2	6	33.3333	2	2	1	37
chr10	135000178	Deletion	G	-	135000178	103,LGRM(Var)	1	6	16.6667	103,LGRM(Var, FR), 101,102,103,LGRM(Var) (comp), 101_coverage, 102_coverage, 103_coverage, 107_coverage, 108_coverage, 121_coverage	103,LGRM(Var, FR), 101,102,103,LGRM(Var) (comp), 101_coverage, 102_coverage, 103_coverage, 107_coverage, 108_coverage, 121_coverage															4	14	28.5714	1	3	0.9248	37
chr10	135038285	SNV	T	C	135038285	103,LGRM(Var)	1	6	16.6667	103,LGRM(Var, FR), 101,102,103,LGRM(Var) (comp), 101_coverage, 102_coverage, 103_coverage, 107_coverage, 108_coverage, 121_coverage	103,LGRM(Var, FR), 101,102,103,LGRM(Var) (comp), 101_coverage, 102_coverage, 103_coverage, 107_coverage, 108_coverage, 121_coverage															17	54	31.4815	10	14	1	33.6
chr10	101964320^101964321	Insertion	-	A	101964321	102,LGRM(Var)	1	6	16.6667	102,LGRM(Var, FR), 101,102,103,LGRM(Var) (comp), 101_coverage, 102_coverage, 103_coverage, 107_coverage, 108_coverage, 121_coverage	102,LGRM(Var, FR), 101,102,103,LGRM(Var) (comp)								5	15	33.3333	5	1	0.9974	36
chr10	103799814^103799815	Insertion	-	T	103799815	103,LGRM(Var)	1	6	16.6667	103,LGRM(Var, FR), 101,102,103,LGRM(Var) (comp), 101_coverage, 102_coverage, 103_coverage, 107_coverage, 108_coverage, 121_coverage	103,LGRM(Var, FR), 101,102,103,LGRM(Var) (comp)															15	63	23.8095	15	4	0.9988	34.1
chr10	104210449^104210450	Insertion	-	G	104210450	101,LGRM(Var)	1	6	16.6667	101,LGRM(Var, FR), 101,102,103,LGRM(Var) (comp), 101_coverage, 102_coverage, 103_coverage, 107_coverage, 108_coverage, 121_coverage	101,LGRM(Var, FR), 101,102,103,LGRM(Var) (comp)	1	4	25	1	1	0.9666	33
chr10	115896972^115896973	Insertion	-	T	115896973	101,LGRM(Var)	1	6	16.6667	101,LGRM(Var, FR), 101,102,103,LGRM(Var) (comp), 101_coverage, 102_coverage, 103_coverage, 107_coverage, 108_coverage, 121_coverage	101,LGRM(Var, FR), 101,102,103,LGRM(Var) (comp)	3	9	33.3333	3	1	0.9944	34.3
chr10	123239441^123239442	Insertion	-	A	123239442	103,LGRM(Var)	1	6	16.6667	103,LGRM(Var, FR), 101,102,103,LGRM(Var) (comp), 101_coverage, 102_coverage, 103_coverage, 107_coverage, 108_coverage, 121_coverage	103,LGRM(Var, FR), 101,102,103,LGRM(Var) (comp)															8	28	28.5714	6	6	1	35.1
chr10	123970344^123970345	Insertion	-	A	123970345	102,LGRM(Var)	1	6	16.6667	102,LGRM(Var, FR), 101,102,103,LGRM(Var) (comp), 101_coverage, 102_coverage, 103_coverage, 107_coverage, 108_coverage, 121_coverage	102,LGRM(Var, FR), 101,102,103,LGRM(Var) (comp)								4	10	40	2	3	0.998	36.6
chr10	135111565^135111566	Insertion	-	T	135111566	102,LGRM(Var)	1	6	16.6667	102,LGRM(Var, FR), 101,102,103,LGRM(Var) (comp), 101_coverage, 102_coverage, 103_coverage, 107_coverage, 108_coverage, 121_coverage	102,LGRM(Var, FR), 101,102,103,LGRM(Var) (comp)								4	11	36.3636	4	2	0.9998	38.5
chr10	32101709^32101710	Insertion	-	TT	32101710	102,LGRM(Var)	1	6	16.6667	102,LGRM(Var, FR), 101,102,103,LGRM(Var) (comp), 101_coverage, 102_coverage, 103_coverage, 107_coverage, 108_coverage, 121_coverage	102,LGRM(Var, FR), 101,102,103,LGRM(Var) (comp)								1	4	25	1	0	0.9507	33
chr10	49654486^49654487	Insertion	-	A	49654487	101,LGRM(Var)	1	6	16.6667	101,LGRM(Var, FR), 101,102,103,LGRM(Var) (comp), 101_coverage, 102_coverage, 103_coverage, 107_coverage, 108_coverage, 121_coverage	101,LGRM(Var, FR), 101,102,103,LGRM(Var) (comp)	2	5	40	1	2	0.9812	27.7
chr10	71905438^71905439	Insertion	-	G	71905439	102,LGRM(Var)	1	6	16.6667	102,LGRM(Var, FR), 101,102,103,LGRM(Var) (comp), 101_coverage, 102_coverage, 103_coverage, 107_coverage, 108_coverage, 121_coverage	102,LGRM(Var, FR), 101,102,103,LGRM(Var) (comp)								1	7	14.2857	1	1	0.9115	29.5
chr10	91528575^91528576	Insertion	-	A	91528576	102,LGRM(Var)	1	6	16.6667	102,LGRM(Var, FR), 101,102,103,LGRM(Var) (comp), 101_coverage, 102_coverage, 103_coverage, 107_coverage, 108_coverage, 121_coverage	102,LGRM(Var, FR), 101,102,103,LGRM(Var) (comp)								2	7	28.5714	2	2	0.9971	36.3
chr10	98336474^98336475	Insertion	-	T	98336475	101,LGRM(Var)	1	6	16.6667	101,LGRM(Var, FR), 101,102,103,LGRM(Var) (comp), 101_coverage, 102_coverage, 103_coverage, 107_coverage, 108_coverage, 121_coverage	101,LGRM(Var, FR), 101,102,103,LGRM(Var) (comp)	16	74	21.6216	16	8	0.9965	34.8
chr11	2466419	SNV	G	A	2466419	101,LGRM(Var)	1	6	16.6667	101,LGRM(Var, FR), 101,102,103,LGRM(Var) (comp), 101_coverage, 102_coverage, 103_coverage, 107_coverage, 108_coverage, 121_coverage	101,LGRM(Var, FR), 101,102,103,LGRM(Var) (comp), 101_coverage, 102_coverage, 103_coverage, 107_coverage, 108_coverage, 121_coverage	1	4	25	1	1	0.9659	35
chr11	3661226	SNV	G	A	3661226	103,LGRM(Var)	1	6	16.6667	103,LGRM(Var, FR), 101,102,103,LGRM(Var) (comp), 101_coverage, 102_coverage, 103_coverage, 107_coverage, 108_coverage, 121_coverage	103,LGRM(Var, FR), 101,102,103,LGRM(Var) (comp), 101_coverage, 102_coverage, 103_coverage, 107_coverage, 108_coverage, 121_coverage															3	8	37.5	3	2	1	36.4
chr11	6559861	SNV	A	T	6559861	103,LGRM(Var)	1	6	16.6667	103,LGRM(Var, FR), 101,102,103,LGRM(Var) (comp), 101_coverage, 102_coverage, 103_coverage, 107_coverage, 108_coverage, 121_coverage	103,LGRM(Var, FR), 101,102,103,LGRM(Var) (comp), 101_coverage, 102_coverage, 103_coverage, 107_coverage, 108_coverage, 121_coverage															1	4	25	1	1	0.9972	38
chr11	7688988	SNV	T	C	7688988	103,LGRM(Var)	1	6	16.6667	103,LGRM(Var, FR), 101,102,103,LGRM(Var) (comp), 101_coverage, 102_coverage, 103_coverage, 107_coverage, 108_coverage, 121_coverage	103,LGRM(Var, FR), 101,102,103,LGRM(Var) (comp), 101_coverage, 102_coverage, 103_coverage, 107_coverage, 108_coverage, 121_coverage															11	12	91.6667	13	2	1	33.6
chr11	8159007	SNV	G	A	8159007	103,LGRM(Var)	1	6	16.6667	103,LGRM(Var, FR), 101,102,103,LGRM(Var) (comp), 101_coverage, 102_coverage, 103_coverage, 107_coverage, 108_coverage, 121_coverage	103,LGRM(Var, FR), 101,102,103,LGRM(Var) (comp), 101_coverage, 102_coverage, 103_coverage, 107_coverage, 108_coverage, 121_coverage															1	4	25	1	1	0.9901	34
chr11	10524271	SNV	C	T	10524271	103,LGRM(Var)	1	6	16.6667	103,LGRM(Var, FR), 101,102,103,LGRM(Var) (comp), 101_coverage, 102_coverage, 103_coverage, 107_coverage, 108_coverage, 121_coverage	103,LGRM(Var, FR), 101,102,103,LGRM(Var) (comp), 101_coverage, 102_coverage, 103_coverage, 107_coverage, 108_coverage, 121_coverage															1	5	20	1	1	0.9891	30
chr11	13375931	SNV	A	T	13375931	102,LGRM(Var)	1	6	16.6667	102,LGRM(Var, FR), 101,102,103,LGRM(Var) (comp), 101_coverage, 102_coverage, 103_coverage, 107_coverage, 108_coverage, 121_coverage	102,LGRM(Var, FR), 101,102,103,LGRM(Var) (comp), 101_coverage, 102_coverage, 103_coverage, 107_coverage, 108_coverage, 121_coverage								1	5	20	1	1	0.987	31.5
chr11	14810713	SNV	T	G	14810713	101,LGRM(Var)	1	6	16.6667	101,LGRM(Var, FR), 101,102,103,LGRM(Var) (comp), 101_coverage, 102_coverage, 103_coverage, 107_coverage, 108_coverage, 121_coverage	101,LGRM(Var, FR), 101,102,103,LGRM(Var) (comp), 101_coverage, 102_coverage, 103_coverage, 107_coverage, 108_coverage, 121_coverage	1	4	25	2	0	0.9978	37.5
chr11	14889133	SNV	T	C	14889133	102,LGRM(Var)	1	6	16.6667	102,LGRM(Var, FR), 101,102,103,LGRM(Var) (comp), 101_coverage, 102_coverage, 103_coverage, 107_coverage, 108_coverage, 121_coverage	102,LGRM(Var, FR), 101,102,103,LGRM(Var) (comp), 101_coverage, 102_coverage, 103_coverage, 107_coverage, 108_coverage, 121_coverage								1	4	25	1	1	0.9856	32
chr11	17378204	SNV	T	C	17378204	101,LGRM(Var)	1	6	16.6667	101,LGRM(Var, FR), 101,102,103,LGRM(Var) (comp), 101_coverage, 102_coverage, 103_coverage, 107_coverage, 108_coverage, 121_coverage	101,LGRM(Var, FR), 101,102,103,LGRM(Var) (comp), 101_coverage, 102_coverage, 103_coverage, 107_coverage, 108_coverage, 121_coverage	1	4	25	2	0	0.9865	35
chr11	18363104	Deletion	A	-	18363104	103,LGRM(Var)	1	6	16.6667	103,LGRM(Var, FR), 101,102,103,LGRM(Var) (comp), 101_coverage, 102_coverage, 103_coverage, 107_coverage, 108_coverage, 121_coverage	103,LGRM(Var, FR), 101,102,103,LGRM(Var) (comp), 101_coverage, 102_coverage, 103_coverage, 107_coverage, 108_coverage, 121_coverage															3	6	50	3	1	0.989	32.8
chr11	32954552	Deletion	T	-	32954552	102,LGRM(Var)	1	6	16.6667	102,LGRM(Var, FR), 101,102,103,LGRM(Var) (comp), 101_coverage, 102_coverage, 103_coverage, 107_coverage, 108_coverage, 121_coverage	102,LGRM(Var, FR), 101,102,103,LGRM(Var) (comp), 101_coverage, 102_coverage, 103_coverage, 107_coverage, 108_coverage, 121_coverage								1	7	14.2857	1	1	0.9804	30
chr11	33083169	SNV	C	T	33083169	101,LGRM(Var)	1	6	16.6667	101,LGRM(Var, FR), 101,102,103,LGRM(Var) (comp), 101_coverage, 102_coverage, 103_coverage, 107_coverage, 108_coverage, 121_coverage	101,LGRM(Var, FR), 101,102,103,LGRM(Var) (comp), 101_coverage, 102_coverage, 103_coverage, 107_coverage, 108_coverage, 121_coverage	1	4	25	1	1	0.9001	28
chr11	36248898	SNV	C	T	36248898	102,LGRM(Var)	1	6	16.6667	102,LGRM(Var, FR), 101,102,103,LGRM(Var) (comp), 101_coverage, 102_coverage, 103_coverage, 107_coverage, 108_coverage, 121_coverage	102,LGRM(Var, FR), 101,102,103,LGRM(Var) (comp), 101_coverage, 102_coverage, 103_coverage, 107_coverage, 108_coverage, 121_coverage								1	4	25	1	1	0.9862	34.5
chr11	36597079	Deletion	A	-	36597079	103,LGRM(Var)	1	6	16.6667	103,LGRM(Var, FR), 101,102,103,LGRM(Var) (comp), 101_coverage, 102_coverage, 103_coverage, 107_coverage, 108_coverage, 121_coverage	103,LGRM(Var, FR), 101,102,103,LGRM(Var) (comp), 101_coverage, 102_coverage, 103_coverage, 107_coverage, 108_coverage, 121_coverage															1	5	20	1	1	0.9599	37
chr11	44102861	SNV	C	T	44102861	103,LGRM(Var)	1	6	16.6667	103,LGRM(Var, FR), 101,102,103,LGRM(Var) (comp), 101_coverage, 102_coverage, 103_coverage, 107_coverage, 108_coverage, 121_coverage	103,LGRM(Var, FR), 101,102,103,LGRM(Var) (comp), 101_coverage, 102_coverage, 103_coverage, 107_coverage, 108_coverage, 121_coverage															13	33	39.3939	14	2	1	35.1
chr11	45959788	SNV	C	T	45959788	102,LGRM(Var)	1	6	16.6667	102,LGRM(Var, FR), 101,102,103,LGRM(Var) (comp), 101_coverage, 102_coverage, 103_coverage, 107_coverage, 108_coverage, 121_coverage	102,LGRM(Var, FR), 101,102,103,LGRM(Var) (comp), 101_coverage, 102_coverage, 103_coverage, 107_coverage, 108_coverage, 121_coverage								1	5	20	1	1	0.9849	36.5
chr11	46842767	SNV	C	T	46842767	102,LGRM(Var)	1	6	16.6667	102,LGRM(Var, FR), 101,102,103,LGRM(Var) (comp), 101_coverage, 102_coverage, 103_coverage, 107_coverage, 108_coverage, 121_coverage	102,LGRM(Var, FR), 101,102,103,LGRM(Var) (comp), 101_coverage, 102_coverage, 103_coverage, 107_coverage, 108_coverage, 121_coverage								1	6	16.6667	2	0	0.9491	29.5
chr11	47788803	SNV	G	A	47788803	102,LGRM(Var)	1	6	16.6667	102,LGRM(Var, FR), 101,102,103,LGRM(Var) (comp), 101_coverage, 102_coverage, 103_coverage, 107_coverage, 108_coverage, 121_coverage	102,LGRM(Var, FR), 101,102,103,LGRM(Var) (comp), 101_coverage, 102_coverage, 103_coverage, 107_coverage, 108_coverage, 121_coverage								1	4	25	1	1	0.9629	24.5
chr11	47806493	SNV	C	G	47806493	101,LGRM(Var)	1	6	16.6667	101,LGRM(Var, FR), 101,102,103,LGRM(Var) (comp), 101_coverage, 102_coverage, 103_coverage, 107_coverage, 108_coverage, 121_coverage	101,LGRM(Var, FR), 101,102,103,LGRM(Var) (comp), 101_coverage, 102_coverage, 103_coverage, 107_coverage, 108_coverage, 121_coverage	1	7	14.2857	2	0	0.963	37.5
chr11	48185121	SNV	G	A	48185121	102,LGRM(Var)	1	6	16.6667	102,LGRM(Var, FR), 101,102,103,LGRM(Var) (comp), 101_coverage, 102_coverage, 103_coverage, 107_coverage, 108_coverage, 121_coverage	102,LGRM(Var, FR), 101,102,103,LGRM(Var) (comp), 101_coverage, 102_coverage, 103_coverage, 107_coverage, 108_coverage, 121_coverage								1	4	25	1	1	0.9385	24
chr11	48185955	SNV	C	T	48185955	102,LGRM(Var)	1	6	16.6667	102,LGRM(Var, FR), 101,102,103,LGRM(Var) (comp), 101_coverage, 102_coverage, 103_coverage, 107_coverage, 108_coverage, 121_coverage	102,LGRM(Var, FR), 101,102,103,LGRM(Var) (comp), 101_coverage, 102_coverage, 103_coverage, 107_coverage, 108_coverage, 121_coverage								1	5	20	2	0	0.9362	24.5
chr11	61729782	SNV	C	T	61729782	103,LGRM(Var)	1	6	16.6667	103,LGRM(Var, FR), 101,102,103,LGRM(Var) (comp), 101_coverage, 102_coverage, 103_coverage, 107_coverage, 108_coverage, 121_coverage	103,LGRM(Var, FR), 101,102,103,LGRM(Var) (comp), 101_coverage, 102_coverage, 103_coverage, 107_coverage, 108_coverage, 121_coverage															1	4	25	2	0	0.9915	28
chr11	64694222	Deletion	A	-	64694222	101,LGRM(Var)	1	6	16.6667	101,LGRM(Var, FR), 101,102,103,LGRM(Var) (comp), 101_coverage, 102_coverage, 103_coverage, 107_coverage, 108_coverage, 121_coverage	101,LGRM(Var, FR), 101,102,103,LGRM(Var) (comp), 101_coverage, 102_coverage, 103_coverage, 107_coverage, 108_coverage, 121_coverage	1	7	14.2857	1	1	0.9276	27
chr11	64697813	SNV	C	T	64697813	101,LGRM(Var)	1	6	16.6667	101,LGRM(Var, FR), 101,102,103,LGRM(Var) (comp), 101_coverage, 102_coverage, 103_coverage, 107_coverage, 108_coverage, 121_coverage	101,LGRM(Var, FR), 101,102,103,LGRM(Var) (comp), 101_coverage, 102_coverage, 103_coverage, 107_coverage, 108_coverage, 121_coverage	1	6	16.6667	2	0	0.9412	27
chr11	66241301	SNV	G	T	66241301	101,LGRM(Var)	1	6	16.6667	101,LGRM(Var, FR), 101,102,103,LGRM(Var) (comp), 101_coverage, 102_coverage, 103_coverage, 107_coverage, 108_coverage, 121_coverage	101,LGRM(Var, FR), 101,102,103,LGRM(Var) (comp), 101_coverage, 102_coverage, 103_coverage, 107_coverage, 108_coverage, 121_coverage	1	6	16.6667	2	0	0.9521	33
chr11	67811078	SNV	G	A	67811078	101,LGRM(Var)	1	6	16.6667	101,LGRM(Var, FR), 101,102,103,LGRM(Var) (comp), 101_coverage, 102_coverage, 103_coverage, 107_coverage, 108_coverage, 121_coverage	101,LGRM(Var, FR), 101,102,103,LGRM(Var) (comp), 101_coverage, 102_coverage, 103_coverage, 107_coverage, 108_coverage, 121_coverage	1	6	16.6667	2	0	0.9031	30.5
chr11	72554317	Deletion	G	-	72554317	102,LGRM(Var)	1	6	16.6667	102,LGRM(Var, FR), 101,102,103,LGRM(Var) (comp), 101_coverage, 102_coverage, 103_coverage, 107_coverage, 108_coverage, 121_coverage	102,LGRM(Var, FR), 101,102,103,LGRM(Var) (comp), 101_coverage, 102_coverage, 103_coverage, 107_coverage, 108_coverage, 121_coverage								1	5	20	1	1	0.9744	28
chr11	73372565	SNV	C	T	73372565	101,LGRM(Var)	1	6	16.6667	101,LGRM(Var, FR), 101,102,103,LGRM(Var) (comp), 101_coverage, 102_coverage, 103_coverage, 107_coverage, 108_coverage, 121_coverage	101,LGRM(Var, FR), 101,102,103,LGRM(Var) (comp), 101_coverage, 102_coverage, 103_coverage, 107_coverage, 108_coverage, 121_coverage	1	5	20	1	1	0.992	32
chr11	73796010	SNV	C	T	73796010	102,LGRM(Var)	1	6	16.6667	102,LGRM(Var, FR), 101,102,103,LGRM(Var) (comp), 101_coverage, 102_coverage, 103_coverage, 107_coverage, 108_coverage, 121_coverage	102,LGRM(Var, FR), 101,102,103,LGRM(Var) (comp), 101_coverage, 102_coverage, 103_coverage, 107_coverage, 108_coverage, 121_coverage								1	4	25	2	0	0.9936	38.5
chr11	74058251	SNV	G	C	74058251	102,LGRM(Var)	1	6	16.6667	102,LGRM(Var, FR), 101,102,103,LGRM(Var) (comp), 101_coverage, 102_coverage, 103_coverage, 107_coverage, 108_coverage, 121_coverage	102,LGRM(Var, FR), 101,102,103,LGRM(Var) (comp), 101_coverage, 102_coverage, 103_coverage, 107_coverage, 108_coverage, 121_coverage								1	5	20	1	1	0.9173	37.5
chr11	77301041	SNV	T	C	77301041	102,LGRM(Var)	1	6	16.6667	102,LGRM(Var, FR), 101,102,103,LGRM(Var) (comp), 101_coverage, 102_coverage, 103_coverage, 107_coverage, 108_coverage, 121_coverage	102,LGRM(Var, FR), 101,102,103,LGRM(Var) (comp), 101_coverage, 102_coverage, 103_coverage, 107_coverage, 108_coverage, 121_coverage								1	4	25	1	1	0.9664	29
chr11	77924803	Deletion	G	-	77924803	102,LGRM(Var)	1	6	16.6667	102,LGRM(Var, FR), 101,102,103,LGRM(Var) (comp), 101_coverage, 102_coverage, 103_coverage, 107_coverage, 108_coverage, 121_coverage	102,LGRM(Var, FR), 101,102,103,LGRM(Var) (comp), 101_coverage, 102_coverage, 103_coverage, 107_coverage, 108_coverage, 121_coverage								1	3	33.3333	1	1	0.9933	35
chr11	82708331	SNV	A	C	82708331	103,LGRM(Var)	1	6	16.6667	103,LGRM(Var, FR), 101,102,103,LGRM(Var) (comp), 101_coverage, 102_coverage, 103_coverage, 107_coverage, 108_coverage, 121_coverage	103,LGRM(Var, FR), 101,102,103,LGRM(Var) (comp), 101_coverage, 102_coverage, 103_coverage, 107_coverage, 108_coverage, 121_coverage															1	6	16.6667	2	0	0.9592	35.5
chr11	85445137	SNV	G	A	85445137	103,LGRM(Var)	1	6	16.6667	103,LGRM(Var, FR), 101,102,103,LGRM(Var) (comp), 101_coverage, 102_coverage, 103_coverage, 107_coverage, 108_coverage, 121_coverage	103,LGRM(Var, FR), 101,102,103,LGRM(Var) (comp), 101_coverage, 102_coverage, 103_coverage, 107_coverage, 108_coverage, 121_coverage															1	7	14.2857	1	1	0.9739	38
chr11	93425111	SNV	C	T	93425111	101,LGRM(Var)	1	6	16.6667	101,LGRM(Var, FR), 101,102,103,LGRM(Var) (comp), 101_coverage, 102_coverage, 103_coverage, 107_coverage, 108_coverage, 121_coverage	101,LGRM(Var, FR), 101,102,103,LGRM(Var) (comp), 101_coverage, 102_coverage, 103_coverage, 107_coverage, 108_coverage, 121_coverage	1	4	25	2	0	0.9963	36
chr11	93432532	SNV	C	T	93432532	101,LGRM(Var)	1	6	16.6667	101,LGRM(Var, FR), 101,102,103,LGRM(Var) (comp), 101_coverage, 102_coverage, 103_coverage, 107_coverage, 108_coverage, 121_coverage	101,LGRM(Var, FR), 101,102,103,LGRM(Var) (comp), 101_coverage, 102_coverage, 103_coverage, 107_coverage, 108_coverage, 121_coverage	1	4	25	1	1	0.9967	39
chr11	94353306	SNV	G	A	94353306	103,LGRM(Var)	1	6	16.6667	103,LGRM(Var, FR), 101,102,103,LGRM(Var) (comp), 101_coverage, 102_coverage, 103_coverage, 107_coverage, 108_coverage, 121_coverage	103,LGRM(Var, FR), 101,102,103,LGRM(Var) (comp), 101_coverage, 102_coverage, 103_coverage, 107_coverage, 108_coverage, 121_coverage															2	7	28.5714	0	2	0.9731	36
chr11	94731624	SNV	A	T	94731624	103,LGRM(Var)	1	6	16.6667	103,LGRM(Var, FR), 101,102,103,LGRM(Var) (comp), 101_coverage, 102_coverage, 103_coverage, 107_coverage, 108_coverage, 121_coverage	103,LGRM(Var, FR), 101,102,103,LGRM(Var) (comp), 101_coverage, 102_coverage, 103_coverage, 107_coverage, 108_coverage, 121_coverage															1	8	12.5	1	1	0.9677	34.5
chr11	100863220	SNV	A	T	100863220	101,LGRM(Var)	1	6	16.6667	101,LGRM(Var, FR), 101,102,103,LGRM(Var) (comp), 101_coverage, 102_coverage, 103_coverage, 107_coverage, 108_coverage, 121_coverage	101,LGRM(Var, FR), 101,102,103,LGRM(Var) (comp), 101_coverage, 102_coverage, 103_coverage, 107_coverage, 108_coverage, 121_coverage	1	5	20	1	1	0.9861	32.5
chr11	102206786	SNV	G	T	102206786	101,LGRM(Var)	1	6	16.6667	101,LGRM(Var, FR), 101,102,103,LGRM(Var) (comp), 101_coverage, 102_coverage, 103_coverage, 107_coverage, 108_coverage, 121_coverage	101,LGRM(Var, FR), 101,102,103,LGRM(Var) (comp), 101_coverage, 102_coverage, 103_coverage, 107_coverage, 108_coverage, 121_coverage	1	6	16.6667	1	1	0.9527	34.5
chr11	103114513	SNV	A	T	103114513	103,LGRM(Var)	1	6	16.6667	103,LGRM(Var, FR), 101,102,103,LGRM(Var) (comp), 101_coverage, 102_coverage, 103_coverage, 107_coverage, 108_coverage, 121_coverage	103,LGRM(Var, FR), 101,102,103,LGRM(Var) (comp), 101_coverage, 102_coverage, 103_coverage, 107_coverage, 108_coverage, 121_coverage															1	7	14.2857	2	0	0.9841	38.5
chr11	103270469	SNV	G	A	103270469	101,LGRM(Var)	1	6	16.6667	101,LGRM(Var, FR), 101,102,103,LGRM(Var) (comp), 101_coverage, 102_coverage, 103_coverage, 107_coverage, 108_coverage, 121_coverage	101,LGRM(Var, FR), 101,102,103,LGRM(Var) (comp), 101_coverage, 102_coverage, 103_coverage, 107_coverage, 108_coverage, 121_coverage	1	4	25	1	1	0.9803	33
chr11	107304439	SNV	C	A	107304439	101,LGRM(Var)	1	6	16.6667	101,LGRM(Var, FR), 101,102,103,LGRM(Var) (comp), 101_coverage, 102_coverage, 103_coverage, 107_coverage, 108_coverage, 121_coverage	101,LGRM(Var, FR), 101,102,103,LGRM(Var) (comp), 101_coverage, 102_coverage, 103_coverage, 107_coverage, 108_coverage, 121_coverage	1	4	25	2	0	0.9155	28
chr11	107427713	SNV	T	C	107427713	102,LGRM(Var)	1	6	16.6667	102,LGRM(Var, FR), 101,102,103,LGRM(Var) (comp), 101_coverage, 102_coverage, 103_coverage, 107_coverage, 108_coverage, 121_coverage	102,LGRM(Var, FR), 101,102,103,LGRM(Var) (comp), 101_coverage, 102_coverage, 103_coverage, 107_coverage, 108_coverage, 121_coverage								1	4	25	2	0	0.9767	27.5
chr11	108043349	SNV	T	A	108043349	102,LGRM(Var)	1	6	16.6667	102,LGRM(Var, FR), 101,102,103,LGRM(Var) (comp), 101_coverage, 102_coverage, 103_coverage, 107_coverage, 108_coverage, 121_coverage	102,LGRM(Var, FR), 101,102,103,LGRM(Var) (comp), 101_coverage, 102_coverage, 103_coverage, 107_coverage, 108_coverage, 121_coverage								1	4	25	1	1	0.986	35.5
chr11	111844795	SNV	T	G	111844795	102,LGRM(Var)	1	6	16.6667	102,LGRM(Var, FR), 101,102,103,LGRM(Var) (comp), 101_coverage, 102_coverage, 103_coverage, 107_coverage, 108_coverage, 121_coverage	102,LGRM(Var, FR), 101,102,103,LGRM(Var) (comp), 101_coverage, 102_coverage, 103_coverage, 107_coverage, 108_coverage, 121_coverage								1	5	20	1	1	0.9892	34.5
chr11	113644348	SNV	C	G	113644348	102,LGRM(Var)	1	6	16.6667	102,LGRM(Var, FR), 101,102,103,LGRM(Var) (comp), 101_coverage, 102_coverage, 103_coverage, 107_coverage, 108_coverage, 121_coverage	102,LGRM(Var, FR), 101,102,103,LGRM(Var) (comp), 101_coverage, 102_coverage, 103_coverage, 107_coverage, 108_coverage, 121_coverage								1	4	25	1	1	0.9692	31.5
chr11	113673924	Deletion	C	-	113673924	102,LGRM(Var)	1	6	16.6667	102,LGRM(Var, FR), 101,102,103,LGRM(Var) (comp), 101_coverage, 102_coverage, 103_coverage, 107_coverage, 108_coverage, 121_coverage	102,LGRM(Var, FR), 101,102,103,LGRM(Var) (comp), 101_coverage, 102_coverage, 103_coverage, 107_coverage, 108_coverage, 121_coverage								2	7	28.5714	2	0	0.9977	35.5
chr11	118307276	Deletion	G	-	118307276	103,LGRM(Var)	1	6	16.6667	103,LGRM(Var, FR), 101,102,103,LGRM(Var) (comp), 101_coverage, 102_coverage, 103_coverage, 107_coverage, 108_coverage, 121_coverage	103,LGRM(Var, FR), 101,102,103,LGRM(Var) (comp), 101_coverage, 102_coverage, 103_coverage, 107_coverage, 108_coverage, 121_coverage															5	6	83.3333	4	3	0.9903	33.9
chr11	118344955	Deletion	A	-	118344955	102,LGRM(Var)	1	6	16.6667	102,LGRM(Var, FR), 101,102,103,LGRM(Var) (comp), 101_coverage, 102_coverage, 103_coverage, 107_coverage, 108_coverage, 121_coverage	102,LGRM(Var, FR), 101,102,103,LGRM(Var) (comp), 101_coverage, 102_coverage, 103_coverage, 107_coverage, 108_coverage, 121_coverage								1	4	25	1	1	0.9937	40
chr11	118376088	SNV	C	T	118376088	102,LGRM(Var)	1	6	16.6667	102,LGRM(Var, FR), 101,102,103,LGRM(Var) (comp), 101_coverage, 102_coverage, 103_coverage, 107_coverage, 108_coverage, 121_coverage	102,LGRM(Var, FR), 101,102,103,LGRM(Var) (comp), 101_coverage, 102_coverage, 103_coverage, 107_coverage, 108_coverage, 121_coverage								1	6	16.6667	1	1	0.9503	34
chr11	118428522	SNV	C	A	118428522	101,LGRM(Var)	1	6	16.6667	101,LGRM(Var, FR), 101,102,103,LGRM(Var) (comp), 101_coverage, 102_coverage, 103_coverage, 107_coverage, 108_coverage, 121_coverage	101,LGRM(Var, FR), 101,102,103,LGRM(Var) (comp), 101_coverage, 102_coverage, 103_coverage, 107_coverage, 108_coverage, 121_coverage	1	4	25	1	1	0.9669	36.5
chr11	118651855	SNV	G	A	118651855	102,LGRM(Var)	1	6	16.6667	102,LGRM(Var, FR), 101,102,103,LGRM(Var) (comp), 101_coverage, 102_coverage, 103_coverage, 107_coverage, 108_coverage, 121_coverage	102,LGRM(Var, FR), 101,102,103,LGRM(Var) (comp), 101_coverage, 102_coverage, 103_coverage, 107_coverage, 108_coverage, 121_coverage								1	6	16.6667	2	0	0.9607	35.5
chr11	119183074	SNV	G	A	119183074	103,LGRM(Var)	1	6	16.6667	103,LGRM(Var, FR), 101,102,103,LGRM(Var) (comp), 101_coverage, 102_coverage, 103_coverage, 107_coverage, 108_coverage, 121_coverage	103,LGRM(Var, FR), 101,102,103,LGRM(Var) (comp), 101_coverage, 102_coverage, 103_coverage, 107_coverage, 108_coverage, 121_coverage															1	6	16.6667	1	1	0.9484	33
chr11	121440967	SNV	G	A	121440967	101,LGRM(Var)	1	6	16.6667	101,LGRM(Var, FR), 101,102,103,LGRM(Var) (comp), 101_coverage, 102_coverage, 103_coverage, 107_coverage, 108_coverage, 121_coverage	101,LGRM(Var, FR), 101,102,103,LGRM(Var) (comp), 101_coverage, 102_coverage, 103_coverage, 107_coverage, 108_coverage, 121_coverage	1	4	25	2	0	0.9741	27
chr11	121454238	SNV	T	C	121454238	102,LGRM(Var)	1	6	16.6667	102,LGRM(Var, FR), 101,102,103,LGRM(Var) (comp), 101_coverage, 102_coverage, 103_coverage, 107_coverage, 108_coverage, 121_coverage	102,LGRM(Var, FR), 101,102,103,LGRM(Var) (comp), 101_coverage, 102_coverage, 103_coverage, 107_coverage, 108_coverage, 121_coverage								1	6	16.6667	2	0	0.9519	36
chr11	134118274^134118275	Insertion	-	A	134118275	102,LGRM(Var)	1	6	16.6667	102,LGRM(Var, FR), 101,102,103,LGRM(Var) (comp), 101_coverage, 102_coverage, 103_coverage, 107_coverage, 108_coverage, 121_coverage	102,LGRM(Var, FR), 101,102,103,LGRM(Var) (comp)								3	10	30	3	2	0.9917	34
chr11	280794..280796	Deletion	AAG	-	280794	103,LGRM(Var)	1	6	16.6667	103,LGRM(Var, FR), 101,102,103,LGRM(Var) (comp), 101_coverage, 102_coverage, 103_coverage, 107_coverage, 108_coverage, 121_coverage	103,LGRM(Var, FR), 101,102,103,LGRM(Var) (comp), 101_coverage, 102_coverage, 103_coverage, 107_coverage, 108_coverage, 121_coverage															3	4	75	1	2	0.8861	32
chr11	30352581..30352582	Deletion	AG	-	30352581	102,LGRM(Var)	1	6	16.6667	102,LGRM(Var, FR), 101,102,103,LGRM(Var) (comp), 101_coverage, 102_coverage, 103_coverage, 107_coverage, 108_coverage, 121_coverage	102,LGRM(Var, FR), 101,102,103,LGRM(Var) (comp), 101_coverage, 102_coverage, 103_coverage, 107_coverage, 108_coverage, 121_coverage								1	5	20	0	1	0.9869	31
chr11	4409704^4409705	Insertion	-	T	4409705	101,LGRM(Var)	1	6	16.6667	101,LGRM(Var, FR), 101,102,103,LGRM(Var) (comp), 101_coverage, 102_coverage, 103_coverage, 107_coverage, 108_coverage, 121_coverage	101,LGRM(Var, FR), 101,102,103,LGRM(Var) (comp)	5	9	55.5556	7	0	0.9999	30.9
chr11	46911670^46911671	Insertion	-	C	46911671	103,LGRM(Var)	1	6	16.6667	103,LGRM(Var, FR), 101,102,103,LGRM(Var) (comp), 101_coverage, 102_coverage, 103_coverage, 107_coverage, 108_coverage, 121_coverage	103,LGRM(Var, FR), 101,102,103,LGRM(Var) (comp)															7	10	70	7	0	0.9926	30.3
chr11	67926336^67926337	Insertion	-	T	67926337	102,LGRM(Var)	1	6	16.6667	102,LGRM(Var, FR), 101,102,103,LGRM(Var) (comp), 101_coverage, 102_coverage, 103_coverage, 107_coverage, 108_coverage, 121_coverage	102,LGRM(Var, FR), 101,102,103,LGRM(Var) (comp)								1	3	33.3333	1	1	0.9398	31.5
chr11	9308017^9308018	Insertion	-	A	9308018	101,LGRM(Var)	1	6	16.6667	101,LGRM(Var, FR), 101,102,103,LGRM(Var) (comp), 101_coverage, 102_coverage, 103_coverage, 107_coverage, 108_coverage, 121_coverage	101,LGRM(Var, FR), 101,102,103,LGRM(Var) (comp)	4	13	30.7692	5	0	0.9808	37.8
chr12	2062100	SNV	A	G	2062100	101,LGRM(Var)	1	6	16.6667	101,LGRM(Var, FR), 101,102,103,LGRM(Var) (comp), 101_coverage, 102_coverage, 103_coverage, 107_coverage, 108_coverage, 121_coverage	101,LGRM(Var, FR), 101,102,103,LGRM(Var) (comp), 101_coverage, 102_coverage, 103_coverage, 107_coverage, 108_coverage, 121_coverage	2	4	50	0	2	0.9319	23
chr12	2929274	SNV	G	A	2929274	101,LGRM(Var)	1	6	16.6667	101,LGRM(Var, FR), 101,102,103,LGRM(Var) (comp), 101_coverage, 102_coverage, 103_coverage, 107_coverage, 108_coverage, 121_coverage	101,LGRM(Var, FR), 101,102,103,LGRM(Var) (comp), 101_coverage, 102_coverage, 103_coverage, 107_coverage, 108_coverage, 121_coverage	1	4	25	2	0	0.9938	33
chr12	3104113	SNV	T	C	3104113	102,LGRM(Var)	1	6	16.6667	102,LGRM(Var, FR), 101,102,103,LGRM(Var) (comp), 101_coverage, 102_coverage, 103_coverage, 107_coverage, 108_coverage, 121_coverage	102,LGRM(Var, FR), 101,102,103,LGRM(Var) (comp), 101_coverage, 102_coverage, 103_coverage, 107_coverage, 108_coverage, 121_coverage								1	5	20	1	1	0.9612	38
chr12	3747413	Deletion	T	-	3747413	103,LGRM(Var)	1	6	16.6667	103,LGRM(Var, FR), 101,102,103,LGRM(Var) (comp), 101_coverage, 102_coverage, 103_coverage, 107_coverage, 108_coverage, 121_coverage	103,LGRM(Var, FR), 101,102,103,LGRM(Var) (comp), 101_coverage, 102_coverage, 103_coverage, 107_coverage, 108_coverage, 121_coverage															1	3	33.3333	1	1	0.9892	26.5
chr12	4714149	SNV	C	T	4714149	102,LGRM(Var)	1	6	16.6667	102,LGRM(Var, FR), 101,102,103,LGRM(Var) (comp), 101_coverage, 102_coverage, 103_coverage, 107_coverage, 108_coverage, 121_coverage	102,LGRM(Var, FR), 101,102,103,LGRM(Var) (comp), 101_coverage, 102_coverage, 103_coverage, 107_coverage, 108_coverage, 121_coverage								1	6	16.6667	1	1	0.9448	31
chr12	6956022	SNV	C	A	6956022	101,LGRM(Var)	1	6	16.6667	101,LGRM(Var, FR), 101,102,103,LGRM(Var) (comp), 101_coverage, 102_coverage, 103_coverage, 107_coverage, 108_coverage, 121_coverage	101,LGRM(Var, FR), 101,102,103,LGRM(Var) (comp), 101_coverage, 102_coverage, 103_coverage, 107_coverage, 108_coverage, 121_coverage	1	4	25	1	1	0.9568	36.5
chr12	11150171	SNV	G	T	11150171	103,LGRM(Var)	1	6	16.6667	103,LGRM(Var, FR), 101,102,103,LGRM(Var) (comp), 101_coverage, 102_coverage, 103_coverage, 107_coverage, 108_coverage, 121_coverage	103,LGRM(Var, FR), 101,102,103,LGRM(Var) (comp), 101_coverage, 102_coverage, 103_coverage, 107_coverage, 108_coverage, 121_coverage															1	4	25	1	1	0.9977	41
chr12	14577780	Deletion	A	-	14577780	101,LGRM(Var)	1	6	16.6667	101,LGRM(Var, FR), 101,102,103,LGRM(Var) (comp), 101_coverage, 102_coverage, 103_coverage, 107_coverage, 108_coverage, 121_coverage	101,LGRM(Var, FR), 101,102,103,LGRM(Var) (comp), 101_coverage, 102_coverage, 103_coverage, 107_coverage, 108_coverage, 121_coverage	1	7	14.2857	1	1	0.9345	33.5
chr12	14798192	SNV	T	C	14798192	103,LGRM(Var)	1	6	16.6667	103,LGRM(Var, FR), 101,102,103,LGRM(Var) (comp), 101_coverage, 102_coverage, 103_coverage, 107_coverage, 108_coverage, 121_coverage	103,LGRM(Var, FR), 101,102,103,LGRM(Var) (comp), 101_coverage, 102_coverage, 103_coverage, 107_coverage, 108_coverage, 121_coverage															1	4	25	1	1	0.9615	35
chr12	21643302	SNV	C	G	21643302	101,LGRM(Var)	1	6	16.6667	101,LGRM(Var, FR), 101,102,103,LGRM(Var) (comp), 101_coverage, 102_coverage, 103_coverage, 107_coverage, 108_coverage, 121_coverage	101,LGRM(Var, FR), 101,102,103,LGRM(Var) (comp), 101_coverage, 102_coverage, 103_coverage, 107_coverage, 108_coverage, 121_coverage	1	8	12.5	2	0	0.9399	38.5
chr12	27824436	SNV	A	T	27824436	102,LGRM(Var)	1	6	16.6667	102,LGRM(Var, FR), 101,102,103,LGRM(Var) (comp), 101_coverage, 102_coverage, 103_coverage, 107_coverage, 108_coverage, 121_coverage	102,LGRM(Var, FR), 101,102,103,LGRM(Var) (comp), 101_coverage, 102_coverage, 103_coverage, 107_coverage, 108_coverage, 121_coverage								1	5	20	2	0	0.999	36.5
chr12	31850720	SNV	C	T	31850720	102,LGRM(Var)	1	6	16.6667	102,LGRM(Var, FR), 101,102,103,LGRM(Var) (comp), 101_coverage, 102_coverage, 103_coverage, 107_coverage, 108_coverage, 121_coverage	102,LGRM(Var, FR), 101,102,103,LGRM(Var) (comp), 101_coverage, 102_coverage, 103_coverage, 107_coverage, 108_coverage, 121_coverage								3	6	50	3	0	0.9999	36
chr12	32491815	SNV	C	T	32491815	103,LGRM(Var)	1	6	16.6667	103,LGRM(Var, FR), 101,102,103,LGRM(Var) (comp), 101_coverage, 102_coverage, 103_coverage, 107_coverage, 108_coverage, 121_coverage	103,LGRM(Var, FR), 101,102,103,LGRM(Var) (comp), 101_coverage, 102_coverage, 103_coverage, 107_coverage, 108_coverage, 121_coverage															1	6	16.6667	1	1	0.9801	36
chr12	39764014	SNV	T	A	39764014	102,LGRM(Var)	1	6	16.6667	102,LGRM(Var, FR), 101,102,103,LGRM(Var) (comp), 101_coverage, 102_coverage, 103_coverage, 107_coverage, 108_coverage, 121_coverage	102,LGRM(Var, FR), 101,102,103,LGRM(Var) (comp), 101_coverage, 102_coverage, 103_coverage, 107_coverage, 108_coverage, 121_coverage								1	6	16.6667	1	1	0.9303	37.5
chr12	40158595	SNV	G	A	40158595	103,LGRM(Var)	1	6	16.6667	103,LGRM(Var, FR), 101,102,103,LGRM(Var) (comp), 101_coverage, 102_coverage, 103_coverage, 107_coverage, 108_coverage, 121_coverage	103,LGRM(Var, FR), 101,102,103,LGRM(Var) (comp), 101_coverage, 102_coverage, 103_coverage, 107_coverage, 108_coverage, 121_coverage															8	12	66.6667	9	6	0.9999	35.3
chr12	44148397	SNV	A	G	44148397	101,LGRM(Var)	1	6	16.6667	101,LGRM(Var, FR), 101,102,103,LGRM(Var) (comp), 101_coverage, 102_coverage, 103_coverage, 107_coverage, 108_coverage, 121_coverage	101,LGRM(Var, FR), 101,102,103,LGRM(Var) (comp), 101_coverage, 102_coverage, 103_coverage, 107_coverage, 108_coverage, 121_coverage	1	6	16.6667	1	1	0.9473	34.5
chr12	46245187	SNV	G	T	46245187	103,LGRM(Var)	1	6	16.6667	103,LGRM(Var, FR), 101,102,103,LGRM(Var) (comp), 101_coverage, 102_coverage, 103_coverage, 107_coverage, 108_coverage, 121_coverage	103,LGRM(Var, FR), 101,102,103,LGRM(Var) (comp), 101_coverage, 102_coverage, 103_coverage, 107_coverage, 108_coverage, 121_coverage															22	82	26.8293	16	14	1	32.7
chr12	49433704	SNV	G	A	49433704	102,LGRM(Var)	1	6	16.6667	102,LGRM(Var, FR), 101,102,103,LGRM(Var) (comp), 101_coverage, 102_coverage, 103_coverage, 107_coverage, 108_coverage, 121_coverage	102,LGRM(Var, FR), 101,102,103,LGRM(Var) (comp), 101_coverage, 102_coverage, 103_coverage, 107_coverage, 108_coverage, 121_coverage								1	6	16.6667	1	1	0.9654	36.5
chr12	51115098	SNV	C	T	51115098	101,LGRM(Var)	1	6	16.6667	101,LGRM(Var, FR), 101,102,103,LGRM(Var) (comp), 101_coverage, 102_coverage, 103_coverage, 107_coverage, 108_coverage, 121_coverage	101,LGRM(Var, FR), 101,102,103,LGRM(Var) (comp), 101_coverage, 102_coverage, 103_coverage, 107_coverage, 108_coverage, 121_coverage	2	5	40	2	0	0.9942	33.5
chr12	51773303	SNV	G	A	51773303	102,LGRM(Var)	1	6	16.6667	102,LGRM(Var, FR), 101,102,103,LGRM(Var) (comp), 101_coverage, 102_coverage, 103_coverage, 107_coverage, 108_coverage, 121_coverage	102,LGRM(Var, FR), 101,102,103,LGRM(Var) (comp), 101_coverage, 102_coverage, 103_coverage, 107_coverage, 108_coverage, 121_coverage								1	5	20	1	1	0.937	26.5
chr12	52201055	SNV	G	T	52201055	101,LGRM(Var)	1	6	16.6667	101,LGRM(Var, FR), 101,102,103,LGRM(Var) (comp), 101_coverage, 102_coverage, 103_coverage, 107_coverage, 108_coverage, 121_coverage	101,LGRM(Var, FR), 101,102,103,LGRM(Var) (comp), 101_coverage, 102_coverage, 103_coverage, 107_coverage, 108_coverage, 121_coverage	1	7	14.2857	1	1	0.9724	30
chr12	53454296	SNV	T	C	53454296	101,LGRM(Var)	1	6	16.6667	101,LGRM(Var, FR), 101,102,103,LGRM(Var) (comp), 101_coverage, 102_coverage, 103_coverage, 107_coverage, 108_coverage, 121_coverage	101,LGRM(Var, FR), 101,102,103,LGRM(Var) (comp), 101_coverage, 102_coverage, 103_coverage, 107_coverage, 108_coverage, 121_coverage	1	4	25	2	0	0.9932	34
chr12	53680600	Deletion	C	-	53680600	101,LGRM(Var)	1	6	16.6667	101,LGRM(Var, FR), 101,102,103,LGRM(Var) (comp), 101_coverage, 102_coverage, 103_coverage, 107_coverage, 108_coverage, 121_coverage	101,LGRM(Var, FR), 101,102,103,LGRM(Var) (comp), 101_coverage, 102_coverage, 103_coverage, 107_coverage, 108_coverage, 121_coverage	1	5	20	1	1	0.9575	30.5
chr12	56088668	SNV	T	A	56088668	102,LGRM(Var)	1	6	16.6667	102,LGRM(Var, FR), 101,102,103,LGRM(Var) (comp), 101_coverage, 102_coverage, 103_coverage, 107_coverage, 108_coverage, 121_coverage	102,LGRM(Var, FR), 101,102,103,LGRM(Var) (comp), 101_coverage, 102_coverage, 103_coverage, 107_coverage, 108_coverage, 121_coverage								1	5	20	1	1	0.9177	29.5
chr12	57114670	SNV	T	A	57114670	103,LGRM(Var)	1	6	16.6667	103,LGRM(Var, FR), 101,102,103,LGRM(Var) (comp), 101_coverage, 102_coverage, 103_coverage, 107_coverage, 108_coverage, 121_coverage	103,LGRM(Var, FR), 101,102,103,LGRM(Var) (comp), 101_coverage, 102_coverage, 103_coverage, 107_coverage, 108_coverage, 121_coverage															3	5	60	2	2	0.9832	37.8
chr12	57588434	SNV	T	C	57588434	101,LGRM(Var)	1	6	16.6667	101,LGRM(Var, FR), 101,102,103,LGRM(Var) (comp), 101_coverage, 102_coverage, 103_coverage, 107_coverage, 108_coverage, 121_coverage	101,LGRM(Var, FR), 101,102,103,LGRM(Var) (comp), 101_coverage, 102_coverage, 103_coverage, 107_coverage, 108_coverage, 121_coverage	1	7	14.2857	2	0	0.9201	35
chr12	57629364	SNV	C	A	57629364	103,LGRM(Var)	1	6	16.6667	103,LGRM(Var, FR), 101,102,103,LGRM(Var) (comp), 101_coverage, 102_coverage, 103_coverage, 107_coverage, 108_coverage, 121_coverage	103,LGRM(Var, FR), 101,102,103,LGRM(Var) (comp), 101_coverage, 102_coverage, 103_coverage, 107_coverage, 108_coverage, 121_coverage															1	5	20	2	0	0.9575	29.5
chr12	62902225	SNV	G	C	62902225	101,LGRM(Var)	1	6	16.6667	101,LGRM(Var, FR), 101,102,103,LGRM(Var) (comp), 101_coverage, 102_coverage, 103_coverage, 107_coverage, 108_coverage, 121_coverage	101,LGRM(Var, FR), 101,102,103,LGRM(Var) (comp), 101_coverage, 102_coverage, 103_coverage, 107_coverage, 108_coverage, 121_coverage	1	5	20	1	1	0.9406	31
chr12	66742826	SNV	C	A	66742826	101,LGRM(Var)	1	6	16.6667	101,LGRM(Var, FR), 101,102,103,LGRM(Var) (comp), 101_coverage, 102_coverage, 103_coverage, 107_coverage, 108_coverage, 121_coverage	101,LGRM(Var, FR), 101,102,103,LGRM(Var) (comp), 101_coverage, 102_coverage, 103_coverage, 107_coverage, 108_coverage, 121_coverage	1	6	16.6667	1	1	0.921	34.5
chr12	77439983	SNV	G	T	77439983	103,LGRM(Var)	1	6	16.6667	103,LGRM(Var, FR), 101,102,103,LGRM(Var) (comp), 101_coverage, 102_coverage, 103_coverage, 107_coverage, 108_coverage, 121_coverage	103,LGRM(Var, FR), 101,102,103,LGRM(Var) (comp), 101_coverage, 102_coverage, 103_coverage, 107_coverage, 108_coverage, 121_coverage															5	26	19.2308	4	4	0.9878	31.6
chr12	88505101	SNV	G	A	88505101	101,LGRM(Var)	1	6	16.6667	101,LGRM(Var, FR), 101,102,103,LGRM(Var) (comp), 101_coverage, 102_coverage, 103_coverage, 107_coverage, 108_coverage, 121_coverage	101,LGRM(Var, FR), 101,102,103,LGRM(Var) (comp), 101_coverage, 102_coverage, 103_coverage, 107_coverage, 108_coverage, 121_coverage	1	4	25	2	0	0.9773	35.5
chr12	88505541	SNV	C	A	88505541	102,LGRM(Var)	1	6	16.6667	102,LGRM(Var, FR), 101,102,103,LGRM(Var) (comp), 101_coverage, 102_coverage, 103_coverage, 107_coverage, 108_coverage, 121_coverage	102,LGRM(Var, FR), 101,102,103,LGRM(Var) (comp), 101_coverage, 102_coverage, 103_coverage, 107_coverage, 108_coverage, 121_coverage								1	5	20	1	1	0.9602	39.5
chr12	93226368	SNV	T	A	93226368	102,LGRM(Var)	1	6	16.6667	102,LGRM(Var, FR), 101,102,103,LGRM(Var) (comp), 101_coverage, 102_coverage, 103_coverage, 107_coverage, 108_coverage, 121_coverage	102,LGRM(Var, FR), 101,102,103,LGRM(Var) (comp), 101_coverage, 102_coverage, 103_coverage, 107_coverage, 108_coverage, 121_coverage								1	5	20	1	1	0.9635	39.5
chr12	96131706	SNV	C	T	96131706	101,LGRM(Var)	1	6	16.6667	101,LGRM(Var, FR), 101,102,103,LGRM(Var) (comp), 101_coverage, 102_coverage, 103_coverage, 107_coverage, 108_coverage, 121_coverage	101,LGRM(Var, FR), 101,102,103,LGRM(Var) (comp), 101_coverage, 102_coverage, 103_coverage, 107_coverage, 108_coverage, 121_coverage	2	6	33.3333	1	1	0.9202	28.5
chr12	102542015	SNV	G	A	102542015	102,LGRM(Var)	1	6	16.6667	102,LGRM(Var, FR), 101,102,103,LGRM(Var) (comp), 101_coverage, 102_coverage, 103_coverage, 107_coverage, 108_coverage, 121_coverage	102,LGRM(Var, FR), 101,102,103,LGRM(Var) (comp), 101_coverage, 102_coverage, 103_coverage, 107_coverage, 108_coverage, 121_coverage								1	6	16.6667	2	0	0.9839	39
chr12	104489161	SNV	G	T	104489161	102,LGRM(Var)	1	6	16.6667	102,LGRM(Var, FR), 101,102,103,LGRM(Var) (comp), 101_coverage, 102_coverage, 103_coverage, 107_coverage, 108_coverage, 121_coverage	102,LGRM(Var, FR), 101,102,103,LGRM(Var) (comp), 101_coverage, 102_coverage, 103_coverage, 107_coverage, 108_coverage, 121_coverage								1	5	20	1	1	0.9974	38
chr12	106461139	SNV	G	A	106461139	101,LGRM(Var)	1	6	16.6667	101,LGRM(Var, FR), 101,102,103,LGRM(Var) (comp), 101_coverage, 102_coverage, 103_coverage, 107_coverage, 108_coverage, 121_coverage	101,LGRM(Var, FR), 101,102,103,LGRM(Var) (comp), 101_coverage, 102_coverage, 103_coverage, 107_coverage, 108_coverage, 121_coverage	1	4	25	1	1	0.9791	30.5
chr12	107713162	SNV	C	A	107713162	103,LGRM(Var)	1	6	16.6667	103,LGRM(Var, FR), 101,102,103,LGRM(Var) (comp), 101_coverage, 102_coverage, 103_coverage, 107_coverage, 108_coverage, 121_coverage	103,LGRM(Var, FR), 101,102,103,LGRM(Var) (comp), 101_coverage, 102_coverage, 103_coverage, 107_coverage, 108_coverage, 121_coverage															1	4	25	1	1	0.9711	37
chr12	111085024	SNV	C	T	111085024	101,LGRM(Var)	1	6	16.6667	101,LGRM(Var, FR), 101,102,103,LGRM(Var) (comp), 101_coverage, 102_coverage, 103_coverage, 107_coverage, 108_coverage, 121_coverage	101,LGRM(Var, FR), 101,102,103,LGRM(Var) (comp), 101_coverage, 102_coverage, 103_coverage, 107_coverage, 108_coverage, 121_coverage	1	8	12.5	2	0	0.9448	34
chr12	112147430	SNV	T	C	112147430	102,LGRM(Var)	1	6	16.6667	102,LGRM(Var, FR), 101,102,103,LGRM(Var) (comp), 101_coverage, 102_coverage, 103_coverage, 107_coverage, 108_coverage, 121_coverage	102,LGRM(Var, FR), 101,102,103,LGRM(Var) (comp), 101_coverage, 102_coverage, 103_coverage, 107_coverage, 108_coverage, 121_coverage								1	4	25	1	1	0.9317	22.5
chr12	113403598	SNV	A	G	113403598	101,LGRM(Var)	1	6	16.6667	101,LGRM(Var, FR), 101,102,103,LGRM(Var) (comp), 101_coverage, 102_coverage, 103_coverage, 107_coverage, 108_coverage, 121_coverage	101,LGRM(Var, FR), 101,102,103,LGRM(Var) (comp), 101_coverage, 102_coverage, 103_coverage, 107_coverage, 108_coverage, 121_coverage	1	5	20	2	0	0.943	26.5
chr12	113729700	SNV	G	A	113729700	103,LGRM(Var)	1	6	16.6667	103,LGRM(Var, FR), 101,102,103,LGRM(Var) (comp), 101_coverage, 102_coverage, 103_coverage, 107_coverage, 108_coverage, 121_coverage	103,LGRM(Var, FR), 101,102,103,LGRM(Var) (comp), 101_coverage, 102_coverage, 103_coverage, 107_coverage, 108_coverage, 121_coverage															20	67	29.8507	23	0	1	32.3
chr12	116413071	SNV	A	G	116413071	103,LGRM(Var)	1	6	16.6667	103,LGRM(Var, FR), 101,102,103,LGRM(Var) (comp), 101_coverage, 102_coverage, 103_coverage, 107_coverage, 108_coverage, 121_coverage	103,LGRM(Var, FR), 101,102,103,LGRM(Var) (comp), 101_coverage, 102_coverage, 103_coverage, 107_coverage, 108_coverage, 121_coverage															39	178	21.9101	41	15	0.9848	34.6
chr12	116429612	Deletion	G	-	116429612	103,LGRM(Var)	1	6	16.6667	103,LGRM(Var, FR), 101,102,103,LGRM(Var) (comp), 101_coverage, 102_coverage, 103_coverage, 107_coverage, 108_coverage, 121_coverage	103,LGRM(Var, FR), 101,102,103,LGRM(Var) (comp), 101_coverage, 102_coverage, 103_coverage, 107_coverage, 108_coverage, 121_coverage															28	114	24.5614	22	18	1	30.5
chr12	117319030	SNV	G	A	117319030	102,LGRM(Var)	1	6	16.6667	102,LGRM(Var, FR), 101,102,103,LGRM(Var) (comp), 101_coverage, 102_coverage, 103_coverage, 107_coverage, 108_coverage, 121_coverage	102,LGRM(Var, FR), 101,102,103,LGRM(Var) (comp), 101_coverage, 102_coverage, 103_coverage, 107_coverage, 108_coverage, 121_coverage								1	4	25	1	1	0.9745	31
chr12	117349008	SNV	G	C	117349008	103,LGRM(Var)	1	6	16.6667	103,LGRM(Var, FR), 101,102,103,LGRM(Var) (comp), 101_coverage, 102_coverage, 103_coverage, 107_coverage, 108_coverage, 121_coverage	103,LGRM(Var, FR), 101,102,103,LGRM(Var) (comp), 101_coverage, 102_coverage, 103_coverage, 107_coverage, 108_coverage, 121_coverage															1	7	14.2857	1	1	0.939	31
chr12	119631587	SNV	C	A	119631587	101,LGRM(Var)	1	6	16.6667	101,LGRM(Var, FR), 101,102,103,LGRM(Var) (comp), 101_coverage, 102_coverage, 103_coverage, 107_coverage, 108_coverage, 121_coverage	101,LGRM(Var, FR), 101,102,103,LGRM(Var) (comp), 101_coverage, 102_coverage, 103_coverage, 107_coverage, 108_coverage, 121_coverage	1	4	25	1	1	0.9498	33.5
chr12	122242658	Deletion	C	-	122242658	103,LGRM(Var)	1	6	16.6667	103,LGRM(Var, FR), 101,102,103,LGRM(Var) (comp), 101_coverage, 102_coverage, 103_coverage, 107_coverage, 108_coverage, 121_coverage	103,LGRM(Var, FR), 101,102,103,LGRM(Var) (comp), 101_coverage, 102_coverage, 103_coverage, 107_coverage, 108_coverage, 121_coverage															2	6	33.3333	2	2	0.9997	20.5
chr12	122361829	SNV	C	T	122361829	103,LGRM(Var)	1	6	16.6667	103,LGRM(Var, FR), 101,102,103,LGRM(Var) (comp), 101_coverage, 102_coverage, 103_coverage, 107_coverage, 108_coverage, 121_coverage	103,LGRM(Var, FR), 101,102,103,LGRM(Var) (comp), 101_coverage, 102_coverage, 103_coverage, 107_coverage, 108_coverage, 121_coverage															1	4	25	1	1	0.996	32.5
chr12	123479949	SNV	C	A	123479949	103,LGRM(Var)	1	6	16.6667	103,LGRM(Var, FR), 101,102,103,LGRM(Var) (comp), 101_coverage, 102_coverage, 103_coverage, 107_coverage, 108_coverage, 121_coverage	103,LGRM(Var, FR), 101,102,103,LGRM(Var) (comp), 101_coverage, 102_coverage, 103_coverage, 107_coverage, 108_coverage, 121_coverage															5	12	41.6667	5	0	0.9999	32.8
chr12	123706135	SNV	A	G	123706135	102,LGRM(Var)	1	6	16.6667	102,LGRM(Var, FR), 101,102,103,LGRM(Var) (comp), 101_coverage, 102_coverage, 103_coverage, 107_coverage, 108_coverage, 121_coverage	102,LGRM(Var, FR), 101,102,103,LGRM(Var) (comp), 101_coverage, 102_coverage, 103_coverage, 107_coverage, 108_coverage, 121_coverage								1	5	20	1	1	0.9765	40.5
chr12	123889582	SNV	G	T	123889582	102,LGRM(Var)	1	6	16.6667	102,LGRM(Var, FR), 101,102,103,LGRM(Var) (comp), 101_coverage, 102_coverage, 103_coverage, 107_coverage, 108_coverage, 121_coverage	102,LGRM(Var, FR), 101,102,103,LGRM(Var) (comp), 101_coverage, 102_coverage, 103_coverage, 107_coverage, 108_coverage, 121_coverage								1	7	14.2857	0	2	0.9724	36.5
chr12	132475214	SNV	G	A	132475214	101,LGRM(Var)	1	6	16.6667	101,LGRM(Var, FR), 101,102,103,LGRM(Var) (comp), 101_coverage, 102_coverage, 103_coverage, 107_coverage, 108_coverage, 121_coverage	101,LGRM(Var, FR), 101,102,103,LGRM(Var) (comp), 101_coverage, 102_coverage, 103_coverage, 107_coverage, 108_coverage, 121_coverage	1	6	16.6667	2	0	0.9033	33
chr12	133732530	SNV	C	T	133732530	101,LGRM(Var)	1	6	16.6667	101,LGRM(Var, FR), 101,102,103,LGRM(Var) (comp), 101_coverage, 102_coverage, 103_coverage, 107_coverage, 108_coverage, 121_coverage	101,LGRM(Var, FR), 101,102,103,LGRM(Var) (comp), 101_coverage, 102_coverage, 103_coverage, 107_coverage, 108_coverage, 121_coverage	1	6	16.6667	1	1	0.9774	37.5
chr12	109921681^109921682	Insertion	-	T	109921682	102,LGRM(Var)	1	6	16.6667	102,LGRM(Var, FR), 101,102,103,LGRM(Var) (comp), 101_coverage, 102_coverage, 103_coverage, 107_coverage, 108_coverage, 121_coverage	102,LGRM(Var, FR), 101,102,103,LGRM(Var) (comp)								6	17	35.2941	9	0	1	33.1
chr12	116457656^116457657	Insertion	-	T	116457657	102,LGRM(Var)	1	6	16.6667	102,LGRM(Var, FR), 101,102,103,LGRM(Var) (comp), 101_coverage, 102_coverage, 103_coverage, 107_coverage, 108_coverage, 121_coverage	102,LGRM(Var, FR), 101,102,103,LGRM(Var) (comp)								8	29	27.5862	7	5	0.9992	33.7
chr12	123465068..123465069	Deletion	AC	-	123465068	101,LGRM(Var)	1	6	16.6667	101,LGRM(Var, FR), 101,102,103,LGRM(Var) (comp), 101_coverage, 102_coverage, 103_coverage, 107_coverage, 108_coverage, 121_coverage	101,LGRM(Var, FR), 101,102,103,LGRM(Var) (comp), 101_coverage, 102_coverage, 103_coverage, 107_coverage, 108_coverage, 121_coverage	1	4	25	0	1	0.9876	29
chr12	124179457..124179459	Deletion	AAT	-	124179457	102,LGRM(Var)	1	6	16.6667	102,LGRM(Var, FR), 101,102,103,LGRM(Var) (comp), 101_coverage, 102_coverage, 103_coverage, 107_coverage, 108_coverage, 121_coverage	102,LGRM(Var, FR), 101,102,103,LGRM(Var) (comp), 101_coverage, 102_coverage, 103_coverage, 107_coverage, 108_coverage, 121_coverage								1	3	33.3333	0	1	0.9921	38
chr12	15774309^15774310	Insertion	-	T	15774310	102,LGRM(Var)	1	6	16.6667	102,LGRM(Var, FR), 101,102,103,LGRM(Var) (comp), 101_coverage, 102_coverage, 103_coverage, 107_coverage, 108_coverage, 121_coverage	102,LGRM(Var, FR), 101,102,103,LGRM(Var) (comp)								2	6	33.3333	1	2	0.9778	33.7
chr12	21644546^21644547	Insertion	-	T	21644547	102,LGRM(Var)	1	6	16.6667	102,LGRM(Var, FR), 101,102,103,LGRM(Var) (comp), 101_coverage, 102_coverage, 103_coverage, 107_coverage, 108_coverage, 121_coverage	102,LGRM(Var, FR), 101,102,103,LGRM(Var) (comp)								4	16	25	4	2	0.9743	35.7
chr12	27110625^27110626	Insertion	-	A	27110626	101,LGRM(Var)	1	6	16.6667	101,LGRM(Var, FR), 101,102,103,LGRM(Var) (comp), 101_coverage, 102_coverage, 103_coverage, 107_coverage, 108_coverage, 121_coverage	101,LGRM(Var, FR), 101,102,103,LGRM(Var) (comp)	3	13	23.0769	4	1	0.9724	33.4
chr12	3103980..3103981	Deletion	CA	-	3103980	102,LGRM(Var)	1	6	16.6667	102,LGRM(Var, FR), 101,102,103,LGRM(Var) (comp), 101_coverage, 102_coverage, 103_coverage, 107_coverage, 108_coverage, 121_coverage	102,LGRM(Var, FR), 101,102,103,LGRM(Var) (comp), 101_coverage, 102_coverage, 103_coverage, 107_coverage, 108_coverage, 121_coverage								1	4	25	0	1	0.9767	33
chr12	32137770^32137771	Insertion	-	A	32137771	101,LGRM(Var)	1	6	16.6667	101,LGRM(Var, FR), 101,102,103,LGRM(Var) (comp), 101_coverage, 102_coverage, 103_coverage, 107_coverage, 108_coverage, 121_coverage	101,LGRM(Var, FR), 101,102,103,LGRM(Var) (comp)	3	12	25	2	2	0.9787	33.3
chr12	39763593^39763594	Insertion	-	T	39763594	102,LGRM(Var)	1	6	16.6667	102,LGRM(Var, FR), 101,102,103,LGRM(Var) (comp), 101_coverage, 102_coverage, 103_coverage, 107_coverage, 108_coverage, 121_coverage	102,LGRM(Var, FR), 101,102,103,LGRM(Var) (comp)								1	5	20	1	1	0.9407	35
chr12	40671781..40671782	Deletion	AA	-	40671781	103,LGRM(Var)	1	6	16.6667	103,LGRM(Var, FR), 101,102,103,LGRM(Var) (comp), 101_coverage, 102_coverage, 103_coverage, 107_coverage, 108_coverage, 121_coverage	103,LGRM(Var, FR), 101,102,103,LGRM(Var) (comp), 101_coverage, 102_coverage, 103_coverage, 107_coverage, 108_coverage, 121_coverage															1	8	12.5	0	1	0.9128	40
chr12	416675^416676	Insertion	-	T	416676	103,LGRM(Var)	1	6	16.6667	103,LGRM(Var, FR), 101,102,103,LGRM(Var) (comp), 101_coverage, 102_coverage, 103_coverage, 107_coverage, 108_coverage, 121_coverage	103,LGRM(Var, FR), 101,102,103,LGRM(Var) (comp)															11	46	23.913	11	5	1	34.8
chr12	42768748^42768749	Insertion	-	T	42768749	102,LGRM(Var)	1	6	16.6667	102,LGRM(Var, FR), 101,102,103,LGRM(Var) (comp), 101_coverage, 102_coverage, 103_coverage, 107_coverage, 108_coverage, 121_coverage	102,LGRM(Var, FR), 101,102,103,LGRM(Var) (comp)								7	25	28	7	2	0.9447	34.4
chr12	42863350^42863351	Insertion	-	T	42863351	101,LGRM(Var)	1	6	16.6667	101,LGRM(Var, FR), 101,102,103,LGRM(Var) (comp), 101_coverage, 102_coverage, 103_coverage, 107_coverage, 108_coverage, 121_coverage	101,LGRM(Var, FR), 101,102,103,LGRM(Var) (comp)	1	4	25	1	1	0.9126	37.5
chr12	47471721..47471722	Deletion	AA	-	47471721	102,LGRM(Var)	1	6	16.6667	102,LGRM(Var, FR), 101,102,103,LGRM(Var) (comp), 101_coverage, 102_coverage, 103_coverage, 107_coverage, 108_coverage, 121_coverage	102,LGRM(Var, FR), 101,102,103,LGRM(Var) (comp), 101_coverage, 102_coverage, 103_coverage, 107_coverage, 108_coverage, 121_coverage								1	8	12.5	0	1	0.9299	30
chr12	48458895^48458896	Insertion	-	TT	48458896	102,LGRM(Var)	1	6	16.6667	102,LGRM(Var, FR), 101,102,103,LGRM(Var) (comp), 101_coverage, 102_coverage, 103_coverage, 107_coverage, 108_coverage, 121_coverage	102,LGRM(Var, FR), 101,102,103,LGRM(Var) (comp)								3	9	33.3333	2	1	0.9992	35.8
chr12	49393027^49393028	Insertion	-	G	49393028	103,LGRM(Var)	1	6	16.6667	103,LGRM(Var, FR), 101,102,103,LGRM(Var) (comp), 101_coverage, 102_coverage, 103_coverage, 107_coverage, 108_coverage, 121_coverage	103,LGRM(Var, FR), 101,102,103,LGRM(Var) (comp)															1	4	25	1	1	0.9443	38
chr12	51501101^51501102	Insertion	-	T	51501102	102,LGRM(Var)	1	6	16.6667	102,LGRM(Var, FR), 101,102,103,LGRM(Var) (comp), 101_coverage, 102_coverage, 103_coverage, 107_coverage, 108_coverage, 121_coverage	102,LGRM(Var, FR), 101,102,103,LGRM(Var) (comp)								4	11	36.3636	4	0	0.9468	37
chr12	58014123^58014124	Insertion	-	G	58014124	103,LGRM(Var)	1	6	16.6667	103,LGRM(Var, FR), 101,102,103,LGRM(Var) (comp), 101_coverage, 102_coverage, 103_coverage, 107_coverage, 108_coverage, 121_coverage	103,LGRM(Var, FR), 101,102,103,LGRM(Var) (comp)															4	8	50	4	0	0.9995	36.8
chr12	68715385^68715386	Insertion	-	A	68715386	102,LGRM(Var)	1	6	16.6667	102,LGRM(Var, FR), 101,102,103,LGRM(Var) (comp), 101_coverage, 102_coverage, 103_coverage, 107_coverage, 108_coverage, 121_coverage	102,LGRM(Var, FR), 101,102,103,LGRM(Var) (comp)								1	4	25	2	0	0.9303	39
chr12	76741529^76741530	Insertion	-	T	76741530	101,LGRM(Var)	1	6	16.6667	101,LGRM(Var, FR), 101,102,103,LGRM(Var) (comp), 101_coverage, 102_coverage, 103_coverage, 107_coverage, 108_coverage, 121_coverage	101,LGRM(Var, FR), 101,102,103,LGRM(Var) (comp)	2	9	22.2222	3	1	0.9877	35.3
chr12	89916794^89916795	Insertion	-	T	89916795	102,LGRM(Var)	1	6	16.6667	102,LGRM(Var, FR), 101,102,103,LGRM(Var) (comp), 101_coverage, 102_coverage, 103_coverage, 107_coverage, 108_coverage, 121_coverage	102,LGRM(Var, FR), 101,102,103,LGRM(Var) (comp)								4	6	66.6667	3	4	0.9516	37
chr12	99007439^99007440	Insertion	-	T	99007440	101,LGRM(Var)	1	6	16.6667	101,LGRM(Var, FR), 101,102,103,LGRM(Var) (comp), 101_coverage, 102_coverage, 103_coverage, 107_coverage, 108_coverage, 121_coverage	101,LGRM(Var, FR), 101,102,103,LGRM(Var) (comp)	2	7	28.5714	2	2	0.9935	40.3
chr12	99640366^99640367	Insertion	-	T	99640367	103,LGRM(Var)	1	6	16.6667	103,LGRM(Var, FR), 101,102,103,LGRM(Var) (comp), 101_coverage, 102_coverage, 103_coverage, 107_coverage, 108_coverage, 121_coverage	103,LGRM(Var, FR), 101,102,103,LGRM(Var) (comp)															1	4	25	1	1	0.9014	33.5
chr13	20797059	SNV	C	A	20797059	103,LGRM(Var)	1	6	16.6667	103,LGRM(Var, FR), 101,102,103,LGRM(Var) (comp), 101_coverage, 102_coverage, 103_coverage, 107_coverage, 108_coverage, 121_coverage	103,LGRM(Var, FR), 101,102,103,LGRM(Var) (comp), 101_coverage, 102_coverage, 103_coverage, 107_coverage, 108_coverage, 121_coverage															4	4	100	2	2	1	36.8
chr13	21549365	SNV	G	A	21549365	102,LGRM(Var)	1	6	16.6667	102,LGRM(Var, FR), 101,102,103,LGRM(Var) (comp), 101_coverage, 102_coverage, 103_coverage, 107_coverage, 108_coverage, 121_coverage	102,LGRM(Var, FR), 101,102,103,LGRM(Var) (comp), 101_coverage, 102_coverage, 103_coverage, 107_coverage, 108_coverage, 121_coverage								1	4	25	1	1	0.9827	31
chr13	21563003	SNV	G	A	21563003	102,LGRM(Var)	1	6	16.6667	102,LGRM(Var, FR), 101,102,103,LGRM(Var) (comp), 101_coverage, 102_coverage, 103_coverage, 107_coverage, 108_coverage, 121_coverage	102,LGRM(Var, FR), 101,102,103,LGRM(Var) (comp), 101_coverage, 102_coverage, 103_coverage, 107_coverage, 108_coverage, 121_coverage								1	5	20	1	1	0.9228	25
chr13	21563414	SNV	G	A	21563414	102,LGRM(Var)	1	6	16.6667	102,LGRM(Var, FR), 101,102,103,LGRM(Var) (comp), 101_coverage, 102_coverage, 103_coverage, 107_coverage, 108_coverage, 121_coverage	102,LGRM(Var, FR), 101,102,103,LGRM(Var) (comp), 101_coverage, 102_coverage, 103_coverage, 107_coverage, 108_coverage, 121_coverage								1	4	25	1	1	0.9873	38
chr13	23905423	SNV	G	A	23905423	101,LGRM(Var)	1	6	16.6667	101,LGRM(Var, FR), 101,102,103,LGRM(Var) (comp), 101_coverage, 102_coverage, 103_coverage, 107_coverage, 108_coverage, 121_coverage	101,LGRM(Var, FR), 101,102,103,LGRM(Var) (comp), 101_coverage, 102_coverage, 103_coverage, 107_coverage, 108_coverage, 121_coverage	1	5	20	1	1	0.937	38.5
chr13	23908010	Deletion	G	-	23908010	101,LGRM(Var)	1	6	16.6667	101,LGRM(Var, FR), 101,102,103,LGRM(Var) (comp), 101_coverage, 102_coverage, 103_coverage, 107_coverage, 108_coverage, 121_coverage	101,LGRM(Var, FR), 101,102,103,LGRM(Var) (comp), 101_coverage, 102_coverage, 103_coverage, 107_coverage, 108_coverage, 121_coverage	1	6	16.6667	1	1	0.999	36
chr13	24797722	SNV	C	T	24797722	103,LGRM(Var)	1	6	16.6667	103,LGRM(Var, FR), 101,102,103,LGRM(Var) (comp), 101_coverage, 102_coverage, 103_coverage, 107_coverage, 108_coverage, 121_coverage	103,LGRM(Var, FR), 101,102,103,LGRM(Var) (comp), 101_coverage, 102_coverage, 103_coverage, 107_coverage, 108_coverage, 121_coverage															1	7	14.2857	1	1	0.955	34.5
chr13	27679921	Deletion	T	-	27679921	102,LGRM(Var)	1	6	16.6667	102,LGRM(Var, FR), 101,102,103,LGRM(Var) (comp), 101_coverage, 102_coverage, 103_coverage, 107_coverage, 108_coverage, 121_coverage	102,LGRM(Var, FR), 101,102,103,LGRM(Var) (comp), 101_coverage, 102_coverage, 103_coverage, 107_coverage, 108_coverage, 121_coverage								1	5	20	0	2	0.991	34
chr13	31232943	SNV	C	T	31232943	102,LGRM(Var)	1	6	16.6667	102,LGRM(Var, FR), 101,102,103,LGRM(Var) (comp), 101_coverage, 102_coverage, 103_coverage, 107_coverage, 108_coverage, 121_coverage	102,LGRM(Var, FR), 101,102,103,LGRM(Var) (comp), 101_coverage, 102_coverage, 103_coverage, 107_coverage, 108_coverage, 121_coverage								1	6	16.6667	1	1	0.9667	31
chr13	32972506	SNV	A	T	32972506	102,LGRM(Var)	1	6	16.6667	102,LGRM(Var, FR), 101,102,103,LGRM(Var) (comp), 101_coverage, 102_coverage, 103_coverage, 107_coverage, 108_coverage, 121_coverage	102,LGRM(Var, FR), 101,102,103,LGRM(Var) (comp), 101_coverage, 102_coverage, 103_coverage, 107_coverage, 108_coverage, 121_coverage								1	5	20	1	1	0.9881	31.5
chr13	33225996	Deletion	T	-	33225996	101,LGRM(Var)	1	6	16.6667	101,LGRM(Var, FR), 101,102,103,LGRM(Var) (comp), 101_coverage, 102_coverage, 103_coverage, 107_coverage, 108_coverage, 121_coverage	101,LGRM(Var, FR), 101,102,103,LGRM(Var) (comp), 101_coverage, 102_coverage, 103_coverage, 107_coverage, 108_coverage, 121_coverage	1	6	16.6667	2	0	0.9913	32.5
chr13	33684861	SNV	A	C	33684861	103,LGRM(Var)	1	6	16.6667	103,LGRM(Var, FR), 101,102,103,LGRM(Var) (comp), 101_coverage, 102_coverage, 103_coverage, 107_coverage, 108_coverage, 121_coverage	103,LGRM(Var, FR), 101,102,103,LGRM(Var) (comp), 101_coverage, 102_coverage, 103_coverage, 107_coverage, 108_coverage, 121_coverage															2	7	28.5714	2	0	0.9562	33
chr13	40251712	SNV	C	T	40251712	102,LGRM(Var)	1	6	16.6667	102,LGRM(Var, FR), 101,102,103,LGRM(Var) (comp), 101_coverage, 102_coverage, 103_coverage, 107_coverage, 108_coverage, 121_coverage	102,LGRM(Var, FR), 101,102,103,LGRM(Var) (comp), 101_coverage, 102_coverage, 103_coverage, 107_coverage, 108_coverage, 121_coverage								1	6	16.6667	1	1	0.9808	35.5
chr13	46090350	SNV	A	T	46090350	101,LGRM(Var)	1	6	16.6667	101,LGRM(Var, FR), 101,102,103,LGRM(Var) (comp), 101_coverage, 102_coverage, 103_coverage, 107_coverage, 108_coverage, 121_coverage	101,LGRM(Var, FR), 101,102,103,LGRM(Var) (comp), 101_coverage, 102_coverage, 103_coverage, 107_coverage, 108_coverage, 121_coverage	1	4	25	1	1	0.9668	39
chr13	49089392	Deletion	T	-	49089392	103,LGRM(Var)	1	6	16.6667	103,LGRM(Var, FR), 101,102,103,LGRM(Var) (comp), 101_coverage, 102_coverage, 103_coverage, 107_coverage, 108_coverage, 121_coverage	103,LGRM(Var, FR), 101,102,103,LGRM(Var) (comp), 101_coverage, 102_coverage, 103_coverage, 107_coverage, 108_coverage, 121_coverage															1	3	33.3333	1	1	0.9694	35.5
chr13	52598798	SNV	C	G	52598798	102,LGRM(Var)	1	6	16.6667	102,LGRM(Var, FR), 101,102,103,LGRM(Var) (comp), 101_coverage, 102_coverage, 103_coverage, 107_coverage, 108_coverage, 121_coverage	102,LGRM(Var, FR), 101,102,103,LGRM(Var) (comp), 101_coverage, 102_coverage, 103_coverage, 107_coverage, 108_coverage, 121_coverage								1	5	20	1	1	0.9631	36.5
chr13	52599058	SNV	G	T	52599058	101,LGRM(Var)	1	6	16.6667	101,LGRM(Var, FR), 101,102,103,LGRM(Var) (comp), 101_coverage, 102_coverage, 103_coverage, 107_coverage, 108_coverage, 121_coverage	101,LGRM(Var, FR), 101,102,103,LGRM(Var) (comp), 101_coverage, 102_coverage, 103_coverage, 107_coverage, 108_coverage, 121_coverage	1	6	16.6667	1	1	0.9461	35
chr13	52707917	Deletion	T	-	52707917	102,LGRM(Var)	1	6	16.6667	102,LGRM(Var, FR), 101,102,103,LGRM(Var) (comp), 101_coverage, 102_coverage, 103_coverage, 107_coverage, 108_coverage, 121_coverage	102,LGRM(Var, FR), 101,102,103,LGRM(Var) (comp), 101_coverage, 102_coverage, 103_coverage, 107_coverage, 108_coverage, 121_coverage								1	5	20	1	1	0.9959	36.5
chr13	52952234	SNV	A	G	52952234	103,LGRM(Var)	1	6	16.6667	103,LGRM(Var, FR), 101,102,103,LGRM(Var) (comp), 101_coverage, 102_coverage, 103_coverage, 107_coverage, 108_coverage, 121_coverage	103,LGRM(Var, FR), 101,102,103,LGRM(Var) (comp), 101_coverage, 102_coverage, 103_coverage, 107_coverage, 108_coverage, 121_coverage															1	6	16.6667	1	1	0.9242	37
chr13	73321094	SNV	G	T	73321094	102,LGRM(Var)	1	6	16.6667	102,LGRM(Var, FR), 101,102,103,LGRM(Var) (comp), 101_coverage, 102_coverage, 103_coverage, 107_coverage, 108_coverage, 121_coverage	102,LGRM(Var, FR), 101,102,103,LGRM(Var) (comp), 101_coverage, 102_coverage, 103_coverage, 107_coverage, 108_coverage, 121_coverage								1	4	25	1	1	0.9886	31.5
chr13	77844140	SNV	A	G	77844140	103,LGRM(Var)	1	6	16.6667	103,LGRM(Var, FR), 101,102,103,LGRM(Var) (comp), 101_coverage, 102_coverage, 103_coverage, 107_coverage, 108_coverage, 121_coverage	103,LGRM(Var, FR), 101,102,103,LGRM(Var) (comp), 101_coverage, 102_coverage, 103_coverage, 107_coverage, 108_coverage, 121_coverage															2	4	50	3	0	0.9859	33.7
chr13	99578134	SNV	A	G	99578134	102,LGRM(Var)	1	6	16.6667	102,LGRM(Var, FR), 101,102,103,LGRM(Var) (comp), 101_coverage, 102_coverage, 103_coverage, 107_coverage, 108_coverage, 121_coverage	102,LGRM(Var, FR), 101,102,103,LGRM(Var) (comp), 101_coverage, 102_coverage, 103_coverage, 107_coverage, 108_coverage, 121_coverage								1	5	20	2	0	0.9977	40
chr13	103459807	SNV	G	A	103459807	101,LGRM(Var)	1	6	16.6667	101,LGRM(Var, FR), 101,102,103,LGRM(Var) (comp), 101_coverage, 102_coverage, 103_coverage, 107_coverage, 108_coverage, 121_coverage	101,LGRM(Var, FR), 101,102,103,LGRM(Var) (comp), 101_coverage, 102_coverage, 103_coverage, 107_coverage, 108_coverage, 121_coverage	2	9	22.2222	1	2	0.9288	31.7
chr13	103519056	SNV	C	A	103519056	101,LGRM(Var)	1	6	16.6667	101,LGRM(Var, FR), 101,102,103,LGRM(Var) (comp), 101_coverage, 102_coverage, 103_coverage, 107_coverage, 108_coverage, 121_coverage	101,LGRM(Var, FR), 101,102,103,LGRM(Var) (comp), 101_coverage, 102_coverage, 103_coverage, 107_coverage, 108_coverage, 121_coverage	1	4	25	1	1	0.9367	32.5
chr13	113731462	SNV	C	T	113731462	102,LGRM(Var)	1	6	16.6667	102,LGRM(Var, FR), 101,102,103,LGRM(Var) (comp), 101_coverage, 102_coverage, 103_coverage, 107_coverage, 108_coverage, 121_coverage	102,LGRM(Var, FR), 101,102,103,LGRM(Var) (comp), 101_coverage, 102_coverage, 103_coverage, 107_coverage, 108_coverage, 121_coverage								1	6	16.6667	1	1	0.9146	32
chr13	103504575..103504577	Deletion	TTA	-	103504575	102,LGRM(Var)	1	6	16.6667	102,LGRM(Var, FR), 101,102,103,LGRM(Var) (comp), 101_coverage, 102_coverage, 103_coverage, 107_coverage, 108_coverage, 121_coverage	102,LGRM(Var, FR), 101,102,103,LGRM(Var) (comp), 101_coverage, 102_coverage, 103_coverage, 107_coverage, 108_coverage, 121_coverage								1	6	16.6667	0	1	0.9607	36
chr13	103524611^103524612	Insertion	-	A	103524612	102,LGRM(Var)	1	6	16.6667	102,LGRM(Var, FR), 101,102,103,LGRM(Var) (comp), 101_coverage, 102_coverage, 103_coverage, 107_coverage, 108_coverage, 121_coverage	102,LGRM(Var, FR), 101,102,103,LGRM(Var) (comp)								2	4	50	2	1	0.994	35.3
chr13	110814728^110814729	Insertion	-	G	110814729	101,LGRM(Var)	1	6	16.6667	101,LGRM(Var, FR), 101,102,103,LGRM(Var) (comp), 101_coverage, 102_coverage, 103_coverage, 107_coverage, 108_coverage, 121_coverage	101,LGRM(Var, FR), 101,102,103,LGRM(Var) (comp)	1	6	16.6667	1	1	0.9119	38
chr13	20247238..20247240	Replacement	GTT	TG	20247238	103,LGRM(Var)	1	6	16.6667	103,LGRM(Var, FR), 101,102,103,LGRM(Var) (comp), 101_coverage, 102_coverage, 103_coverage, 107_coverage, 108_coverage, 121_coverage	103,LGRM(Var, FR), 101,102,103,LGRM(Var) (comp), 101_coverage, 102_coverage, 103_coverage, 107_coverage, 108_coverage, 121_coverage															4	15	26.6667	0	4	0.9971	30.4
chr13	20399238^20399239	Insertion	-	T	20399239	102,LGRM(Var)	1	6	16.6667	102,LGRM(Var, FR), 101,102,103,LGRM(Var) (comp), 101_coverage, 102_coverage, 103_coverage, 107_coverage, 108_coverage, 121_coverage	102,LGRM(Var, FR), 101,102,103,LGRM(Var) (comp)								2	6	33.3333	2	2	0.9945	37.5
chr13	20763049^20763050	Insertion	-	T	20763050	102,LGRM(Var)	1	6	16.6667	102,LGRM(Var, FR), 101,102,103,LGRM(Var) (comp), 101_coverage, 102_coverage, 103_coverage, 107_coverage, 108_coverage, 121_coverage	102,LGRM(Var, FR), 101,102,103,LGRM(Var) (comp)								2	5	40	1	2	0.9919	38
chr13	23908709^23908710	Insertion	-	A	23908710	101,LGRM(Var)	1	6	16.6667	101,LGRM(Var, FR), 101,102,103,LGRM(Var) (comp), 101_coverage, 102_coverage, 103_coverage, 107_coverage, 108_coverage, 121_coverage	101,LGRM(Var, FR), 101,102,103,LGRM(Var) (comp)	2	5	40	2	1	0.9891	32
chr13	32818317^32818318	Insertion	-	A	32818318	103,LGRM(Var)	1	6	16.6667	103,LGRM(Var, FR), 101,102,103,LGRM(Var) (comp), 101_coverage, 102_coverage, 103_coverage, 107_coverage, 108_coverage, 121_coverage	103,LGRM(Var, FR), 101,102,103,LGRM(Var) (comp)															3	4	75	3	1	0.933	35.8
chr13	32929161^32929162	Insertion	-	A	32929162	101,LGRM(Var)	1	6	16.6667	101,LGRM(Var, FR), 101,102,103,LGRM(Var) (comp), 101_coverage, 102_coverage, 103_coverage, 107_coverage, 108_coverage, 121_coverage	101,LGRM(Var, FR), 101,102,103,LGRM(Var) (comp)	1	3	33.3333	1	1	0.9447	39.5
chr13	52511527^52511528	Insertion	-	T	52511528	103,LGRM(Var)	1	6	16.6667	103,LGRM(Var, FR), 101,102,103,LGRM(Var) (comp), 101_coverage, 102_coverage, 103_coverage, 107_coverage, 108_coverage, 121_coverage	103,LGRM(Var, FR), 101,102,103,LGRM(Var) (comp)															3	5	60	2	1	0.9937	39
chr13	52603604^52603605	Insertion	-	G	52603605	102,LGRM(Var)	1	6	16.6667	102,LGRM(Var, FR), 101,102,103,LGRM(Var) (comp), 101_coverage, 102_coverage, 103_coverage, 107_coverage, 108_coverage, 121_coverage	102,LGRM(Var, FR), 101,102,103,LGRM(Var) (comp)								4	16	25	4	1	0.9724	35.4
chr13	73320116^73320117	Insertion	-	A	73320117	102,LGRM(Var)	1	6	16.6667	102,LGRM(Var, FR), 101,102,103,LGRM(Var) (comp), 101_coverage, 102_coverage, 103_coverage, 107_coverage, 108_coverage, 121_coverage	102,LGRM(Var, FR), 101,102,103,LGRM(Var) (comp)								1	4	25	1	1	0.9058	38
chr13	77844493^77844494	Insertion	-	A	77844494	101,LGRM(Var)	1	6	16.6667	101,LGRM(Var, FR), 101,102,103,LGRM(Var) (comp), 101_coverage, 102_coverage, 103_coverage, 107_coverage, 108_coverage, 121_coverage	101,LGRM(Var, FR), 101,102,103,LGRM(Var) (comp)	2	5	40	2	1	0.9891	32.3
chr13	97986623^97986624	Insertion	-	A	97986624	101,LGRM(Var)	1	6	16.6667	101,LGRM(Var, FR), 101,102,103,LGRM(Var) (comp), 101_coverage, 102_coverage, 103_coverage, 107_coverage, 108_coverage, 121_coverage	101,LGRM(Var, FR), 101,102,103,LGRM(Var) (comp)	1	4	25	1	1	0.9009	37
chr13	98009784^98009785	Insertion	-	A	98009785	101,LGRM(Var)	1	6	16.6667	101,LGRM(Var, FR), 101,102,103,LGRM(Var) (comp), 101_coverage, 102_coverage, 103_coverage, 107_coverage, 108_coverage, 121_coverage	101,LGRM(Var, FR), 101,102,103,LGRM(Var) (comp)	1	4	25	1	1	0.9006	37.5
chr14	20845858	SNV	A	T	20845858	101,LGRM(Var)	1	6	16.6667	101,LGRM(Var, FR), 101,102,103,LGRM(Var) (comp), 101_coverage, 102_coverage, 103_coverage, 107_coverage, 108_coverage, 121_coverage	101,LGRM(Var, FR), 101,102,103,LGRM(Var) (comp), 101_coverage, 102_coverage, 103_coverage, 107_coverage, 108_coverage, 121_coverage	1	5	20	1	1	0.9388	21
chr14	21826475	SNV	C	A	21826475	103,LGRM(Var)	1	6	16.6667	103,LGRM(Var, FR), 101,102,103,LGRM(Var) (comp), 101_coverage, 102_coverage, 103_coverage, 107_coverage, 108_coverage, 121_coverage	103,LGRM(Var, FR), 101,102,103,LGRM(Var) (comp), 101_coverage, 102_coverage, 103_coverage, 107_coverage, 108_coverage, 121_coverage															4	22	18.1818	2	4	0.9745	37.5
chr14	21826564	SNV	T	G	21826564	101,LGRM(Var)	1	6	16.6667	101,LGRM(Var, FR), 101,102,103,LGRM(Var) (comp), 101_coverage, 102_coverage, 103_coverage, 107_coverage, 108_coverage, 121_coverage	101,LGRM(Var, FR), 101,102,103,LGRM(Var) (comp), 101_coverage, 102_coverage, 103_coverage, 107_coverage, 108_coverage, 121_coverage	1	7	14.2857	1	1	0.9128	38
chr14	23745310	Deletion	A	-	23745310	101,LGRM(Var)	1	6	16.6667	101,LGRM(Var, FR), 101,102,103,LGRM(Var) (comp), 101_coverage, 102_coverage, 103_coverage, 107_coverage, 108_coverage, 121_coverage	101,LGRM(Var, FR), 101,102,103,LGRM(Var) (comp), 101_coverage, 102_coverage, 103_coverage, 107_coverage, 108_coverage, 121_coverage	1	4	25	1	1	0.9866	40
chr14	30396552	SNV	C	G	30396552	103,LGRM(Var)	1	6	16.6667	103,LGRM(Var, FR), 101,102,103,LGRM(Var) (comp), 101_coverage, 102_coverage, 103_coverage, 107_coverage, 108_coverage, 121_coverage	103,LGRM(Var, FR), 101,102,103,LGRM(Var) (comp), 101_coverage, 102_coverage, 103_coverage, 107_coverage, 108_coverage, 121_coverage															3	6	50	1	2	0.9995	33.7
chr14	31056010	SNV	T	C	31056010	101,LGRM(Var)	1	6	16.6667	101,LGRM(Var, FR), 101,102,103,LGRM(Var) (comp), 101_coverage, 102_coverage, 103_coverage, 107_coverage, 108_coverage, 121_coverage	101,LGRM(Var, FR), 101,102,103,LGRM(Var) (comp), 101_coverage, 102_coverage, 103_coverage, 107_coverage, 108_coverage, 121_coverage	1	5	20	2	0	0.978	32
chr14	33299127	SNV	C	T	33299127	102,LGRM(Var)	1	6	16.6667	102,LGRM(Var, FR), 101,102,103,LGRM(Var) (comp), 101_coverage, 102_coverage, 103_coverage, 107_coverage, 108_coverage, 121_coverage	102,LGRM(Var, FR), 101,102,103,LGRM(Var) (comp), 101_coverage, 102_coverage, 103_coverage, 107_coverage, 108_coverage, 121_coverage								1	4	25	1	1	0.9839	38
chr14	37838778	Deletion	A	-	37838778	103,LGRM(Var)	1	6	16.6667	103,LGRM(Var, FR), 101,102,103,LGRM(Var) (comp), 101_coverage, 102_coverage, 103_coverage, 107_coverage, 108_coverage, 121_coverage	103,LGRM(Var, FR), 101,102,103,LGRM(Var) (comp), 101_coverage, 102_coverage, 103_coverage, 107_coverage, 108_coverage, 121_coverage															1	3	33.3333	1	1	0.9857	40.5
chr14	45403498	SNV	A	G	45403498	101,LGRM(Var)	1	6	16.6667	101,LGRM(Var, FR), 101,102,103,LGRM(Var) (comp), 101_coverage, 102_coverage, 103_coverage, 107_coverage, 108_coverage, 121_coverage	101,LGRM(Var, FR), 101,102,103,LGRM(Var) (comp), 101_coverage, 102_coverage, 103_coverage, 107_coverage, 108_coverage, 121_coverage	1	4	25	1	1	0.9853	35
chr14	51054648	SNV	C	T	51054648	101,LGRM(Var)	1	6	16.6667	101,LGRM(Var, FR), 101,102,103,LGRM(Var) (comp), 101_coverage, 102_coverage, 103_coverage, 107_coverage, 108_coverage, 121_coverage	101,LGRM(Var, FR), 101,102,103,LGRM(Var) (comp), 101_coverage, 102_coverage, 103_coverage, 107_coverage, 108_coverage, 121_coverage	1	6	16.6667	1	1	0.9476	38
chr14	52472493	SNV	A	G	52472493	102,LGRM(Var)	1	6	16.6667	102,LGRM(Var, FR), 101,102,103,LGRM(Var) (comp), 101_coverage, 102_coverage, 103_coverage, 107_coverage, 108_coverage, 121_coverage	102,LGRM(Var, FR), 101,102,103,LGRM(Var) (comp), 101_coverage, 102_coverage, 103_coverage, 107_coverage, 108_coverage, 121_coverage								1	5	20	1	1	0.9865	31
chr14	52794032	SNV	T	C	52794032	103,LGRM(Var)	1	6	16.6667	103,LGRM(Var, FR), 101,102,103,LGRM(Var) (comp), 101_coverage, 102_coverage, 103_coverage, 107_coverage, 108_coverage, 121_coverage	103,LGRM(Var, FR), 101,102,103,LGRM(Var) (comp), 101_coverage, 102_coverage, 103_coverage, 107_coverage, 108_coverage, 121_coverage															1	5	20	1	1	0.97	34
chr14	54947600	SNV	C	T	54947600	101,LGRM(Var)	1	6	16.6667	101,LGRM(Var, FR), 101,102,103,LGRM(Var) (comp), 101_coverage, 102_coverage, 103_coverage, 107_coverage, 108_coverage, 121_coverage	101,LGRM(Var, FR), 101,102,103,LGRM(Var) (comp), 101_coverage, 102_coverage, 103_coverage, 107_coverage, 108_coverage, 121_coverage	1	4	25	2	0	0.9873	29
chr14	55203823	Deletion	T	-	55203823	101,LGRM(Var)	1	6	16.6667	101,LGRM(Var, FR), 101,102,103,LGRM(Var) (comp), 101_coverage, 102_coverage, 103_coverage, 107_coverage, 108_coverage, 121_coverage	101,LGRM(Var, FR), 101,102,103,LGRM(Var) (comp), 101_coverage, 102_coverage, 103_coverage, 107_coverage, 108_coverage, 121_coverage	1	6	16.6667	1	1	0.9405	36.5
chr14	57075903	SNV	C	T	57075903	101,LGRM(Var)	1	6	16.6667	101,LGRM(Var, FR), 101,102,103,LGRM(Var) (comp), 101_coverage, 102_coverage, 103_coverage, 107_coverage, 108_coverage, 121_coverage	101,LGRM(Var, FR), 101,102,103,LGRM(Var) (comp), 101_coverage, 102_coverage, 103_coverage, 107_coverage, 108_coverage, 121_coverage	1	8	12.5	1	1	0.9055	39
chr14	59793694	SNV	G	A	59793694	101,LGRM(Var)	1	6	16.6667	101,LGRM(Var, FR), 101,102,103,LGRM(Var) (comp), 101_coverage, 102_coverage, 103_coverage, 107_coverage, 108_coverage, 121_coverage	101,LGRM(Var, FR), 101,102,103,LGRM(Var) (comp), 101_coverage, 102_coverage, 103_coverage, 107_coverage, 108_coverage, 121_coverage	2	5	40	2	0	0.9916	38
chr14	59819252	SNV	A	T	59819252	101,LGRM(Var)	1	6	16.6667	101,LGRM(Var, FR), 101,102,103,LGRM(Var) (comp), 101_coverage, 102_coverage, 103_coverage, 107_coverage, 108_coverage, 121_coverage	101,LGRM(Var, FR), 101,102,103,LGRM(Var) (comp), 101_coverage, 102_coverage, 103_coverage, 107_coverage, 108_coverage, 121_coverage	1	5	20	1	1	0.9639	32.5
chr14	61115894	SNV	G	A	61115894	101,LGRM(Var)	1	6	16.6667	101,LGRM(Var, FR), 101,102,103,LGRM(Var) (comp), 101_coverage, 102_coverage, 103_coverage, 107_coverage, 108_coverage, 121_coverage	101,LGRM(Var, FR), 101,102,103,LGRM(Var) (comp), 101_coverage, 102_coverage, 103_coverage, 107_coverage, 108_coverage, 121_coverage	1	4	25	1	1	0.9626	30.5
chr14	61186850	SNV	G	A	61186850	101,LGRM(Var)	1	6	16.6667	101,LGRM(Var, FR), 101,102,103,LGRM(Var) (comp), 101_coverage, 102_coverage, 103_coverage, 107_coverage, 108_coverage, 121_coverage	101,LGRM(Var, FR), 101,102,103,LGRM(Var) (comp), 101_coverage, 102_coverage, 103_coverage, 107_coverage, 108_coverage, 121_coverage	1	5	20	1	1	0.9745	39
chr14	64497849	SNV	T	A	64497849	102,LGRM(Var)	1	6	16.6667	102,LGRM(Var, FR), 101,102,103,LGRM(Var) (comp), 101_coverage, 102_coverage, 103_coverage, 107_coverage, 108_coverage, 121_coverage	102,LGRM(Var, FR), 101,102,103,LGRM(Var) (comp), 101_coverage, 102_coverage, 103_coverage, 107_coverage, 108_coverage, 121_coverage								1	4	25	1	1	0.9651	35
chr14	64604608	SNV	A	T	64604608	102,LGRM(Var)	1	6	16.6667	102,LGRM(Var, FR), 101,102,103,LGRM(Var) (comp), 101_coverage, 102_coverage, 103_coverage, 107_coverage, 108_coverage, 121_coverage	102,LGRM(Var, FR), 101,102,103,LGRM(Var) (comp), 101_coverage, 102_coverage, 103_coverage, 107_coverage, 108_coverage, 121_coverage								1	5	20	1	1	0.9608	33.5
chr14	64626083	Deletion	G	-	64626083	101,LGRM(Var)	1	6	16.6667	101,LGRM(Var, FR), 101,102,103,LGRM(Var) (comp), 101_coverage, 102_coverage, 103_coverage, 107_coverage, 108_coverage, 121_coverage	101,LGRM(Var, FR), 101,102,103,LGRM(Var) (comp), 101_coverage, 102_coverage, 103_coverage, 107_coverage, 108_coverage, 121_coverage	1	5	20	1	1	0.9989	36.5
chr14	64854995	Deletion	C	-	64854995	103,LGRM(Var)	1	6	16.6667	103,LGRM(Var, FR), 101,102,103,LGRM(Var) (comp), 101_coverage, 102_coverage, 103_coverage, 107_coverage, 108_coverage, 121_coverage	103,LGRM(Var, FR), 101,102,103,LGRM(Var) (comp), 101_coverage, 102_coverage, 103_coverage, 107_coverage, 108_coverage, 121_coverage															5	6	83.3333	4	2	0.954	34.5
chr14	68352687	SNV	G	A	68352687	103,LGRM(Var)	1	6	16.6667	103,LGRM(Var, FR), 101,102,103,LGRM(Var) (comp), 101_coverage, 102_coverage, 103_coverage, 107_coverage, 108_coverage, 121_coverage	103,LGRM(Var, FR), 101,102,103,LGRM(Var) (comp), 101_coverage, 102_coverage, 103_coverage, 107_coverage, 108_coverage, 121_coverage															5	14	35.7143	5	0	0.9976	32.4
chr14	71197132	SNV	C	G	71197132	101,LGRM(Var)	1	6	16.6667	101,LGRM(Var, FR), 101,102,103,LGRM(Var) (comp), 101_coverage, 102_coverage, 103_coverage, 107_coverage, 108_coverage, 121_coverage	101,LGRM(Var, FR), 101,102,103,LGRM(Var) (comp), 101_coverage, 102_coverage, 103_coverage, 107_coverage, 108_coverage, 121_coverage	1	4	25	1	1	0.9978	32
chr14	71227740	SNV	G	A	71227740	102,LGRM(Var)	1	6	16.6667	102,LGRM(Var, FR), 101,102,103,LGRM(Var) (comp), 101_coverage, 102_coverage, 103_coverage, 107_coverage, 108_coverage, 121_coverage	102,LGRM(Var, FR), 101,102,103,LGRM(Var) (comp), 101_coverage, 102_coverage, 103_coverage, 107_coverage, 108_coverage, 121_coverage								1	4	25	2	0	0.9855	30.5
chr14	71492987	SNV	G	C	71492987	102,LGRM(Var)	1	6	16.6667	102,LGRM(Var, FR), 101,102,103,LGRM(Var) (comp), 101_coverage, 102_coverage, 103_coverage, 107_coverage, 108_coverage, 121_coverage	102,LGRM(Var, FR), 101,102,103,LGRM(Var) (comp), 101_coverage, 102_coverage, 103_coverage, 107_coverage, 108_coverage, 121_coverage								1	5	20	2	0	0.9556	32.5
chr14	72117145	SNV	T	C	72117145	102,LGRM(Var)	1	6	16.6667	102,LGRM(Var, FR), 101,102,103,LGRM(Var) (comp), 101_coverage, 102_coverage, 103_coverage, 107_coverage, 108_coverage, 121_coverage	102,LGRM(Var, FR), 101,102,103,LGRM(Var) (comp), 101_coverage, 102_coverage, 103_coverage, 107_coverage, 108_coverage, 121_coverage								1	4	25	1	1	0.9699	35
chr14	72176026	SNV	G	A	72176026	102,LGRM(Var)	1	6	16.6667	102,LGRM(Var, FR), 101,102,103,LGRM(Var) (comp), 101_coverage, 102_coverage, 103_coverage, 107_coverage, 108_coverage, 121_coverage	102,LGRM(Var, FR), 101,102,103,LGRM(Var) (comp), 101_coverage, 102_coverage, 103_coverage, 107_coverage, 108_coverage, 121_coverage								1	4	25	1	1	0.9571	34.5
chr14	74454673	SNV	C	G	74454673	102,LGRM(Var)	1	6	16.6667	102,LGRM(Var, FR), 101,102,103,LGRM(Var) (comp), 101_coverage, 102_coverage, 103_coverage, 107_coverage, 108_coverage, 121_coverage	102,LGRM(Var, FR), 101,102,103,LGRM(Var) (comp), 101_coverage, 102_coverage, 103_coverage, 107_coverage, 108_coverage, 121_coverage								1	4	25	1	1	0.9943	29.5
chr14	74454729	SNV	T	A	74454729	101,LGRM(Var)	1	6	16.6667	101,LGRM(Var, FR), 101,102,103,LGRM(Var) (comp), 101_coverage, 102_coverage, 103_coverage, 107_coverage, 108_coverage, 121_coverage	101,LGRM(Var, FR), 101,102,103,LGRM(Var) (comp), 101_coverage, 102_coverage, 103_coverage, 107_coverage, 108_coverage, 121_coverage	1	5	20	1	1	0.9478	32
chr14	89647121	SNV	G	A	89647121	103,LGRM(Var)	1	6	16.6667	103,LGRM(Var, FR), 101,102,103,LGRM(Var) (comp), 101_coverage, 102_coverage, 103_coverage, 107_coverage, 108_coverage, 121_coverage	103,LGRM(Var, FR), 101,102,103,LGRM(Var) (comp), 101_coverage, 102_coverage, 103_coverage, 107_coverage, 108_coverage, 121_coverage															5	8	62.5	4	2	0.9996	32.8
chr14	93125749	SNV	A	G	93125749	102,LGRM(Var)	1	6	16.6667	102,LGRM(Var, FR), 101,102,103,LGRM(Var) (comp), 101_coverage, 102_coverage, 103_coverage, 107_coverage, 108_coverage, 121_coverage	102,LGRM(Var, FR), 101,102,103,LGRM(Var) (comp), 101_coverage, 102_coverage, 103_coverage, 107_coverage, 108_coverage, 121_coverage								1	5	20	1	1	0.9835	34
chr14	93688697	SNV	A	T	93688697	101,LGRM(Var)	1	6	16.6667	101,LGRM(Var, FR), 101,102,103,LGRM(Var) (comp), 101_coverage, 102_coverage, 103_coverage, 107_coverage, 108_coverage, 121_coverage	101,LGRM(Var, FR), 101,102,103,LGRM(Var) (comp), 101_coverage, 102_coverage, 103_coverage, 107_coverage, 108_coverage, 121_coverage	1	7	14.2857	1	1	0.9801	39.5
chr14	96756057	SNV	C	T	96756057	102,LGRM(Var)	1	6	16.6667	102,LGRM(Var, FR), 101,102,103,LGRM(Var) (comp), 101_coverage, 102_coverage, 103_coverage, 107_coverage, 108_coverage, 121_coverage	102,LGRM(Var, FR), 101,102,103,LGRM(Var) (comp), 101_coverage, 102_coverage, 103_coverage, 107_coverage, 108_coverage, 121_coverage								3	5	60	1	3	0.9985	37.3
chr14	96871148	SNV	T	C	96871148	103,LGRM(Var)	1	6	16.6667	103,LGRM(Var, FR), 101,102,103,LGRM(Var) (comp), 101_coverage, 102_coverage, 103_coverage, 107_coverage, 108_coverage, 121_coverage	103,LGRM(Var, FR), 101,102,103,LGRM(Var) (comp), 101_coverage, 102_coverage, 103_coverage, 107_coverage, 108_coverage, 121_coverage															7	17	41.1765	7	1	1	38.6
chr14	96968834	Deletion	C	-	96968834	101,LGRM(Var)	1	6	16.6667	101,LGRM(Var, FR), 101,102,103,LGRM(Var) (comp), 101_coverage, 102_coverage, 103_coverage, 107_coverage, 108_coverage, 121_coverage	101,LGRM(Var, FR), 101,102,103,LGRM(Var) (comp), 101_coverage, 102_coverage, 103_coverage, 107_coverage, 108_coverage, 121_coverage	4	13	30.7692	4	2	1	25.3
chr14	100070002	SNV	G	A	100070002	102,LGRM(Var)	1	6	16.6667	102,LGRM(Var, FR), 101,102,103,LGRM(Var) (comp), 101_coverage, 102_coverage, 103_coverage, 107_coverage, 108_coverage, 121_coverage	102,LGRM(Var, FR), 101,102,103,LGRM(Var) (comp), 101_coverage, 102_coverage, 103_coverage, 107_coverage, 108_coverage, 121_coverage								4	12	33.3333	1	4	0.9994	23.6
chr14	100615425	SNV	C	T	100615425	103,LGRM(Var)	1	6	16.6667	103,LGRM(Var, FR), 101,102,103,LGRM(Var) (comp), 101_coverage, 102_coverage, 103_coverage, 107_coverage, 108_coverage, 121_coverage	103,LGRM(Var, FR), 101,102,103,LGRM(Var) (comp), 101_coverage, 102_coverage, 103_coverage, 107_coverage, 108_coverage, 121_coverage															14	23	60.8696	13	7	1	35.5
chr14	102605734	SNV	G	A	102605734	102,LGRM(Var)	1	6	16.6667	102,LGRM(Var, FR), 101,102,103,LGRM(Var) (comp), 101_coverage, 102_coverage, 103_coverage, 107_coverage, 108_coverage, 121_coverage	102,LGRM(Var, FR), 101,102,103,LGRM(Var) (comp), 101_coverage, 102_coverage, 103_coverage, 107_coverage, 108_coverage, 121_coverage								1	4	25	1	1	0.988	34
chr14	105420814	Deletion	T	-	105420814	102,LGRM(Var)	1	6	16.6667	102,LGRM(Var, FR), 101,102,103,LGRM(Var) (comp), 101_coverage, 102_coverage, 103_coverage, 107_coverage, 108_coverage, 121_coverage	102,LGRM(Var, FR), 101,102,103,LGRM(Var) (comp), 101_coverage, 102_coverage, 103_coverage, 107_coverage, 108_coverage, 121_coverage								1	6	16.6667	1	1	0.9727	19
chr14	105814883	SNV	A	T	105814883	101,LGRM(Var)	1	6	16.6667	101,LGRM(Var, FR), 101,102,103,LGRM(Var) (comp), 101_coverage, 102_coverage, 103_coverage, 107_coverage, 108_coverage, 121_coverage	101,LGRM(Var, FR), 101,102,103,LGRM(Var) (comp), 101_coverage, 102_coverage, 103_coverage, 107_coverage, 108_coverage, 121_coverage	1	7	14.2857	2	0	0.9603	34.5
chr14	26949271^26949272	Insertion	-	T	26949272	102,LGRM(Var)	1	6	16.6667	102,LGRM(Var, FR), 101,102,103,LGRM(Var) (comp), 101_coverage, 102_coverage, 103_coverage, 107_coverage, 108_coverage, 121_coverage	102,LGRM(Var, FR), 101,102,103,LGRM(Var) (comp)								1	4	25	1	1	0.9324	37
chr14	45644539^45644540	Insertion	-	A	45644540	102,LGRM(Var)	1	6	16.6667	102,LGRM(Var, FR), 101,102,103,LGRM(Var) (comp), 101_coverage, 102_coverage, 103_coverage, 107_coverage, 108_coverage, 121_coverage	102,LGRM(Var, FR), 101,102,103,LGRM(Var) (comp)								1	3	33.3333	1	1	0.9545	39
chr14	51226867^51226868	Insertion	-	T	51226868	102,LGRM(Var)	1	6	16.6667	102,LGRM(Var, FR), 101,102,103,LGRM(Var) (comp), 101_coverage, 102_coverage, 103_coverage, 107_coverage, 108_coverage, 121_coverage	102,LGRM(Var, FR), 101,102,103,LGRM(Var) (comp)								6	24	25	5	3	0.9109	36.5
chr14	58832275^58832276	Insertion	-	A	58832276	102,LGRM(Var)	1	6	16.6667	102,LGRM(Var, FR), 101,102,103,LGRM(Var) (comp), 101_coverage, 102_coverage, 103_coverage, 107_coverage, 108_coverage, 121_coverage	102,LGRM(Var, FR), 101,102,103,LGRM(Var) (comp)								3	5	60	4	0	0.9992	37
chr14	64445588^64445589	Insertion	-	A	64445589	103,LGRM(Var)	1	6	16.6667	103,LGRM(Var, FR), 101,102,103,LGRM(Var) (comp), 101_coverage, 102_coverage, 103_coverage, 107_coverage, 108_coverage, 121_coverage	103,LGRM(Var, FR), 101,102,103,LGRM(Var) (comp)															6	18	33.3333	6	2	0.9999	36.8
chr14	64469730^64469731	Insertion	-	A	64469731	101,LGRM(Var)	1	6	16.6667	101,LGRM(Var, FR), 101,102,103,LGRM(Var) (comp), 101_coverage, 102_coverage, 103_coverage, 107_coverage, 108_coverage, 121_coverage	101,LGRM(Var, FR), 101,102,103,LGRM(Var) (comp)	1	4	25	1	1	0.9021	36.5
chr14	64854992^64854993	Insertion	-	T	64854993	103,LGRM(Var)	1	6	16.6667	103,LGRM(Var, FR), 101,102,103,LGRM(Var) (comp), 101_coverage, 102_coverage, 103_coverage, 107_coverage, 108_coverage, 121_coverage	103,LGRM(Var, FR), 101,102,103,LGRM(Var) (comp)															5	6	83.3333	4	2	0.9779	34.3
chr14	64936229^64936230	Insertion	-	T	64936230	102,LGRM(Var)	1	6	16.6667	102,LGRM(Var, FR), 101,102,103,LGRM(Var) (comp), 101_coverage, 102_coverage, 103_coverage, 107_coverage, 108_coverage, 121_coverage	102,LGRM(Var, FR), 101,102,103,LGRM(Var) (comp)								1	3	33.3333	1	1	0.9633	33.5
chr14	73460004^73460005	Insertion	-	A	73460005	102,LGRM(Var)	1	6	16.6667	102,LGRM(Var, FR), 101,102,103,LGRM(Var) (comp), 101_coverage, 102_coverage, 103_coverage, 107_coverage, 108_coverage, 121_coverage	102,LGRM(Var, FR), 101,102,103,LGRM(Var) (comp)								1	4	25	1	1	0.9546	36.5
chr14	75283720^75283721	Insertion	-	T	75283721	102,LGRM(Var)	1	6	16.6667	102,LGRM(Var, FR), 101,102,103,LGRM(Var) (comp), 101_coverage, 102_coverage, 103_coverage, 107_coverage, 108_coverage, 121_coverage	102,LGRM(Var, FR), 101,102,103,LGRM(Var) (comp)								6	16	37.5	6	2	1	31.5
chr14	93709220^93709221	Insertion	-	T	93709221	101,LGRM(Var)	1	6	16.6667	101,LGRM(Var, FR), 101,102,103,LGRM(Var) (comp), 101_coverage, 102_coverage, 103_coverage, 107_coverage, 108_coverage, 121_coverage	101,LGRM(Var, FR), 101,102,103,LGRM(Var) (comp)	3	11	27.2727	2	3	0.9915	38.4
chr15	25616048	Deletion	G	-	25616048	101,LGRM(Var)	1	6	16.6667	101,LGRM(Var, FR), 101,102,103,LGRM(Var) (comp), 101_coverage, 102_coverage, 103_coverage, 107_coverage, 108_coverage, 121_coverage	101,LGRM(Var, FR), 101,102,103,LGRM(Var) (comp), 101_coverage, 102_coverage, 103_coverage, 107_coverage, 108_coverage, 121_coverage	15	52	28.8462	11	9	1	36.9
chr15	28456196	SNV	G	A	28456196	101,LGRM(Var)	1	6	16.6667	101,LGRM(Var, FR), 101,102,103,LGRM(Var) (comp), 101_coverage, 102_coverage, 103_coverage, 107_coverage, 108_coverage, 121_coverage	101,LGRM(Var, FR), 101,102,103,LGRM(Var) (comp), 101_coverage, 102_coverage, 103_coverage, 107_coverage, 108_coverage, 121_coverage	1	5	20	1	1	0.9822	34.5
chr15	30665238	SNV	G	A	30665238	103,LGRM(Var)	1	6	16.6667	103,LGRM(Var, FR), 101,102,103,LGRM(Var) (comp), 101_coverage, 102_coverage, 103_coverage, 107_coverage, 108_coverage, 121_coverage	103,LGRM(Var, FR), 101,102,103,LGRM(Var) (comp), 101_coverage, 102_coverage, 103_coverage, 107_coverage, 108_coverage, 121_coverage															1	4	25	1	1	0.9734	32
chr15	31197105	Deletion	T	-	31197105	102,LGRM(Var)	1	6	16.6667	102,LGRM(Var, FR), 101,102,103,LGRM(Var) (comp), 101_coverage, 102_coverage, 103_coverage, 107_coverage, 108_coverage, 121_coverage	102,LGRM(Var, FR), 101,102,103,LGRM(Var) (comp), 101_coverage, 102_coverage, 103_coverage, 107_coverage, 108_coverage, 121_coverage								1	5	20	1	1	0.9947	34
chr15	31202832	SNV	A	G	31202832	102,LGRM(Var)	1	6	16.6667	102,LGRM(Var, FR), 101,102,103,LGRM(Var) (comp), 101_coverage, 102_coverage, 103_coverage, 107_coverage, 108_coverage, 121_coverage	102,LGRM(Var, FR), 101,102,103,LGRM(Var) (comp), 101_coverage, 102_coverage, 103_coverage, 107_coverage, 108_coverage, 121_coverage								1	4	25	1	1	0.9985	37
chr15	31221413	SNV	C	T	31221413	101,LGRM(Var)	1	6	16.6667	101,LGRM(Var, FR), 101,102,103,LGRM(Var) (comp), 101_coverage, 102_coverage, 103_coverage, 107_coverage, 108_coverage, 121_coverage	101,LGRM(Var, FR), 101,102,103,LGRM(Var) (comp), 101_coverage, 102_coverage, 103_coverage, 107_coverage, 108_coverage, 121_coverage	1	9	11.1111	1	1	0.924	36.5
chr15	40754167	SNV	G	C	40754167	101,LGRM(Var)	1	6	16.6667	101,LGRM(Var, FR), 101,102,103,LGRM(Var) (comp), 101_coverage, 102_coverage, 103_coverage, 107_coverage, 108_coverage, 121_coverage	101,LGRM(Var, FR), 101,102,103,LGRM(Var) (comp), 101_coverage, 102_coverage, 103_coverage, 107_coverage, 108_coverage, 121_coverage	1	6	16.6667	1	1	0.9477	34
chr15	40917240	SNV	C	T	40917240	102,LGRM(Var)	1	6	16.6667	102,LGRM(Var, FR), 101,102,103,LGRM(Var) (comp), 101_coverage, 102_coverage, 103_coverage, 107_coverage, 108_coverage, 121_coverage	102,LGRM(Var, FR), 101,102,103,LGRM(Var) (comp), 101_coverage, 102_coverage, 103_coverage, 107_coverage, 108_coverage, 121_coverage								1	9	11.1111	1	1	0.9346	38.5
chr15	41308342	SNV	G	A	41308342	102,LGRM(Var)	1	6	16.6667	102,LGRM(Var, FR), 101,102,103,LGRM(Var) (comp), 101_coverage, 102_coverage, 103_coverage, 107_coverage, 108_coverage, 121_coverage	102,LGRM(Var, FR), 101,102,103,LGRM(Var) (comp), 101_coverage, 102_coverage, 103_coverage, 107_coverage, 108_coverage, 121_coverage								1	5	20	1	1	0.9467	36.5
chr15	41709402	SNV	G	C	41709402	103,LGRM(Var)	1	6	16.6667	103,LGRM(Var, FR), 101,102,103,LGRM(Var) (comp), 101_coverage, 102_coverage, 103_coverage, 107_coverage, 108_coverage, 121_coverage	103,LGRM(Var, FR), 101,102,103,LGRM(Var) (comp), 101_coverage, 102_coverage, 103_coverage, 107_coverage, 108_coverage, 121_coverage															27	85	31.7647	24	11	1	31.8
chr15	42042638	SNV	G	C	42042638	102,LGRM(Var)	1	6	16.6667	102,LGRM(Var, FR), 101,102,103,LGRM(Var) (comp), 101_coverage, 102_coverage, 103_coverage, 107_coverage, 108_coverage, 121_coverage	102,LGRM(Var, FR), 101,102,103,LGRM(Var) (comp), 101_coverage, 102_coverage, 103_coverage, 107_coverage, 108_coverage, 121_coverage								1	5	20	1	1	0.9842	35.5
chr15	42111494	SNV	G	A	42111494	103,LGRM(Var)	1	6	16.6667	103,LGRM(Var, FR), 101,102,103,LGRM(Var) (comp), 101_coverage, 102_coverage, 103_coverage, 107_coverage, 108_coverage, 121_coverage	103,LGRM(Var, FR), 101,102,103,LGRM(Var) (comp), 101_coverage, 102_coverage, 103_coverage, 107_coverage, 108_coverage, 121_coverage															7	17	41.1765	8	3	1	34.4
chr15	42127091	Deletion	G	-	42127091	102,LGRM(Var)	1	6	16.6667	102,LGRM(Var, FR), 101,102,103,LGRM(Var) (comp), 101_coverage, 102_coverage, 103_coverage, 107_coverage, 108_coverage, 121_coverage	102,LGRM(Var, FR), 101,102,103,LGRM(Var) (comp), 101_coverage, 102_coverage, 103_coverage, 107_coverage, 108_coverage, 121_coverage								2	6	33.3333	3	0	0.9993	29.3
chr15	42462053	SNV	C	T	42462053	101,LGRM(Var)	1	6	16.6667	101,LGRM(Var, FR), 101,102,103,LGRM(Var) (comp), 101_coverage, 102_coverage, 103_coverage, 107_coverage, 108_coverage, 121_coverage	101,LGRM(Var, FR), 101,102,103,LGRM(Var) (comp), 101_coverage, 102_coverage, 103_coverage, 107_coverage, 108_coverage, 121_coverage	1	6	16.6667	2	0	0.9262	38
chr15	43773213	SNV	C	A	43773213	102,LGRM(Var)	1	6	16.6667	102,LGRM(Var, FR), 101,102,103,LGRM(Var) (comp), 101_coverage, 102_coverage, 103_coverage, 107_coverage, 108_coverage, 121_coverage	102,LGRM(Var, FR), 101,102,103,LGRM(Var) (comp), 101_coverage, 102_coverage, 103_coverage, 107_coverage, 108_coverage, 121_coverage								1	5	20	2	0	0.9854	37.5
chr15	44864914	SNV	T	A	44864914	102,LGRM(Var)	1	6	16.6667	102,LGRM(Var, FR), 101,102,103,LGRM(Var) (comp), 101_coverage, 102_coverage, 103_coverage, 107_coverage, 108_coverage, 121_coverage	102,LGRM(Var, FR), 101,102,103,LGRM(Var) (comp), 101_coverage, 102_coverage, 103_coverage, 107_coverage, 108_coverage, 121_coverage								1	6	16.6667	1	1	0.9585	28
chr15	45401788	SNV	G	T	45401788	103,LGRM(Var)	1	6	16.6667	103,LGRM(Var, FR), 101,102,103,LGRM(Var) (comp), 101_coverage, 102_coverage, 103_coverage, 107_coverage, 108_coverage, 121_coverage	103,LGRM(Var, FR), 101,102,103,LGRM(Var) (comp), 101_coverage, 102_coverage, 103_coverage, 107_coverage, 108_coverage, 121_coverage															1	6	16.6667	2	0	0.9859	33
chr15	45470484	SNV	A	C	45470484	103,LGRM(Var)	1	6	16.6667	103,LGRM(Var, FR), 101,102,103,LGRM(Var) (comp), 101_coverage, 102_coverage, 103_coverage, 107_coverage, 108_coverage, 121_coverage	103,LGRM(Var, FR), 101,102,103,LGRM(Var) (comp), 101_coverage, 102_coverage, 103_coverage, 107_coverage, 108_coverage, 121_coverage															5	16	31.25	4	1	0.9975	38
chr15	49037128	SNV	C	A	49037128	102,LGRM(Var)	1	6	16.6667	102,LGRM(Var, FR), 101,102,103,LGRM(Var) (comp), 101_coverage, 102_coverage, 103_coverage, 107_coverage, 108_coverage, 121_coverage	102,LGRM(Var, FR), 101,102,103,LGRM(Var) (comp), 101_coverage, 102_coverage, 103_coverage, 107_coverage, 108_coverage, 121_coverage								1	6	16.6667	2	0	0.9717	35
chr15	49060438	SNV	C	T	49060438	101,LGRM(Var)	1	6	16.6667	101,LGRM(Var, FR), 101,102,103,LGRM(Var) (comp), 101_coverage, 102_coverage, 103_coverage, 107_coverage, 108_coverage, 121_coverage	101,LGRM(Var, FR), 101,102,103,LGRM(Var) (comp), 101_coverage, 102_coverage, 103_coverage, 107_coverage, 108_coverage, 121_coverage	1	4	25	2	0	0.9937	34.5
chr15	49088267	SNV	C	A	49088267	102,LGRM(Var)	1	6	16.6667	102,LGRM(Var, FR), 101,102,103,LGRM(Var) (comp), 101_coverage, 102_coverage, 103_coverage, 107_coverage, 108_coverage, 121_coverage	102,LGRM(Var, FR), 101,102,103,LGRM(Var) (comp), 101_coverage, 102_coverage, 103_coverage, 107_coverage, 108_coverage, 121_coverage								1	4	25	1	1	0.9715	37.5
chr15	51293344	SNV	C	T	51293344	103,LGRM(Var)	1	6	16.6667	103,LGRM(Var, FR), 101,102,103,LGRM(Var) (comp), 101_coverage, 102_coverage, 103_coverage, 107_coverage, 108_coverage, 121_coverage	103,LGRM(Var, FR), 101,102,103,LGRM(Var) (comp), 101_coverage, 102_coverage, 103_coverage, 107_coverage, 108_coverage, 121_coverage															20	64	31.25	16	10	1	36.4
chr15	51780309	SNV	G	A	51780309	102,LGRM(Var)	1	6	16.6667	102,LGRM(Var, FR), 101,102,103,LGRM(Var) (comp), 101_coverage, 102_coverage, 103_coverage, 107_coverage, 108_coverage, 121_coverage	102,LGRM(Var, FR), 101,102,103,LGRM(Var) (comp), 101_coverage, 102_coverage, 103_coverage, 107_coverage, 108_coverage, 121_coverage								1	7	14.2857	2	0	0.9412	36
chr15	52901069	Deletion	T	-	52901069	102,LGRM(Var)	1	6	16.6667	102,LGRM(Var, FR), 101,102,103,LGRM(Var) (comp), 101_coverage, 102_coverage, 103_coverage, 107_coverage, 108_coverage, 121_coverage	102,LGRM(Var, FR), 101,102,103,LGRM(Var) (comp), 101_coverage, 102_coverage, 103_coverage, 107_coverage, 108_coverage, 121_coverage								1	7	14.2857	1	1	0.9821	32.5
chr15	55611479	SNV	G	A	55611479	102,LGRM(Var)	1	6	16.6667	102,LGRM(Var, FR), 101,102,103,LGRM(Var) (comp), 101_coverage, 102_coverage, 103_coverage, 107_coverage, 108_coverage, 121_coverage	102,LGRM(Var, FR), 101,102,103,LGRM(Var) (comp), 101_coverage, 102_coverage, 103_coverage, 107_coverage, 108_coverage, 121_coverage								1	5	20	1	1	0.9837	33.5
chr15	56152766	SNV	C	T	56152766	102,LGRM(Var)	1	6	16.6667	102,LGRM(Var, FR), 101,102,103,LGRM(Var) (comp), 101_coverage, 102_coverage, 103_coverage, 107_coverage, 108_coverage, 121_coverage	102,LGRM(Var, FR), 101,102,103,LGRM(Var) (comp), 101_coverage, 102_coverage, 103_coverage, 107_coverage, 108_coverage, 121_coverage								2	11	18.1818	3	0	0.9825	36
chr15	56390397	SNV	G	T	56390397	101,LGRM(Var)	1	6	16.6667	101,LGRM(Var, FR), 101,102,103,LGRM(Var) (comp), 101_coverage, 102_coverage, 103_coverage, 107_coverage, 108_coverage, 121_coverage	101,LGRM(Var, FR), 101,102,103,LGRM(Var) (comp), 101_coverage, 102_coverage, 103_coverage, 107_coverage, 108_coverage, 121_coverage	1	7	14.2857	1	1	0.9417	37.5
chr15	56958717	SNV	G	A	56958717	101,LGRM(Var)	1	6	16.6667	101,LGRM(Var, FR), 101,102,103,LGRM(Var) (comp), 101_coverage, 102_coverage, 103_coverage, 107_coverage, 108_coverage, 121_coverage	101,LGRM(Var, FR), 101,102,103,LGRM(Var) (comp), 101_coverage, 102_coverage, 103_coverage, 107_coverage, 108_coverage, 121_coverage	1	5	20	2	0	0.9825	35.5
chr15	59323539	SNV	A	T	59323539	102,LGRM(Var)	1	6	16.6667	102,LGRM(Var, FR), 101,102,103,LGRM(Var) (comp), 101_coverage, 102_coverage, 103_coverage, 107_coverage, 108_coverage, 121_coverage	102,LGRM(Var, FR), 101,102,103,LGRM(Var) (comp), 101_coverage, 102_coverage, 103_coverage, 107_coverage, 108_coverage, 121_coverage								1	6	16.6667	1	1	0.92	29
chr15	64445484	SNV	T	C	64445484	103,LGRM(Var)	1	6	16.6667	103,LGRM(Var, FR), 101,102,103,LGRM(Var) (comp), 101_coverage, 102_coverage, 103_coverage, 107_coverage, 108_coverage, 121_coverage	103,LGRM(Var, FR), 101,102,103,LGRM(Var) (comp), 101_coverage, 102_coverage, 103_coverage, 107_coverage, 108_coverage, 121_coverage															2	10	20	4	0	0.9802	31.8
chr15	65687543	SNV	G	A	65687543	101,LGRM(Var)	1	6	16.6667	101,LGRM(Var, FR), 101,102,103,LGRM(Var) (comp), 101_coverage, 102_coverage, 103_coverage, 107_coverage, 108_coverage, 121_coverage	101,LGRM(Var, FR), 101,102,103,LGRM(Var) (comp), 101_coverage, 102_coverage, 103_coverage, 107_coverage, 108_coverage, 121_coverage	1	4	25	2	0	0.9157	24.5
chr15	67855629	SNV	G	C	67855629	102,LGRM(Var)	1	6	16.6667	102,LGRM(Var, FR), 101,102,103,LGRM(Var) (comp), 101_coverage, 102_coverage, 103_coverage, 107_coverage, 108_coverage, 121_coverage	102,LGRM(Var, FR), 101,102,103,LGRM(Var) (comp), 101_coverage, 102_coverage, 103_coverage, 107_coverage, 108_coverage, 121_coverage								1	7	14.2857	2	0	0.9012	36.5
chr15	72072881	Deletion	A	-	72072881	102,LGRM(Var)	1	6	16.6667	102,LGRM(Var, FR), 101,102,103,LGRM(Var) (comp), 101_coverage, 102_coverage, 103_coverage, 107_coverage, 108_coverage, 121_coverage	102,LGRM(Var, FR), 101,102,103,LGRM(Var) (comp), 101_coverage, 102_coverage, 103_coverage, 107_coverage, 108_coverage, 121_coverage								3	11	27.2727	3	1	0.9829	34
chr15	74315572	SNV	A	G	74315572	101,LGRM(Var)	1	6	16.6667	101,LGRM(Var, FR), 101,102,103,LGRM(Var) (comp), 101_coverage, 102_coverage, 103_coverage, 107_coverage, 108_coverage, 121_coverage	101,LGRM(Var, FR), 101,102,103,LGRM(Var) (comp), 101_coverage, 102_coverage, 103_coverage, 107_coverage, 108_coverage, 121_coverage	1	4	25	1	1	0.9946	32.5
chr15	75641510	SNV	G	C	75641510	102,LGRM(Var)	1	6	16.6667	102,LGRM(Var, FR), 101,102,103,LGRM(Var) (comp), 101_coverage, 102_coverage, 103_coverage, 107_coverage, 108_coverage, 121_coverage	102,LGRM(Var, FR), 101,102,103,LGRM(Var) (comp), 101_coverage, 102_coverage, 103_coverage, 107_coverage, 108_coverage, 121_coverage								1	4	25	1	1	0.9845	34.5
chr15	77096904	SNV	T	C	77096904	102,LGRM(Var)	1	6	16.6667	102,LGRM(Var, FR), 101,102,103,LGRM(Var) (comp), 101_coverage, 102_coverage, 103_coverage, 107_coverage, 108_coverage, 121_coverage	102,LGRM(Var, FR), 101,102,103,LGRM(Var) (comp), 101_coverage, 102_coverage, 103_coverage, 107_coverage, 108_coverage, 121_coverage								1	7	14.2857	2	0	0.9277	40
chr15	79058568	SNV	C	T	79058568	103,LGRM(Var)	1	6	16.6667	103,LGRM(Var, FR), 101,102,103,LGRM(Var) (comp), 101_coverage, 102_coverage, 103_coverage, 107_coverage, 108_coverage, 121_coverage	103,LGRM(Var, FR), 101,102,103,LGRM(Var) (comp), 101_coverage, 102_coverage, 103_coverage, 107_coverage, 108_coverage, 121_coverage															4	19	21.0526	2	3	0.9719	34.2
chr15	80867388	SNV	G	C	80867388	101,LGRM(Var)	1	6	16.6667	101,LGRM(Var, FR), 101,102,103,LGRM(Var) (comp), 101_coverage, 102_coverage, 103_coverage, 107_coverage, 108_coverage, 121_coverage	101,LGRM(Var, FR), 101,102,103,LGRM(Var) (comp), 101_coverage, 102_coverage, 103_coverage, 107_coverage, 108_coverage, 121_coverage	2	4	50	2	1	0.9997	29.3
chr15	81176550	SNV	C	T	81176550	103,LGRM(Var)	1	6	16.6667	103,LGRM(Var, FR), 101,102,103,LGRM(Var) (comp), 101_coverage, 102_coverage, 103_coverage, 107_coverage, 108_coverage, 121_coverage	103,LGRM(Var, FR), 101,102,103,LGRM(Var) (comp), 101_coverage, 102_coverage, 103_coverage, 107_coverage, 108_coverage, 121_coverage															1	8	12.5	1	1	0.9541	37
chr15	83345331	SNV	G	A	83345331	102,LGRM(Var)	1	6	16.6667	102,LGRM(Var, FR), 101,102,103,LGRM(Var) (comp), 101_coverage, 102_coverage, 103_coverage, 107_coverage, 108_coverage, 121_coverage	102,LGRM(Var, FR), 101,102,103,LGRM(Var) (comp), 101_coverage, 102_coverage, 103_coverage, 107_coverage, 108_coverage, 121_coverage								1	4	25	2	0	0.9825	34.5
chr15	83926337	SNV	T	C	83926337	101,LGRM(Var)	1	6	16.6667	101,LGRM(Var, FR), 101,102,103,LGRM(Var) (comp), 101_coverage, 102_coverage, 103_coverage, 107_coverage, 108_coverage, 121_coverage	101,LGRM(Var, FR), 101,102,103,LGRM(Var) (comp), 101_coverage, 102_coverage, 103_coverage, 107_coverage, 108_coverage, 121_coverage	3	4	75	3	1	0.9	38.5
chr15	83932066	SNV	G	A	83932066	103,LGRM(Var)	1	6	16.6667	103,LGRM(Var, FR), 101,102,103,LGRM(Var) (comp), 101_coverage, 102_coverage, 103_coverage, 107_coverage, 108_coverage, 121_coverage	103,LGRM(Var, FR), 101,102,103,LGRM(Var) (comp), 101_coverage, 102_coverage, 103_coverage, 107_coverage, 108_coverage, 121_coverage															1	5	20	1	1	0.9367	38
chr15	84245455	Deletion	T	-	84245455	103,LGRM(Var)	1	6	16.6667	103,LGRM(Var, FR), 101,102,103,LGRM(Var) (comp), 101_coverage, 102_coverage, 103_coverage, 107_coverage, 108_coverage, 121_coverage	103,LGRM(Var, FR), 101,102,103,LGRM(Var) (comp), 101_coverage, 102_coverage, 103_coverage, 107_coverage, 108_coverage, 121_coverage															2	12	16.6667	4	0	0.9896	33.5
chr15	86261265	SNV	A	G	86261265	101,LGRM(Var)	1	6	16.6667	101,LGRM(Var, FR), 101,102,103,LGRM(Var) (comp), 101_coverage, 102_coverage, 103_coverage, 107_coverage, 108_coverage, 121_coverage	101,LGRM(Var, FR), 101,102,103,LGRM(Var) (comp), 101_coverage, 102_coverage, 103_coverage, 107_coverage, 108_coverage, 121_coverage	1	9	11.1111	2	0	0.9057	38.5
chr15	89422228	SNV	C	G	89422228	103,LGRM(Var)	1	6	16.6667	103,LGRM(Var, FR), 101,102,103,LGRM(Var) (comp), 101_coverage, 102_coverage, 103_coverage, 107_coverage, 108_coverage, 121_coverage	103,LGRM(Var, FR), 101,102,103,LGRM(Var) (comp), 101_coverage, 102_coverage, 103_coverage, 107_coverage, 108_coverage, 121_coverage															1	5	20	2	0	0.9968	37.5
chr15	91433631	SNV	G	A	91433631	103,LGRM(Var)	1	6	16.6667	103,LGRM(Var, FR), 101,102,103,LGRM(Var) (comp), 101_coverage, 102_coverage, 103_coverage, 107_coverage, 108_coverage, 121_coverage	103,LGRM(Var, FR), 101,102,103,LGRM(Var) (comp), 101_coverage, 102_coverage, 103_coverage, 107_coverage, 108_coverage, 121_coverage															1	5	20	1	1	0.9796	36.5
chr15	91450721	SNV	G	A	91450721	102,LGRM(Var)	1	6	16.6667	102,LGRM(Var, FR), 101,102,103,LGRM(Var) (comp), 101_coverage, 102_coverage, 103_coverage, 107_coverage, 108_coverage, 121_coverage	102,LGRM(Var, FR), 101,102,103,LGRM(Var) (comp), 101_coverage, 102_coverage, 103_coverage, 107_coverage, 108_coverage, 121_coverage								1	8	12.5	2	0	0.9079	38
chr15	91456173	SNV	G	C	91456173	102,LGRM(Var)	1	6	16.6667	102,LGRM(Var, FR), 101,102,103,LGRM(Var) (comp), 101_coverage, 102_coverage, 103_coverage, 107_coverage, 108_coverage, 121_coverage	102,LGRM(Var, FR), 101,102,103,LGRM(Var) (comp), 101_coverage, 102_coverage, 103_coverage, 107_coverage, 108_coverage, 121_coverage								1	6	16.6667	2	0	0.9299	31
chr15	94858809	SNV	T	C	94858809	101,LGRM(Var)	1	6	16.6667	101,LGRM(Var, FR), 101,102,103,LGRM(Var) (comp), 101_coverage, 102_coverage, 103_coverage, 107_coverage, 108_coverage, 121_coverage	101,LGRM(Var, FR), 101,102,103,LGRM(Var) (comp), 101_coverage, 102_coverage, 103_coverage, 107_coverage, 108_coverage, 121_coverage	1	4	25	2	0	0.988	35.5
chr15	99251310	SNV	G	T	99251310	101,LGRM(Var)	1	6	16.6667	101,LGRM(Var, FR), 101,102,103,LGRM(Var) (comp), 101_coverage, 102_coverage, 103_coverage, 107_coverage, 108_coverage, 121_coverage	101,LGRM(Var, FR), 101,102,103,LGRM(Var) (comp), 101_coverage, 102_coverage, 103_coverage, 107_coverage, 108_coverage, 121_coverage	1	8	12.5	1	1	0.9552	34
chr15	101113878	SNV	A	T	101113878	101,LGRM(Var)	1	6	16.6667	101,LGRM(Var, FR), 101,102,103,LGRM(Var) (comp), 101_coverage, 102_coverage, 103_coverage, 107_coverage, 108_coverage, 121_coverage	101,LGRM(Var, FR), 101,102,103,LGRM(Var) (comp), 101_coverage, 102_coverage, 103_coverage, 107_coverage, 108_coverage, 121_coverage	1	5	20	1	1	0.9939	39
chr15	101114413..101114414	Deletion	GT	-	101114413	101,LGRM(Var)	1	6	16.6667	101,LGRM(Var, FR), 101,102,103,LGRM(Var) (comp), 101_coverage, 102_coverage, 103_coverage, 107_coverage, 108_coverage, 121_coverage	101,LGRM(Var, FR), 101,102,103,LGRM(Var) (comp), 101_coverage, 102_coverage, 103_coverage, 107_coverage, 108_coverage, 121_coverage	1	5	20	1	0	0.9739	33
chr15	40056058^40056059	Insertion	-	T	40056059	103,LGRM(Var)	1	6	16.6667	103,LGRM(Var, FR), 101,102,103,LGRM(Var) (comp), 101_coverage, 102_coverage, 103_coverage, 107_coverage, 108_coverage, 121_coverage	103,LGRM(Var, FR), 101,102,103,LGRM(Var) (comp)															2	4	50	3	1	0.9982	27.3
chr15	40920323^40920324	Insertion	-	A	40920324	101,LGRM(Var)	1	6	16.6667	101,LGRM(Var, FR), 101,102,103,LGRM(Var) (comp), 101_coverage, 102_coverage, 103_coverage, 107_coverage, 108_coverage, 121_coverage	101,LGRM(Var, FR), 101,102,103,LGRM(Var) (comp)	2	7	28.5714	2	1	0.9727	26.7
chr15	52708454^52708455	Insertion	-	C	52708455	102,LGRM(Var)	1	6	16.6667	102,LGRM(Var, FR), 101,102,103,LGRM(Var) (comp), 101_coverage, 102_coverage, 103_coverage, 107_coverage, 108_coverage, 121_coverage	102,LGRM(Var, FR), 101,102,103,LGRM(Var) (comp)								1	6	16.6667	1	1	0.9323	36.5
chr15	65295428^65295429	Insertion	-	T	65295429	101,LGRM(Var)	1	6	16.6667	101,LGRM(Var, FR), 101,102,103,LGRM(Var) (comp), 101_coverage, 102_coverage, 103_coverage, 107_coverage, 108_coverage, 121_coverage	101,LGRM(Var, FR), 101,102,103,LGRM(Var) (comp)	3	13	23.0769	3	3	0.9911	29.5
chr15	65864667^65864668	Insertion	-	T	65864668	102,LGRM(Var)	1	6	16.6667	102,LGRM(Var, FR), 101,102,103,LGRM(Var) (comp), 101_coverage, 102_coverage, 103_coverage, 107_coverage, 108_coverage, 121_coverage	102,LGRM(Var, FR), 101,102,103,LGRM(Var) (comp)								7	27	25.9259	10	1	0.9997	34.2
chr15	71507429..71507430	Deletion	CC	-	71507429	103,LGRM(Var)	1	6	16.6667	103,LGRM(Var, FR), 101,102,103,LGRM(Var) (comp), 101_coverage, 102_coverage, 103_coverage, 107_coverage, 108_coverage, 121_coverage	103,LGRM(Var, FR), 101,102,103,LGRM(Var) (comp), 101_coverage, 102_coverage, 103_coverage, 107_coverage, 108_coverage, 121_coverage															2	3	66.6667	0	2	0.9748	35
chr16	633512	SNV	C	T	633512	102,LGRM(Var)	1	6	16.6667	102,LGRM(Var, FR), 101,102,103,LGRM(Var) (comp), 101_coverage, 102_coverage, 103_coverage, 107_coverage, 108_coverage, 121_coverage	102,LGRM(Var, FR), 101,102,103,LGRM(Var) (comp), 101_coverage, 102_coverage, 103_coverage, 107_coverage, 108_coverage, 121_coverage								1	8	12.5	1	1	0.9626	34
[truncated: 3,887 more rows]
[truncated: 106 more columns]
