# Supplementary material for: Identification of mutations, gene expression changes and fusion transcripts by whole transcriptome RNAseq in docetaxel resistant prostate cancer cells
Source: Springerplus. 2016 Oct 24;5(1):1861. doi: 10.1186/s40064-016-3543-0 (PMC5078122; doi:10.1186/s40064-016-3543-0)
Supplement: Supplementary file 2 — Additional file 2. Fusions in all TaxS and TaxR cell lines. [file 40064_2016_3543_MOESM2_ESM.xlsx]

## Sheet: Du145
#chrom5p	start5p	end5p	chrom3p	start3p	end3p	chimera_cluster_id	score	strand5p	strand3p	transcript_ids_5p	transcript_ids_3p	genes5p	genes3p	type	distance	total_frags	spanning_frags	unique_alignment_positions	isoform_fraction_5p	isoform_fraction_3p	breakpoint_spanning_reads	chimera_ids
chr14	52456227	52468583	chr14	37147125	37180686	CLUSTER26	44	+	-	uc010aod.3:0-591,uc010aod.3:0-709,uc010aod.3:0-660	uc021rsf.1:748-1769,uc001wtz.2:748-3946	C14orf166	SLC25A21	Intrachromsomal_Diverging	-14814362	44	44	41	0.0885312	0.478261	>9720181/2;pos=749;strand=-,CTTAAGGCAATTCGGATTTTGGTTCAGGAGCGCCTGACACAGGATGCAGTTGCTAAGGCAAATCAAACAAAAGAGCAACCATCCACTGTGGGTTATGCAAG,>5122706/2;pos=751;strand=-,TAAGGCAATTCGGATTTTGGTTCAGGAGCGCCTGACACAGGATGCAGTTGCTAAGGCAAATCAAACAAAAGAGCAACCATCCACTGTGGGTTATGCAAGAC,>8841218/2;pos=756;strand=-,GAATTCGGATTTTGGTTCAGGAGCGCCTGACACAGGATGCAGTTGCTAAGGCAAATCAAACAAAAGAGCAACCATCCACTGTGGGTTATGCAAGACAAATC,>474962/1…	C1639803,C1639800,C1639798,C1639782,C1639784,C1639787
chr17	34136487	34151201	chr17	34009713	34053435	CLUSTER40	20	+	+	uc010ctw.1:0-763,uc010ctw.1:0-730	uc002hjr.3:2471-5720,uc010wci.2:2399-5648,uc002hjq.3:2513-5762,uc010wcj.2:1868-5117,uc010ctv.3:2391-5640,uc002hjt.3:2496-5745,uc002hjs.3:2557-5806	TAF15	AP2B1	Intrachromosomal_Complex	-83051	20	17	20	0.512821	0.0229095	>2606175/2;pos=2514;strand=-,TGGCGGGTCACAGGGAGGAGGTAGAGGGCGTGGGGGATATGACAAGGATGGAAGAGGTCCTATGACAGGATCAAGCTTTGGTGTCATCCCCAGCACTCCTC,>3013714/2;pos=2516;strand=-,GCGGGTCACAGGGAGTAGGTAGAGGGCGTGGGGGATATGACAAGGATGGAAGAGGTCCTATGACAGGATCAAGCTTTGGTGTCATCCCCAGCACTCCTCTG,>8156911/1;pos=2542;strand=-,GGTGGGGGATATGACAAGGATGGAAGAGGTCCTATGACAGGATCAAGCTTTGGTGTCATCCCCAGCACTCCTCTGGCCATCCATACACCACTGATGGCAAA,>76456…	C1669639,C1669664,C1669661,C1669619,C1669623,C1669631,C1669614,C1669635,C1669657,C1669630,C1669659,C1669645,C1669650,C1669621
chr22	21921956	21965331	chr12	25358179	25398328	CLUSTER14	13	+	-	uc002zuz.1:0-495,uc011aig.2:0-290,uc002zva.1:0-386	uc001rgr.3:166-1680,uc001rgp.1:170-5420,uc001rgq.1:170-5296	UBE2L3	KRAS	Interchromosomal	None	13	11	13	0.0398773	0.119266	>9046130/2;pos=231;strand=-,CCAAAACCGACCAAGGCCTGCTGAAAATGACTGAATATAAACTTGTGGTAGTTGGAGCTGGTGGCGTAGGCAAGAGTGCCTTGACGATACAGCTAATTCAG,>6722155/2;pos=192;strand=-,GTCTGCCAGTAATTAGTGCCGAAAACTGGAAGCCAGCAACCAAACCCGACCAAGGCCTGCTGAAAATGCCTGAATATAAACTTGTGGTAGTTGGAGCTGGT,>2720215/1;pos=204;strand=-,TTAGTGCCGAAAACTGGAAGCCAGCAACCAAAACCGACCAAGGCCTGCTGAAAATGACTGAATATAAACTTGTGGTAGTTGGAGCTGGTGGCGTAGGCAAG,>4435070/…	C1053376,C2047878,C2047875,C1053386,C1053424,C1053381,C1053428
chr10	75757871	75758132	chr10	76285013	76469060	CLUSTER37	7	+	+	uc010qky.1:0-261	uc001jwj.3:888-2279,uc010qlb.2:685-1869,uc010qlb.2:649-1869,uc010qlc.2:834-2225,uc001jwi.3:649-2040	VCL	ADK	Read_Through	36797	7	2	7	0.777778	0.021021	>5464556/1;pos=193;strand=+,GGCAAAGCCATTCCTGACCTCACCGCGCCCGTGGCCGCCGTGCAGGCGGCCGTCAGCAACCTCGTCCGGGGCTTTTTTCTTACAGTTTCCCCAGAGTCAGT,>5464556/2;pos=686;strand=-,GTGGCCGCCGTGCAGGCGGCCGTCAGCAACCTCGTCCGGGGCTTTTTTCTTACAGTTTCCCCAGAGTCAGTATTAAAGGTGGCTCACCATGCTTCTGAAAA,>4438908/2;pos=668;strand=-,CCTGACCTCACCGCGCCCGTGGCCGCCGTGCAGGCGGCCGTCAGCAACCTCGTCCGGGGCTTTTTTCTTACAGTTTCCCCAGAGTCAGTATTAAAGGTGGC	C1825291,C1825300,C1825294,C1825303,C1825299
chr19	44129229	44143990	chr19	44111375	44118585	CLUSTER15	5	-	-	uc002oxc.1:0-976,uc002oxc.1:0-1105	uc002oxa.3:305-1394,uc002oxa.3:0-1394	CADM4	ZNF428	Read_Through	-2507	5	5	5	0.0819672	0.714286	>7872111/2;pos=880;strand=+,CTGCCGGGTCTGGTATCCGCGGATAACGGCACCTACACTTGCGAGGCGTCCAATAAGCACGGCCATGCGAGGGCGCTCTACGTACTTGTGGTCTACGCATC,>7872111/1;pos=368;strand=-,CTTGTGGTCTACGCATCCCTCTCTACCTGCCAACATCCTGTATTAGAGAACTTGTGGCCGGAGGTGTGGCTGTGGAGAGCTGGCCGGGGAGGGACGCTGCT,>9309276/1;pos=896;strand=+,CCGCGGATAACGGCACCTACACTTGCGAGGCGTCCAATAAGCACGGCCATGCGAGGGCGCTCTACGTACTTGTGGTCTACGCATCCCTCTCTACCTGCCAA,>9309276/…	C0838309,C0838312,C0838311
chrM	13449	14148	chrM	235	367	CLUSTER18	5	-	-	uc022bqt.1:0-805,uc022bqt.1:0-699	uc004coq.4:0-132	JA040723	DQ582201	Intrachromosomal	-7998	5	0	5	0.0877193	1		C2442340,C2442341
chr11	1775032	1785221	chr11	1753639	1769348	CLUSTER0	4	-	-	uc001luc.2:0-1203	uc021qbs.1:236-3708	CTSD	IFITM10	Read_Through	-2157	4	4	4	0.0107239	0.666667	>9292172/1;pos=264;strand=-,CTGGGAGGCAAAGGCTACAAGCTGTCCCCAGAGGACTACACGCTCAAGGCCCAGGGCCCCGGCCAGTGCCCAGCCCCGCTGGGAGACCCGGCCAGCACCAC,>6259456/2;pos=287;strand=-,GTCCCCAGAGGACTACACGCTCAAGGCCCAGGGCCCCGGCCAGTGCCCAGCCCCGCTGGGAGACCCGGCCAGCACCACGGACGGCGCCCAGGAAGCCCGAG,>1011782/2;pos=1120;strand=+,GAGAAGGTGTCCACCCTGCCCGCGATCACACTGAAGCTGGGAGGCAAAGGCTACAAGCTGTCCCCAGAGGACTACACGCTCAAGGCCCAGGGCCCCGGCCA,>3261160…	C0235421
chr6	34204576	34210571	chr5	180374511	180377905	CLUSTER1	4	+	+	uc003ojc.3:0-396,uc003oiy.3:0-318,uc003oix.3:0-432,uc003oiv.3:0-507,uc003ojd.3:0-226,uc003oiw.3:0-393,uc003oja.3:0-674	uc010jll.3:907-2207	HMGA1	BTNL8	Interchromosomal	None	4	0	4	0.0102828	1		C1262007,C1262148,C1262292,C1262052,C1262338,C1262102,C1262247
chr1	143915747	143916307	chr1	206557368	206628045	CLUSTER47	3	+	+	uc010oxm.1:0-560	uc010prv.1:0-2493	SRGAP2P2	SRGAP2	Intrachromosomal	62462891	3	3	3	0.0352941	1	>2367882/1;pos=526;strand=+,GGAGATCATAGCAGAGTACGATACTCAGGTCAAAGAGTAAAGAAGTCGGCCAGCAGCTCCAAGATGATTTGATGAAGGTCCTGAACGAGCTCTACTCGGTC,>8031002/2;pos=528;strand=+,AGATCATAGCAGAGTACGATACTCAGGTCAAAGAGTAAAGAAGTCGGCCAGCAGCTCCAAGATGATTTGATGAAGGTCCTGAACGAGCTCTACTCGGTCAT,>2072460/2;pos=541;strand=+,GTACGATACTCAGGTCAAAGAGTAAAGAAGTCGGCCAGCAGCTCCAAGATGATTTGATGAAGGTCCTGAACGAGCTCTACTCGGTCATGAAGACATATCAC	C1791535
chr18	3594111	3594481	chr18	3606551	3608322	CLUSTER13	3	+	+	uc010wza.2:0-191	uc002kmi.3:478-2249	FLJ35776	BC094703	Read_Through	6358	3	2	3	0.0789474	0.0454545	>1064441/1;pos=146;strand=+,CTGGAACATCACATCTGTACGTTGCAATCTGTGGATCAGCTACGAGAAAAGTATAGTAAGAAGAAACTGAATTTGAAGTGGATTCTTACAAAGGAAAAAGA,>4465252/1;pos=155;strand=+,CACATCTGTACGTTGCAATCTGTGGATCAGCTACGAGAAAAGTATAGTAAGAAGAAACTGAATTTGAAGTGGATTCTTACAAAGGAAAAAGAAAATCACTA	C1961351
chr14	24761389	24768665	chr14	24734743	24740742	CLUSTER2	3	-	-	uc001wok.3:0-930,uc001woj.2:0-922,uc010aln.2:0-2182	uc001wof.3:0-2202	DHRS1	RABGGTA	Read_Through	-19060	3	0	3	0.0526316	1		C1639377,C0471696,C0471697
chr9	214864	312165	chr15	66727364	66783881	CLUSTER12	3	+	+	uc011lls.1:0-852,uc003zgf.2:0-852,uc022bct.1:0-637,uc010mgv.3:0-637,uc003zgg.3:0-637,uc022bcu.1:0-637,uc010mgu.3:0-637	uc010ujp.2:66-2096	DOCK8	MAP2K1	Interchromosomal	None	3	0	3	0.3	1		C1441971,C1441986,C2267559,C1747599,C2427372,C1747628,C2427401
chr6	44187241	44200164	chr6	44214848	44221613	CLUSTER19	3	+	+	uc003owy.1:0-1192,uc003oww.1:0-1487,uc003owz.1:0-1549,uc003owx.1:0-1299,uc003owu.1:0-1387,uc003owv.1:0-1390	uc011dvs.1:0-2422,uc003oxa.1:0-2537,uc011dvr.1:0-2507	SLC29A1	HSP90AB1	Read_Through	12960	3	0	3	0.0326087	1		C1272172,C1272091,C1272092,C1272087,C1272107,C1272139,C1272103,C1272124,C1272155,C1272108,C1272119,C1272123,C1272151,C1272171,C1272140,C1272167,C1272156,C1272135
chrM	7586	15887	chrM	235	367	CLUSTER29	3	-	-	uc022bqs.1:0-780	uc004coq.4:0-132	JA040725	DQ582201	Intrachromosomal	-7218	3	0	3	1	1		C2435776
chr6_ssto_hap7	4061333	4063155	chr6	32627240	32632843	CLUSTER31	3	-	-	uc011jsr.2:0-378	uc011dqe.2:191-1059,uc011dqd.2:191-1528,uc003obw.3:191-1639,uc021yvz.1:191-1660	HLA-DQB1	HLA-DQB1	Interchromosomal	None	3	0	3	0.333333	1		C2232350,C2232352,C2232353,C2232354
chr6_ssto_hap7	4839528	4854870	chr6	33380024	33384229	CLUSTER4	2	+	+	uc011juw.2:0-2426,uc011jux.2:0-2402	uc003oei.3:220-2188,uc010jux.3:220-2329,uc003oeh.3:220-2294,uc011drh.2:220-2283	KIFC1	PHF1	Interchromosomal	None	2	2	2	0.181818	0.0606061	>8997201/1;pos=2345;strand=+,TAAGATGCTCATGTTTGTGAACATTTCTCCACTGGAAGAGAACGTCTCCGAGTCCCTCAACTCTCTACGCTTTGCCTCCAAGGCCCCCCCAGGACGCAATG,>2674234/2;pos=2357;strand=+,GTTTGTGAACATTTCTCCACTGGAAGAGAACGTCTCCGAGTCCCTCAACTCTCTACGCTTTGCCTCCAAGGCCCCCCCAGGATGCAATGGCGCAGCCCCCC	C2240769,C2240680,C2240757,C2240758,C2240679,C2240696,C2240774,C2240691
chr6_qbl_hap6	4591539	4606868	chr6_ssto_hap7	4860272	4864475	CLUSTER16	2	+	+	uc011jbg.1:0-2402,uc011jbf.1:0-2426	uc011juz.2:220-2283,uc011jvb.2:220-2188,uc011jvc.2:220-2329,uc011jva.2:220-2294	KIFC1	PHF1	Interchromosomal	None	2	2	2	1	0.0606061	>8997201/1;pos=2345;strand=+,TAAGATGCTCATGTTTGTGAACATTTCTCCACTGGAAGAGAACGTCTCCGAGTCCCTCAACTCTCTACGCTTTGCCTCCAAGGCCCCCCCAGGACGCAATG,>2674234/2;pos=2357;strand=+,GTTTGTGAACATTTCTCCACTGGAAGAGAACGTCTCCGAGTCCCTCAACTCTCTACGCTTTGCCTCCAAGGCCCCCCCAGGATGCAATGGCGCAGCCCCCC	C2219624,C2219555,C2219554,C2219557,C2219556,C2219623,C2219622,C2219625
chr4	76649459	76649794	chr4	76567952	76587232	CLUSTER17	2	-	-	uc010iiy.3:0-335	uc003hir.3:141-4274,uc003hit.3:276-4310,uc003his.3:276-4409	AK311578	G3BP2	Read_Through	-50353	2	2	2	0.333333	0.0588235	>2400841/2;pos=174;strand=-,TTGTTGAGTCGAAAGTGAAATTTTCCTTTGGCCAACGTGACAGCATTTGACATTGTGCAGCAAAGAAATGGTTATGGAGAAGCCCAGTCCGCTGCTTGTAG,>1763941/2;pos=155;strand=-,TCAAATCTGAGGTCTTATTTTGTTGAGTCGAAAGTGAAATTTTCCTTTGGCCAACGTGACAGCATTTGACATTGTGCAGCAAAGAAATGGTTATGGAGAAG	C1723383,C1723385,C1723384
chr6_ssto_hap7	4839528	4854870	chr6_ssto_hap7	4860272	4864475	CLUSTER22	2	+	+	uc011juw.2:0-2426,uc011jux.2:0-2402	uc011juz.2:220-2283,uc011jvb.2:220-2188,uc011jvc.2:220-2329,uc011jva.2:220-2294	KIFC1	PHF1	Read_Through	1102	2	2	2	0.181818	0.0606061	>8997201/1;pos=2345;strand=+,TAAGATGCTCATGTTTGTGAACATTTCTCCACTGGAAGAGAACGTCTCCGAGTCCCTCAACTCTCTACGCTTTGCCTCCAAGGCCCCCCCAGGACGCAATG,>2674234/2;pos=2357;strand=+,GTTTGTGAACATTTCTCCACTGGAAGAGAACGTCTCCGAGTCCCTCAACTCTCTACGCTTTGCCTCCAAGGCCCCCCCAGGATGCAATGGCGCAGCCCCCC	C2240698,C2240699,C2240778,C2240777,C2240776,C2240775,C2240697,C2240700
chr5	70275695	70282272	chr5	68830520	68853930	CLUSTER23	2	-	+	uc003kas.1:0-3488,uc003kat.1:0-3543,uc003kaq.2:0-2839,uc003kar.1:0-4159	uc003jwv.4:1097-6207,uc021xzq.1:280-5390,uc021xzr.1:959-6124,uc021xzt.1:118-5228,uc003jwu.3:1327-6437,uc021xzs.1:528-5638	NAIP	OCLN	Intrachromosomal_Converging	-1410378	2	2	2	0.5	0.04	>7906279/2;pos=1364;strand=-,TGATCCAAATTTCAGCTGAGTATGATCCTTCCAAACTAGGTTAAAAATGTGTCTGCAGGCACACAGGACGTGCCTTCACCCCCATCTGACTATGTGGAAAG,>8891150/2;pos=2746;strand=+,GTTTTTTCAGTCATTCCTGAAGAATTTCCAAACTTCCACCATATGGAGAAATTATTGATCCAAATTTCAGCTGAGTATGATCCTTCCAAACTAGGTTAAAA,>8891150/1;pos=1339;strand=-,AACTTCCACCATATGGAGAAATTATTGATCCAAATTTCAGCTGAGTATGATCCTTCCAAACTAGGTTAAAAATGTGTCTGCAGGCACACAGGACGTGCCTT	C1205621,C1205620,C1205623,C1205622,C1205625,C1205624,C1205626,C1205603,C1205607,C1205606,C1205605,C1205604,C1205618,C1205619,C1205610,C1205611,C1205612,C1205613,C1205614,C1205615,C1205616,C1205617,C1205609,C1205608
chr6	33359312	33374651	chr6_ssto_hap7	4860272	4864475	CLUSTER25	2	+	+	uc011drf.2:0-2402,uc003oef.4:0-2426	uc011juz.2:220-2283,uc011jvb.2:220-2188,uc011jvc.2:220-2329,uc011jva.2:220-2294	KIFC1	PHF1	Interchromosomal	None	2	2	2	0.181818	0.0606061	>8997201/1;pos=2345;strand=+,TAAGATGCTCATGTTTGTGAACATTTCTCCACTGGAAGAGAACGTCTCCGAGTCCCTCAACTCTCTACGCTTTGCCTCCAAGGCCCCCCCAGGACGCAATG,>2674234/2;pos=2357;strand=+,GTTTGTGAACATTTCTCCACTGGAAGAGAACGTCTCCGAGTCCCTCAACTCTCTACGCTTTGCCTCCAAGGCCCCCCCAGGATGCAATGGCGCAGCCCCCC	C2097171,C2097172,C1261625,C2097170,C1261623,C1261622,C2097169,C1261624
chr20	35491060	35492086	chr18	8718421	8832774	CLUSTER28	2	-	+	uc021wcx.1:0-1026	uc002knq.2:155-6008,uc002knq.2:0-6008,uc002knr.2:115-6091	KIAA0889	CCDC165	Interchromosomal	None	2	2	2	0.285714	0.4	>8651666/1;pos=1005;strand=+,CTCGGAGAACGACTATCTCAAGGATGAGTTAGATGAACTCCGTGCTGAGATGGAAGAGATGAGAGACAGTTATTTAGAGGAAGATGTTTACCAGCTGCAGG,>7333689/1;pos=993;strand=+,GGAGGAGCTGCGCTCGGAGAACGACTATCTCAAGGATGAGTTAGATGAACTCCGTGCTGAGATGGAAGAGATGAGAGACAGTTATTTAGAGGAAGATGTTT	C2395428,C2395429,C2395433
chr6_qbl_hap6	4591539	4606868	chr6	33380024	33384229	CLUSTER35	2	+	+	uc011jbg.1:0-2402,uc011jbf.1:0-2426	uc003oei.3:220-2188,uc010jux.3:220-2329,uc003oeh.3:220-2294,uc011drh.2:220-2283	KIFC1	PHF1	Interchromosomal	None	2	2	2	1	0.0606061	>8997201/1;pos=2345;strand=+,TAAGATGCTCATGTTTGTGAACATTTCTCCACTGGAAGAGAACGTCTCCGAGTCCCTCAACTCTCTACGCTTTGCCTCCAAGGCCCCCCCAGGACGCAATG,>2674234/2;pos=2357;strand=+,GTTTGTGAACATTTCTCCACTGGAAGAGAACGTCTCCGAGTCCCTCAACTCTCTACGCTTTGCCTCCAAGGCCCCCCCAGGATGCAATGGCGCAGCCCCCC	C2219540,C2219541,C2219609,C2219608,C2219553,C2219552,C2219621,C2219620
chr10	115439425	115439736	chr10	115540360	115542191	CLUSTER39	2	+	+	uc010qsa.2:0-311,uc001lao.3:0-311,uc001laq.3:0-311,uc001lap.3:0-385,uc001lap.3:0-311	uc001lau.2:702-2533,uc001las.2:1416-3247,uc009xyc.2:1612-3443,uc001lar.2:1418-3249	CASP7	C10orf81	Read_Through	20548	2	2	2	0.666667	0.666667	>3369084/2;pos=242;strand=+,CCCAGACCCTTGCTGCGGAGCGACGGAGAGAGACTGTGCCAGTCCCAGCCGCCCTACCGCCGTGGGAACGAAATTAAAGCTTACCATCGGCAGGATTCCAA,>7868440/1;pos=246;strand=+,GACCCTTGCTGCGGAGCGACGGAGAGAGACTGTGCCAGTCCCAGCCGCCCTACCGCCGTGGGAACGAAATTAAAGCTTACCATCGGCAGGATCCCAAATTC,>7868440/2;pos=1481;strand=-,CGCCGTGGGAACGAAATTAAAGCTTACCATCGGCAGGATCCCAAATTCAGAGACATTCCATGCCGCATCCTGTATGTGTCCCTCAAAATGCCAAAGTGCTG	C1831631,C0221481,C1831625,C1831627,C1831629,C0221488,C0221490,C0221471,C0221470,C0221477,C0221475,C0221474,C0221482,C0221483,C0221479,C0221478,C0221486,C0221480,C0221484,C0221492
chr6	33359312	33374651	chr6	33380024	33384229	CLUSTER44	2	+	+	uc011drf.2:0-2402,uc003oef.4:0-2426	uc003oei.3:220-2188,uc010jux.3:220-2329,uc003oeh.3:220-2294,uc011drh.2:220-2283	KIFC1	PHF1	Read_Through	1073	2	2	2	0.181818	0.0606061	>8997201/1;pos=2345;strand=+,TAAGATGCTCATGTTTGTGAACATTTCTCCACTGGAAGAGAACGTCTCCGAGTCCCTCAACTCTCTACGCTTTGCCTCCAAGGCCCCCCCAGGACGCAATG,>2674234/2;pos=2357;strand=+,GTTTGTGAACATTTCTCCACTGGAAGAGAACGTCTCCGAGTCCCTCAACTCTCTACGCTTTGCCTCCAAGGCCCCCCCAGGATGCAATGGCGCAGCCCCCC	C1261605,C1261604,C2097152,C1261616,C2097151,C2097163,C1261621,C2097168
chr5	69400243	69407509	chr5	68830520	68853930	CLUSTER45	2	-	+	uc003jyj.1:0-3543	uc003jwv.4:1097-6207,uc021xzq.1:280-5390,uc021xzr.1:959-6124,uc021xzt.1:118-5228,uc003jwu.3:1327-6437,uc021xzs.1:528-5638	NAIP	OCLN	Intrachromosomal_Converging	-534933	2	2	2	0.5	0.04	>7906279/2;pos=1364;strand=-,TGATCCAAATTTCAGCTGAGTATGATCCTTCCAAACTAGGTTAAAAATGTGTCTGCAGGCACACAGGACGTGCCTTCACCCCCATCTGACTATGTGGAAAG,>8891150/2;pos=3450;strand=+,GTTTTTTCAGTCATTCCTGAAGAATTTCCAAACTTCCACCATATGGAGAAATTATTGATCCAAATTTCAGCTGAGTATGATCCTTCCAAACTAGGTTAAAA,>8891150/1;pos=1339;strand=-,AACTTCCACCATATGGAGAAATTATTGATCCAAATTTCAGCTGAGTATGATCCTTCCAAACTAGGTTAAAAATGTGTCTGCAGGCACACAGGACGTGCCTT	C1205575,C1205574,C1205577,C1205576,C1205573,C1205572
chr11	9779839	9780049	chr11	9801925	9812790	CLUSTER38	2	+	+	uc001mhz.1:0-210	uc001mie.3:0-572	LOC283104	BC073899	Overlapping_Same	0	2	1	2	0.133333	1	>2465027/1;pos=187;strand=+,ATTTTATCTGCCACGACCCAGAAGGAGTTCTTCTGTTTCTTCTGCGTGGGTTGACCATGGGCATCAGGCATCAGAGATACAACTCTGGATCTTGTCCATCC	C0241850
chr6	32632574	32634465	chr6_mann_hap4	4083306	4088504	CLUSTER3	2	-	-	uc011dqd.2:0-460,uc011dqe.2:0-460,uc021yvz.1:0-460,uc003obw.3:0-460,uc010juc.2:0-276	uc011heq.2:153-1116,uc011hep.2:153-829,uc011her.2:153-988	HLA-DQB1	HLA-DQB1	Interchromosomal	None	2	0	2	0.111111	1		C2096996,C2096994,C2096995,C1731333,C1731332,C1731331,C1254796,C1254795,C1254794,C2410760,C2410758,C2410759,C2096985,C2096987,C2096986
chr12	6438943	6443421	chrM	1755	4263	CLUSTER5	2	-	+	uc009zek.3:0-1230,uc010sey.2:0-1165,uc001qnu.3:0-1359,uc001qnt.3:0-1029,uc010sez.2:0-1205	uc004cos.4:0-2508	TNFRSF1A	TVAS5	Interchromosomal	None	2	0	2	0.0172414	1		C1614076,C1848023,C0325381,C1848030,C0325305
chr1	149576452	149576699	chr1	145004780	145005286	CLUSTER6	2	+	+	uc001esk.4:0-247,uc009wlb.1:0-539	uc001emi.4:0-506	BC110832,LOC728855	BC065231	Intrachromosomal_Complex	-4571165	2	0	2	0.0555556	1		C1570358,C0086416
chr6_mann_hap4	4088235	4090095	chr6	32627240	32632843	CLUSTER7	2	-	-	uc011hep.2:0-422,uc011heq.2:0-422,uc011her.2:0-422	uc011dqd.2:191-1528,uc003obw.3:191-1639,uc021yvz.1:191-1660	HLA-DQB1	HLA-DQB1	Interchromosomal	None	2	0	2	0.666667	1		C2166369,C2166381,C2166367,C2166376,C2166377,C2166374,C2166372,C2166371,C2166379
chr19	49834803	49843558	chr19	49792891	49814667	CLUSTER8	2	-	-	uc002pnb.1:0-683	uc002pna.3:170-3014,uc002pmz.3:170-2932	AK097351	SLC6A16	Read_Through	-6329	2	0	2	1	1		C0853214,C0853215
chr6	126102306	126136549	chr3	42850667	42877264	CLUSTER9	2	+	+	uc003qae.4:0-401	uc003cmc.1:480-1118	NCOA7	CCBP2	Interchromosomal	None	2	0	2	0.0149254	1		C1293229
chrM	7586	15887	chr6	143072603	143081803	CLUSTER10	2	-	-	uc022bqs.1:0-780	uc003qjd.3:6363-9723	JA040725	HIVEP2	Interchromosomal	None	2	0	2	1	0.05		C2435199
chr6	32632574	32634465	chr6_qbl_hap6	3858964	3864938	CLUSTER11	2	-	-	uc011dqd.2:0-460,uc011dqe.2:0-460,uc021yvz.1:0-460,uc003obw.3:0-460,uc010juc.2:0-276	uc011ixk.2:188-1023,uc011ixi.2:188-1637,uc011ixj.2:188-1151	HLA-DQB1	HLA-DQB1	Interchromosomal	None	2	0	2	0.111111	1		C1731336,C1254799,C1731334,C2096990,C2096997,C1254797,C1731335,C2096998,C2096999,C2096989,C2096988,C1254798,C2410763,C2410762,C2410761
chr7	129592342	129592799	chr19	15532317	15560761	CLUSTER20	2	-	-	uc003vpf.2:0-457,uc003vpg.2:0-457	uc002nbb.4:0-4167	UBE2H	WIZ	Interchromosomal	None	2	0	2	0.0136054	1		C1353395,C1353472
chr12	41289751	41289888	chr12	41086357	41464093	CLUSTER21	2	+	+	uc001rmp.1:0-137	uc009zjy.2:0-2918,uc001rmn.1:0-3393,uc001rmm.1:0-3426	contactin_1	CNTN1	Overlapping_Complex	0	2	0	2	1	1		C0339283,C0339280,C0339281
chr2	46762951	46769140	chr2	46738985	46739950	CLUSTER24	2	-	-	uc021vgw.1:0-820	uc002ruy.3:1013-1978	AF086285	ATP6V1E2	Read_Through	-7928	2	0	2	0.181818	0.047619		C2381213
chr6_qbl_hap6	3864669	3866564	chr6	32627240	32632843	CLUSTER27	2	-	-	uc011ixj.2:0-457,uc011ixk.2:0-457,uc011ixi.2:0-457	uc011dqd.2:191-1528,uc003obw.3:191-1639,uc021yvz.1:191-1660	HLA-DQB1	HLA-DQB1	Interchromosomal	None	2	0	2	0.666667	1		C2210509,C2210505,C2210504,C2210507,C2210500,C2210514,C2210502,C2210512,C2210510
chr10	112679300	112773424	chr15	52203210	52221650	CLUSTER30	2	+	+	uc001kzl.4:0-3946,uc009xxx.3:0-4131,uc001kzn.3:0-3693,uc010qrg.2:0-3009	uc010bfc.1:1073-1473	SHOC2	TMOD3	Interchromosomal	None	2	0	2	1	0.0952381		C0220650,C1599303,C1831049,C0220920
chr6_cox_hap2	4078215	4080110	chr6	32627240	32632843	CLUSTER32	2	-	-	uc011fnv.2:0-457,uc011fnu.2:0-457,uc011fnt.2:0-457	uc011dqd.2:191-1528,uc003obw.3:191-1639,uc021yvz.1:191-1660	HLA-DQB1	HLA-DQB1	Interchromosomal	None	2	0	2	0.666667	1		C2128936,C2128937,C2128934,C2128932,C2128931,C2128939,C2128929,C2128941,C2128927
chr12	56510373	56511615	chrM	12907	14148	CLUSTER33	2	+	+	uc001sjo.3:0-583,uc001sjn.3:0-468	uc004cox.4:0-1241	RPL41	MTND5	Interchromosomal	None	2	0	2	1	1		C0368356,C0368276
chr1	144340525	144340772	chr1	145004780	145005286	CLUSTER34	2	-	+	uc001ekt.4:0-247	uc001emi.4:0-506	LOC728855	BC065231	Intrachromsomal_Diverging	664007	2	0	2	0.0555556	1		C0084400
chr6	32632574	32634465	chr6_cox_hap2	4072510	4078484	CLUSTER36	2	-	-	uc011dqd.2:0-460,uc011dqe.2:0-460,uc021yvz.1:0-460,uc003obw.3:0-460,uc010juc.2:0-276	uc011fnv.2:188-1023,uc011fnt.2:188-1637,uc011fnu.2:188-1151	HLA-DQB1	HLA-DQB1	Interchromosomal	None	2	0	2	0.111111	1		C2096992,C2096993,C1731330,C1254793,C1254792,C1254791,C2096991,C1731328,C1731329,C2410756,C2410757,C2410755,C2096983,C2096982,C2096984
chr1	147931723	147931979	chr1	145004780	145005286	CLUSTER41	2	-	+	uc001eql.2:0-256	uc001emi.4:0-506	FLJ39739	BC065231	Intrachromosomal_Converging	-2829839	2	0	2	0.666667	1		C0086027
chr5	112720664	112720908	chr1	45101216	45117395	CLUSTER42	2	-	+	uc003kqk.4:0-244,uc003kql.4:0-830	uc010oky.1:640-2418,uc010okz.2:220-2743	MCC	RNF220	Interchromosomal	None	2	0	2	1	0.0344828		C1208296,C1208295,C1208287,C1208288
chrM	7586	9207	chrM	10472	12137	CLUSTER43	2	+	+	uc011mfi.2:0-1621	uc004cov.4:0-1665	OK/SW-cl.16	STRF6	Intrachromosomal	1264	2	0	2	1	1		C2289040
chr1	143744200	143744586	chr1	145004780	145005286	CLUSTER46	2	-	+	uc001ejp.3:0-386	uc001emi.4:0-506	LOC100286793	BC065231	Intrachromsomal_Diverging	1260193	2	0	2	0.666667	1		C0084373

## Sheet: Du145-R
#chrom5p	start5p	end5p	chrom3p	start3p	end3p	chimera_cluster_id	score	strand5p	strand3p	transcript_ids_5p	transcript_ids_3p	genes5p	genes3p	type	distance	total_frags	spanning_frags	unique_alignment_positions	isoform_fraction_5p	isoform_fraction_3p	breakpoint_spanning_reads	chimera_ids
chr22	36783851	36784062	chr22	36906896	36907832	CLUSTER1	80	-	-	uc003apg.3:0-211	uc011amt.2:1367-1801,uc011amt.2:1094-1801,uc011amr.2:894-1328,uc003apr.3:1241-1948,uc011ams.2:1177-1884,uc003apr.3:1371-1948,uc011amr.2:621-1328,uc011amt.2:1224-1801,uc011ams.2:1307-1884,uc003apr.3:1514-1948,uc011amr.2:751-1328,uc011ams.2:1450-1884	MYH9	EIF3D	Intrachromosomal_Complex	122833	80	52	80	0.107527	0.0322971	>570074/2;pos=1546;strand=-,CTCGGGAGAAGCAGCGCCTGTTCCCGGGGCAGATCCAGGTTCAGTTATGTGTCTCGGTACCACGTGAAAGACTCCTCACGCCACGTCATCCTAGGCACCCA,>2982712/2;pos=115;strand=+,CGCCTCGTGCGCTCGCCCCACCCGGCCGCCGCCCGAGCGCTCGAGAAAGTCCTCTCGGGAGAAGCAGCGCCTGTTCCCGGGGCAGATCCAGGTTCAGTTAT,>7919190/2;pos=121;strand=+,GTGCGCTCGCCCCACCCGGCCGCCGCCCGAGCGCTCGAGAAAGTCCTTTCGGGAGAAGCAGCGCCTGTTCCCGGGGCAGATCCAGGTTCGGTTATGTGTCT,>5624488/…	C1123246,C1123247,C1123245,C1124889,C1124888,C1124885,C1124884,C1124887,C1124886,C1124890,C1124883,C1124882
chr14	52456227	52468583	chr14	37147125	37180686	CLUSTER41	30	+	-	uc010aod.3:0-591,uc010aod.3:0-709,uc010aod.3:0-660	uc021rsf.1:640-1769,uc021rsf.1:748-1769,uc001wtz.2:748-3946,uc001wtz.2:640-3946	C14orf166	SLC25A21	Intrachromsomal_Diverging	-14814362	30	29	30	0.0849858	0.638298	>6220640/1;pos=772;strand=-,TCAGGAGCGCCTGACACAGGATGCAGTTGCTAAGGCAAATCAAACAAAAGAGCAACCATCCACTGTGGGTTATGCAAGACAAATCATTAAGAAGGAAGGCT,>7585557/1;pos=749;strand=-,CTTAAGGCAATTCGGATTTTGGTTCAGGAGCGCCTGACACAGGATGCAGTTGCTAAGGCAAATCAAACAAAAGAGCAACCATCCACTGTCGGTTATGCAAG,>8377607/1;pos=769;strand=-,GGTTCAGGAGCGCCTGACACAGGATGCAGTTGCTAAGGCAAATCAAACAAAAGAGCAACCATCCACTGTGGGTTATGCAAGACAAATCATTAAGAAGGAAG,>1748163/…	C1870363,C1870348,C1870364,C1870369,C1870366,C1870342,C1870343,C1870345
chr19	11200037	11224437	chr1	161653494	161655041	CLUSTER25	19	+	-	uc021upd.1:0-1839,uc010xlo.2:0-1268,uc010xln.2:0-1391,uc021upc.1:0-1409,uc010xlm.2:0-1408,uc002mqk.4:0-1772,uc010xll.2:0-1649,uc010xlk.2:0-1772	uc001gbc.3:0-1547	LDLR	RPL31P11	Interchromosomal	None	19	0	19	0.2375	1		C2240187,C2240117,C2240025,C0866611,C2239722,C2239419,C2788119,C2788211
chr6_mcf_hap5	2704256	2704781	chr6	30457502	30461981	CLUSTER29	17	-	+	uc011hps.1:0-269,uc011hpp.2:0-396,uc011hpl.1:0-396,uc011hpn.1:0-269	uc003nqg.3:190-2661	HLA-C,HLA-B	HLA-E	Interchromosomal	None	17	0	12	0.386364	0.0345528		C2529957,C2530284,C2531295,C2530801
chr6_mcf_hap5	2704256	2704781	chr6_dbb_hap3	1751142	1755621	CLUSTER31	17	-	+	uc011hps.1:0-269,uc011hpp.2:0-396,uc011hpl.1:0-396,uc011hpn.1:0-269	uc011fwo.2:190-2661	HLA-C,HLA-B	HLA-E	Interchromosomal	None	17	0	12	0.386364	0.0342742		C2531171,C2531407,C2530169,C2530398
chr6_mcf_hap5	2704256	2704781	chr6_mann_hap4	1805580	1810059	CLUSTER32	17	-	+	uc011hps.1:0-269,uc011hpp.2:0-396,uc011hpl.1:0-396,uc011hpn.1:0-269	uc011gss.2:190-2661	HLA-C,HLA-B	HLA-E	Interchromosomal	None	17	0	12	0.386364	0.0345528		C2531178,C2530176,C2531413,C2530405
chr6_mcf_hap5	2704256	2704781	chr6_cox_hap2	1969566	1974045	CLUSTER45	17	-	+	uc011hps.1:0-269,uc011hpp.2:0-396,uc011hpl.1:0-396,uc011hpn.1:0-269	uc011eyb.2:190-2661	HLA-C,HLA-B	HLA-E	Interchromosomal	None	17	0	12	0.386364	0.0342742		C2531163,C2531401,C2530391,C2530162
chr6_mcf_hap5	2704256	2704781	chr6_qbl_hap6	1750417	1754896	CLUSTER48	17	-	+	uc011hps.1:0-269,uc011hpp.2:0-396,uc011hpl.1:0-396,uc011hpn.1:0-269	uc011iiq.2:190-2661	HLA-C,HLA-B	HLA-E	Interchromosomal	None	17	0	12	0.386364	0.0342742		C2530418,C2531424,C2531191,C2530189
chr6_mcf_hap5	2704256	2704781	chr6_ssto_hap7	1789792	1794271	CLUSTER65	17	-	+	uc011hps.1:0-269,uc011hpp.2:0-396,uc011hpl.1:0-396,uc011hpn.1:0-269	uc011jfu.2:190-2661	HLA-C,HLA-B	HLA-E	Interchromosomal	None	17	0	12	0.386364	0.0342742		C2531430,C2531199,C2530425,C2530196
chr6_mcf_hap5	2704256	2704781	chr6_mcf_hap5	1839366	1843845	CLUSTER69	17	-	+	uc011hps.1:0-269,uc011hpp.2:0-396,uc011hpl.1:0-396,uc011hpn.1:0-269	uc011hlm.2:190-2661	HLA-C,HLA-B	HLA-E	Intrachromosomal_Converging	-774431	17	0	12	0.386364	0.0345528		C2531185,C2531419,C2530412,C2530183
chr1	147931723	147931979	chr1	145004780	145005286	CLUSTER7	9	-	+	uc001eqo.1:0-475,uc001eql.2:0-256	uc001emi.4:0-506	FLJ39739	BC065231	Intrachromosomal_Converging	-2829839	9	0	9	1	1		C0099436,C0099385
chr1	149576452	149576699	chr1	145004780	145005286	CLUSTER14	9	+	+	uc001esk.4:0-247,uc009wlb.1:0-539	uc001emi.4:0-506	BC110832,LOC728855	BC065231	Intrachromosomal_Complex	-4571165	9	0	9	0.128571	1		C0099574,C1818422
chr1	144340525	144340772	chr1	145004780	145005286	CLUSTER54	9	-	+	uc001ekv.2:0-303,uc001ekt.4:0-247	uc001emi.4:0-506	LOC728855	BC065231	Intrachromsomal_Diverging	664007	9	0	9	0.128571	1		C0096179,C0096193
chr1	143744200	143744586	chr1	145004780	145005286	CLUSTER70	9	-	+	uc001ejp.3:0-386	uc001emi.4:0-506	LOC100286793	BC065231	Intrachromsomal_Diverging	1260193	9	0	9	0.818182	1		C0096070
chr22	21921956	21965331	chr12	25386767	25403862	CLUSTER27	9	+	-	uc011aig.2:0-290,uc002zva.1:0-386,uc002zuz.1:0-386	uc001rgr.3:0-1680,uc001rgp.1:170-5420,uc001rgp.1:292-5420,uc001rgq.1:170-5296,uc001rgq.1:292-5296	UBE2L3	KRAS	Interchromosomal	None	9	0	8	0.0508475	1		C1100564,C2309857,C1100561,C1100562,C2309853,C1100558,C2309854,C1100557,C2309860,C2309858,C1100550,C1100545
chr7	129592342	129592799	chr19	15532317	15560761	CLUSTER35	7	-	-	uc003vpf.2:0-457,uc003vpg.2:0-457	uc002nbb.4:0-4167	UBE2H	WIZ	Interchromosomal	None	7	0	7	0.0207101	1		C1594909,C1594745
chr1	35652601	35658742	chr1	35641980	35642999	CLUSTER5	6	-	-	uc001bys.3:0-2078	uc001byq.3:2494-2669	SFPQ	AL831889	Read_Through	-3117	6	0	6	0.0612245	0.0382166		C0050741
chr20	35491060	35492086	chr18	8718421	8832774	CLUSTER68	4	-	+	uc021wcx.1:0-1026	uc002knq.2:155-6008,uc002knr.2:115-6091,uc002knr.2:56-6091	KIAA0889	CCDC165	Interchromosomal	None	4	4	4	0.5	0.25	>2403192/2;pos=1000;strand=+,CTGCGCTCGGAGAACGACTATCTCAAGGATGAGTTAGATGAACTCCGTGCTGAGATGGAAGAGATGAGAGACAGTTATTTAGAGGAAGATGTTTACCAGCT,>1241481/2;pos=1001;strand=+,TGCGCTCGGAGAACGCCTATCTCAAGGATGAGTTAGATGAACTCCGTGCTGAGATGGAAGAGATGAGAGACAGTTATTTAGAGGAAGATGTTTACCAGCTG,>6663196/2;pos=1010;strand=+,AGAACGACTATCTCAAGGATGAGTTAGATGAACTCCGTGCTGAGATGGAAGAGATGAGAGACAGTTATTTAGAGGAAGATGTTTACCAGCTGCAGGAACTT,>95695…	C2804499,C2804500,C2804497
chr4	1067386	1107351	chr4	1050036	1050791	CLUSTER0	4	-	-	uc003gcj.3:0-673,uc003gci.3:0-673	uc021xkg.1:4636-5057	RNF212	AK124578	Read_Through	-8521	4	0	4	0.0481928	0.0228571		C1260739,C1260756
chr1	143915747	143916307	chr1	121115831	121131150	CLUSTER4	4	+	+	uc010oxm.1:0-560	uc001eis.2:65-2390,uc001eis.2:0-2390	SRGAP2P2	SRGAP2	Intrachromosomal_Complex	-22784596	4	0	4	0.0322581	0.0186047		C2068386,C2068385
chr6_mann_hap4	4088235	4090095	chr6	32627240	32632843	CLUSTER17	4	-	-	uc011hep.2:0-422,uc011heq.2:0-422,uc011her.2:0-422	uc011dqd.2:191-1528,uc003obw.3:191-1639,uc021yvz.1:191-1660	HLA-DQB1	HLA-DQB1	Interchromosomal	None	4	0	4	1	1		C2522494,C2522489,C2522484,C2522496,C2522486,C2522487,C2522492,C2522491,C2522482
chr6_qbl_hap6	3864669	3866564	chr6	32627240	32632843	CLUSTER44	4	-	-	uc011ixj.2:0-457,uc011ixk.2:0-457,uc011ixi.2:0-457	uc011dqd.2:191-1528,uc003obw.3:191-1639,uc021yvz.1:191-1660	HLA-DQB1	HLA-DQB1	Interchromosomal	None	4	0	4	0.8	1		C2607777,C2607774,C2607775,C2607772,C2607770,C2607779,C2607784,C2607782,C2607780
chr6_cox_hap2	4078215	4080110	chr6	32627240	32632843	CLUSTER51	4	-	-	uc011fnv.2:0-457,uc011fnu.2:0-457,uc011fnt.2:0-457	uc011dqd.2:191-1528,uc003obw.3:191-1639,uc021yvz.1:191-1660	HLA-DQB1	HLA-DQB1	Interchromosomal	None	4	0	4	0.8	1		C2434531,C2434534,C2434529,C2434527,C2434526,C2434536,C2434524,C2434522,C2434532
chr8	143293440	143436123	chr20	21175043	21194229	CLUSTER22	34	-	-	uc003ywj.3:0-1828,uc011lju.2:0-1822,uc003ywk.3:0-1904	uc002wse.3:255-1160	TSNARE1	BC034426	Interchromosomal	None	34	0	3	1	1		C1643180,C1643093,C2695265
chr8	143293440	143436123	chr9	131182465	131198183	CLUSTER28	33	-	+	uc003ywj.3:0-1828,uc011lju.2:0-1822,uc003ywk.3:0-1904	uc004buy.1:426-4697,uc010mxz.3:0-4774	TSNARE1	CERCAM	Interchromosomal	None	33	0	3	1	1		C1643113,C1643200,C2695303,C2695285,C1643131,C1643218
chr6	32632574	32634465	chr6_mann_hap4	4083306	4088504	CLUSTER10	3	-	-	uc011dqd.2:0-460,uc011dqe.2:0-460,uc021yvz.1:0-460,uc003obw.3:0-460,uc010juc.2:0-276	uc011heq.2:153-1116,uc011hep.2:153-829,uc011her.2:153-988	HLA-DQB1	HLA-DQB1	Interchromosomal	None	3	0	3	0.0967742	1		C2372599,C2372598,C2372609,C2865404,C2372610,C2372608,C1406325,C1406324,C1406323,C2372600,C2865402,C2865403,C2005844,C2005845,C2005846
chr6	32632574	32634465	chr6_qbl_hap6	3858964	3864938	CLUSTER23	3	-	-	uc011dqd.2:0-460,uc011dqe.2:0-460,uc021yvz.1:0-460,uc003obw.3:0-460,uc010juc.2:0-276	uc011ixk.2:188-1023,uc011ixi.2:188-1637,uc011ixj.2:188-1151	HLA-DQB1	HLA-DQB1	Interchromosomal	None	3	0	3	0.0967742	1		C2372612,C2005848,C2005849,C2865405,C1406327,C1406326,C2372611,C2372601,C2372603,C2372602,C1406328,C2865406,C2865407,C2372613,C2005847
chr3	53275147	53290129	chr15	31775328	31818642	CLUSTER34	3	-	-	uc011beq.2:0-510,uc011ber.2:0-510	uc001zfq.3:873-3041	TKT	OTUD7A	Interchromosomal	None	3	0	3	0.0116732	1		C2328105,C2326956
chr6	32632574	32634465	chr6_cox_hap2	4072510	4078484	CLUSTER56	3	-	-	uc011dqd.2:0-460,uc011dqe.2:0-460,uc021yvz.1:0-460,uc003obw.3:0-460,uc010juc.2:0-276	uc011fnv.2:188-1023,uc011fnt.2:188-1637,uc011fnu.2:188-1151	HLA-DQB1	HLA-DQB1	Interchromosomal	None	3	0	3	0.0967742	1		C2865401,C2372595,C2865399,C2372597,C2372596,C2372605,C2372607,C2372606,C1406322,C1406321,C1406320,C2005841,C2005842,C2005843,C2865400
chr9	97136832	97200809	chr9	97101117	26513332	CLUSTER58	7	+	+	uc021sht.1:0-127,uc021shu.1:0-127	uc010ykx.2:1195-1742,uc010ykw.2:1595-2142,uc010ykv.2:1723-2270,uc002rgz.3:1640-2187	LOC100288637	HADHB	Interchromosomal	None	7	0	2	1	0.0207101		C2776728,C2776729,C2776731,C2776730,C2776654,C2776655,C2776652,C2776653
chr15	45742462	45768749	chr15	45805895	145113050	CLUSTER20	5	-	-	uc003ywj.3:0-1828,uc011lju.2:0-1822,uc003ywk.3:0-1904	uc003zar.3:1031-4008,uc003zat.1:362-1015	TSNARE1	OPLAH	Intrachromosomal_Complex	1670042	5	0	2	1	0.0724638		C1643111,C1643112,C2695283,C2695284,C1643199,C1643198
chr9	99711836	99775861	chr9	97101117	8716499	CLUSTER9	4	-	-	uc002jdq.1:0-512,uc002jdp.1:0-515	uc001apf.3:481-8008,uc001ape.3:666-8193,uc001aph.1:408-2709	CD79B	RERE	Interchromosomal	None	4	0	2	1	0.333333		C0769265,C0769264,C0769266,C0769274,C0769272,C0769273
chr1	204168322	204183219	chr1	204159468	21194229	CLUSTER67	3	-	-	uc004ewn.3:0-234,uc011muy.2:0-234	uc002wse.3:255-1160	FRMD7	BC034426	Interchromosomal	None	3	0	2	1	1		C1784148,C2725610
chr11	65029431	65063460	chr11	65088014	97123229	CLUSTER21	2	+	+	uc011luh.2:0-286,uc004aur.3:0-663	uc004auq.1:513-2161	HIATL1	LOC100132077	Adjacent_Complex	-13602	2	2	2	0.0186916	1	>7375312/2;pos=598;strand=+,GCCCTTTCTCCTCGGCACTGTATTCTTTACCTGCTTCCCAATCCCACTGATGAGGATCAGCCCATGAAGTTTTCATGGGCTGAGCTGCTGAGTTCAGCCTG,>8636487/1;pos=612;strand=+,GCACTGTATTCTTTACCTGCTTCCCAATCCCACTGATGAGGATCAGCCCATGAAGTTTTCATGGGCTGAGCTGCTGAGTTCAGCCTGGGAACTGAGGCCAA	C2700347,C1685684
chr15	30950919	30951046	chr2	26512785	45811864	CLUSTER57	2	+	+	uc001zvi.1:0-407	uc010bej.1:70-983,uc010bei.1:70-1103,uc010beh.1:70-1108,uc001zvn.1:70-1681,uc001zvk.3:147-941,uc001zvm.1:70-1926,uc010beg.1:147-1329	AK056686	HMGN2P46	Read_Through	31391	2	2	2	1	0.5	>3592921/2;pos=330;strand=+,CTAACACTGAAACTCCAGTCAAGTTGTAAACTGAAAAAGAACGTGTTGAAACAAGGAATTGCCCCATAGCCTTCACAGCTGTATGGTAGCCTTGAAAACCA,>3592921/1;pos=182;strand=-,AGAACGTGTTGAAACAAGGAATTGCCCCATAGCCTTCACAGCTGTATGGTAGCCTTGAAAACCAACAGGCCACAATCACAGTGAAAACCTCAGGTTGGCAG,>4955574/2;pos=375;strand=+,TTGAAACAAGGAATTGCCCCATAGCCTTCACAGCTGTATGGTAGCCTTGAAAACCAACAGGCCACAATCACAGTGAAAACCTCAGGTTGGCAGCCACTGGA	C0581695,C0581689,C0581688,C0581682,C0581693,C0581686,C0581697
chr8	143293440	143436123	chr8	145106166	97123229	CLUSTER66	2	-	+	uc004aws.3:0-608	uc004auq.1:513-2161	HIATL2	LOC100132077	Intrachromosomal_Converging	-2585096	2	2	2	1	1	>7375312/2;pos=543;strand=+,GCCCTTTCTCCTCGGCACTGTATTCTTTACCTGCTTCCCAATCCCACTGATGAGGATCAGCCCATGAAGTTTTCATGGGCTGAGCTGCTGAGTTCAGCCTG,>8636487/1;pos=557;strand=+,GCACTGTATTCTTTACCTGCTTCCCAATCCCACTGATGAGGATCAGCCCATGAAGTTTTCATGGGCTGAGCTGCTGAGTTCAGCCTGGGAACTGAGGCCAA	C1685873
chr17	62007433	62009703	chr1	8412463	204162041	CLUSTER33	2	-	-	uc001has.1:0-545	uc001har.3:116-713	GOLT1A	KISS1	Read_Through	-1668	2	1	2	0.0689655	0.5	>2767789/1;pos=485;strand=+,CTTTTTCCCTGTCGCCTTCGGCTTCCTGGGCAATGTCTGCAACATCCCCTTCCTGGGTGCGCCTCAAGGCACTTCTAGGAACTGCCTCTTCTCAACAAGAT	C0162858
chrX	131261815	131262049	chr20	21175043	65089899	CLUSTER43	2	+	+	uc001odj.3:0-1978,uc001odk.3:0-1426	uc001odl.3:137-2022	POLA2	CDC42EP2	Read_Through	17200	2	1	2	0.1	0.0434783	>8349708/1;pos=1900;strand=+,GTCGTTCTATGTTTACGCACAGCTGCCTGTCACCCCAGATGTCCTCATCATCCCGTCAGAGCTGAGGTACTTCGTGAAGCTCCTCAGCCCTGGACCGGGGA,>8349708/2;pos=172;strand=-,ATGTCCTCATCATCCCGTCAGAGCTGAGGTACTTCGTGAAGCTCCTCAGCCCTGGACCGGGGACAAGTAACCCTCGGTGACAAGACCAAAGTGCACTGCTG	C0298051,C0298053
chr6_mcf_hap5	2704256	2704781	chr6_mann_hap4	1096152	1099227	CLUSTER2	2	-	+	uc011hps.1:0-269,uc011hpp.2:0-396,uc011hpl.1:0-396,uc011hpn.1:0-269	uc011gql.1:82-1180,uc011gqj.1:82-1132	HLA-C,HLA-B	HLA-G	Interchromosomal	None	2	0	2	0.0689655	1		C2530402,C2530401,C2531174,C2530172,C2531409,C2530173,C2531410,C2531175
chr14	102228134	102229306	chr19	48259012	48274140	CLUSTER3	2	+	+	uc001ykj.4:0-188,uc001ykk.3:0-188,uc010txr.2:0-188	uc010elk.1:631-1343	PPP2R5C	GLTSCR2	Interchromosomal	None	2	0	2	0.0571429	0.0322581		C0550133,C0550131,C2161948
chr12	104324188	104341702	chr8	125563027	125580776	CLUSTER6	2	+	-	uc001tkb.1:0-2779,uc010swg.1:0-2028,uc009zui.1:0-1389	uc003yrl.2:1006-5018,uc003yri.2:25-3791,uc003yrk.2:994-5006,uc003yrj.2:994-4931	HSP90B1	MTSS1	Interchromosomal	None	2	0	2	1	1		C0402094,C2145230,C2145228,C0402091,C0402092,C0402093,C1866565,C1866564,C1866563,C1866562,C2145231,C2145229
chr17	40554466	40575337	chr17	66970772	66986070	CLUSTER8	2	-	-	uc002hzo.3:0-3633,uc010wgi.2:0-3514	uc010dez.3:3736-6056,uc002jhu.3:3980-6300	PTRF	ABCA9	Intrachromosomal_Complex	26395434	2	0	2	1	0.666667		C2206568,C2206622,C0744594,C0744540
chr19	13209841	13213973	chr6_dbb_hap3	2983926	2989697	CLUSTER11	2	-	-	uc002mwi.3:0-1787	uc011gey.1:523-1559	LYL1	CLIC1	Interchromosomal	None	2	0	2	1	0.0714286		C0873292
chr19	13209841	13213973	chr6_ssto_hap7	3029174	3034949	CLUSTER12	2	-	-	uc002mwi.3:0-1787	uc011jmu.2:523-1559	LYL1	CLIC1	Interchromosomal	None	2	0	2	1	0.0714286		C0873300
chr6_mcf_hap5	2704256	2704781	chr6	29795823	29798898	CLUSTER13	2	-	+	uc011hps.1:0-269,uc011hpp.2:0-396,uc011hpl.1:0-396,uc011hpn.1:0-269	uc003nny.3:82-1180,uc003nnz.3:82-1132	HLA-C,HLA-B	HLA-G	Interchromosomal	None	2	0	2	0.0689655	1		C2531292,C2530797,C2531291,C2530798,C2530281,C2530280,C2529954,C2529953
chr7	50344377	50450404	chr3	147130304	147134505	CLUSTER15	2	+	+	uc003tow.4:0-743,uc003toy.4:0-788,uc022acw.1:0-482,uc022acu.1:0-482,uc003tox.4:0-743,uc022acv.1:0-482,uc022act.1:0-482,uc022acx.1:0-743,uc003toz.4:0-561,uc011kck.2:0-527	uc003ewe.3:1701-5230	IKZF1	ZIC1	Interchromosomal	None	2	0	2	0.666667	0.0625		C2916006,C2916004,C2916010,C2916013,C2666840,C2916008,C1524777,C1524775,C1524773,C1524771
chr15	85212774	85259673	chr5	134906370	134907557	CLUSTER16	2	-	-	uc002blb.1:0-1382,uc002blc.1:0-1518	uc003lay.3:785-1972	SEC11A	CXCL14	Interchromosomal	None	2	0	2	1	1		C0612587,C0612583
chr5	180326076	180375945	chr6	34212607	34214007	CLUSTER18	2	+	+	uc010jll.3:0-1177	uc011dso.2:524-1924	BTNL8	HMGA1	Interchromosomal	None	2	0	2	1	0.0384615		C2003500
chr5	113698015	113698957	chr21	27252860	27543137	CLUSTER19	2	+	-	uc003kqo.3:0-942	uc002yma.3:0-3575,uc021wia.1:0-3521,uc021whz.1:0-3578,uc002ymb.3:0-3407,uc010glj.3:0-3239,uc002ylz.3:0-3632,uc011ach.2:0-3464,uc011acj.2:0-1373,uc021wib.1:0-3353	KCNN2	APP	Interchromosomal	None	2	0	2	1	1		C1329909,C1329908,C1329901,C1329903,C1329902,C1329905,C1329904,C1329907,C1329906
chr2	27550043	27579358	chr2	27532359	27535975	CLUSTER24	2	-	-	uc010eyy.1:0-1042,uc002rju.1:0-2946,uc002rjv.1:0-2879,uc002rjw.1:0-2803	uc002rjr.3:117-997	GTF3C2	MPV17	Read_Through	-3289	2	0	2	0.0377358	0.0190476		C0939576,C1942283,C0939620,C0939598
chr6	36822605	36842799	chr2	95719125	95719734	CLUSTER26	2	-	+	uc003omu.2:0-1735	uc002sty.1:278-887,uc002stx.1:446-1055,uc002stz.1:320-929,uc002sua.1:152-761	PPIL1	MAL	Interchromosomal	None	2	0	2	1	1		C1431073,C1431075,C1431074,C1431076
chr4	76649459	76649794	chr4	76567952	76598342	CLUSTER30	2	-	-	uc010iiy.3:0-335	uc003hir.3:0-4274	AK311578	G3BP2	Read_Through	-50353	2	0	2	0.5	1		C1987983
chr6_mcf_hap5	2704256	2704781	chr6_dbb_hap3	1096444	1099519	CLUSTER36	2	-	+	uc011hps.1:0-269,uc011hpp.2:0-396,uc011hpl.1:0-396,uc011hpn.1:0-269	uc011fud.1:82-1132,uc011fuf.1:82-1180	HLA-C,HLA-B	HLA-G	Interchromosomal	None	2	0	2	0.0689655	1		C2530165,C2530166,C2531167,C2531166,C2530395,C2530394,C2531403,C2531404
chr19	13209841	13213973	chr6_mann_hap4	3041247	3047020	CLUSTER37	2	-	-	uc002mwi.3:0-1787	uc011hbe.1:523-1559	LYL1	CLIC1	Interchromosomal	None	2	0	2	1	0.0714286		C0873294
chr14	39703124	39722574	chr14	39746137	39777790	CLUSTER38	2	+	+	uc001wux.3:0-2280	uc001wvh.4:399-3550,uc001wvg.4:399-3679,uc001wve.1:516-1660,uc001wvi.4:399-3694,uc010amz.3:399-3715	MIA2	CTAGE5	Read_Through	13302	2	0	2	1	0.166667		C0482609,C0482613,C0482610,C0482607,C0482611
chr19	13209841	13213973	chr6_cox_hap2	3207974	3213747	CLUSTER39	2	-	-	uc002mwi.3:0-1787	uc011fhb.1:523-1559	LYL1	CLIC1	Interchromosomal	None	2	0	2	1	0.0714286		C0873290
chr13	26624779	26625197	chr9	21967750	21971206	CLUSTER40	2	-	-	uc001uqm.1:0-418	uc003zpk.3:456-1253,uc010miu.3:456-1450,uc003zpj.3:424-1221	SHISA2	CDKN2A	Interchromosomal	None	2	0	2	1	1		C0444349,C0444350,C0444352
chr2	97760437	97760581	chr20	48697660	48770334	CLUSTER42	2	-	-	uc002sxm.3:0-144	uc002xvg.2:0-2294,uc010gif.2:0-2285,uc002xvf.3:0-2917,uc010zyq.1:0-2398	FAHD2B	TMEM189,TMEM189-UBE2V1	Interchromosomal	None	2	0	2	0.285714	1		C0977265,C0977266,C0977262,C0977263
chr6_mcf_hap5	2704256	2704781	chr6_ssto_hap7	1133375	1136132	CLUSTER46	2	-	+	uc011hps.1:0-269,uc011hpp.2:0-396,uc011hpl.1:0-396,uc011hpn.1:0-269	uc011jdq.1:82-862,uc011jdp.1:82-814	HLA-C,HLA-B	HLA-G	Interchromosomal	None	2	0	2	0.0689655	1		C2530193,C2530192,C2531194,C2531195,C2531426,C2530421,C2531427,C2530422
chr12	96820977	96821263	chr12	96672038	96728642	CLUSTER47	2	-	-	uc021rcb.1:0-286	uc001tep.2:603-4184,uc009ztk.3:603-4712	7SK	CDK17	Read_Through	-26611	2	0	2	1	0.0465116		C2750708,C2750706
chr1	100435539	100483370	chr1	100503788	100548928	CLUSTER49	2	+	+	uc001dsp.1:0-1083,uc001dss.1:0-843,uc001dsr.1:0-1113	uc001dst.3:0-2636	SLC35A3	HIAT1	Read_Through	14782	2	0	2	0.037037	1		C0084618,C0084660,C0084639
chr4	331595	331774	chr4	206388	249772	CLUSTER50	2	+	+	uc003gab.3:0-179,uc003gaa.2:0-179,uc003fzz.2:0-179	uc010iba.3:0-2606	ZNF141	ZNF876P	Intrachromosomal_Complex	-81822	2	0	2	0.117647	1		C1259932,C1259933,C1259926
chr6_mcf_hap5	2704256	2704781	chr6_qbl_hap6	1267493	1270635	CLUSTER52	2	-	+	uc011hps.1:0-269,uc011hpp.2:0-396,uc011hpl.1:0-396,uc011hpn.1:0-269	uc011ihd.2:399-1553	HLA-C,HLA-B	HLA-J	Interchromosomal	None	2	0	2	0.0689655	1		C2531190,C2531423,C2530188,C2530417
chr2	96676298	96676479	chr20	48697660	48770334	CLUSTER53	2	+	-	uc010fht.3:0-181	uc002xvg.2:0-2294,uc010gif.2:0-2285,uc002xvf.3:0-2917,uc010zyq.1:0-2398	LOC729234	TMEM189,TMEM189-UBE2V1	Interchromosomal	None	2	0	2	0.4	1		C1948852,C1948853,C1948855,C1948856
chr6_mcf_hap5	2704256	2704781	chr6_qbl_hap6	1096408	1099165	CLUSTER55	2	-	+	uc011hps.1:0-269,uc011hpp.2:0-396,uc011hpl.1:0-396,uc011hpn.1:0-269	uc011igh.1:82-862,uc011igg.1:82-814	HLA-C,HLA-B	HLA-G	Interchromosomal	None	2	0	2	0.0689655	1		C2531189,C2530415,C2530416,C2530186,C2530187,C2531421,C2531422,C2531188
chr5	1597671	1634119	chr5	1589336	1593398	CLUSTER59	2	-	-	uc003jcp.4:0-3700,uc003jcs.3:0-706,uc003jcq.4:0-2575,uc003jcr.3:0-1881	uc010itg.1:137-452,uc011cme.2:137-1151	LOC728613	SDHAP3	Read_Through	-3025	2	0	2	1	0.0740741		C1302065,C1302136,C1302197,C1302218,C1302172,C1302189,C1302210,C1302101
chr8	145009178	145013757	chr5	137620958	137621529	CLUSTER60	2	-	-	uc003zac.1:0-845,uc003zad.2:0-876,uc003zah.2:0-839,uc003zaj.2:0-954,uc003zab.1:0-953,uc003zaf.1:0-1405,uc003zae.1:0-802,uc003zag.1:0-907	uc003lcr.1:1539-2110,uc003lcq.1:1324-1895,uc003lcp.1:1543-2114,uc003lcs.1:1706-2277,uc011cyp.1:1710-2281	PLEC	CDC25C	Interchromosomal	None	2	0	2	0.0344828	0.0238095		C1652036,C1648856,C1647528,C1655420,C1652038,C1651110,C1649783,C1652037,C1654491,C1647729,C1649784,C1649785,C1649782,C1647529,C1655618,C1649983,C1653364,C1650909,C1648657,C1648656,C1648655,C1648658,C1655417,C1652039,C1655419,C1655418,C1652237,C1647531,C1647530,C1650911,C1650910,C1650912,C1654292,C1654293,C1654290,C1654291,C1653165,C1653164,C1653166,C1653163
chr10	17270257	17279591	chr1	115520177	115537989	CLUSTER61	2	+	+	uc001iou.2:0-2135	uc009wgw.3:2459-3417	VIM	SYCP1	Interchromosomal	None	2	0	2	1	1		C0195409
chr19	13209841	13213973	chr6_mcf_hap5	3078040	3083813	CLUSTER62	2	-	-	uc002mwi.3:0-1787	uc011htx.2:523-1559	LYL1	CLIC1	Interchromosomal	None	2	0	2	1	0.0714286		C0873296
chr16	56642477	56642594	chr11	1250919	1283405	CLUSTER63	2	+	+	uc002eji.3:0-117	uc009yct.2:1161-4026,uc001lta.3:1161-17915	MT1A	MUC5B	Interchromosomal	None	2	0	2	1	1		C0675630,C0675648
chr6_mcf_hap5	2704256	2704781	chr6_mcf_hap5	1096102	1099177	CLUSTER64	2	-	+	uc011hps.1:0-269,uc011hpp.2:0-396,uc011hpl.1:0-396,uc011hpn.1:0-269	uc011hjq.1:82-1132,uc011hjp.1:82-1180	HLA-C,HLA-B	HLA-G	Intrachromosomal_Converging	-1519099	2	0	2	0.0689655	1		C2530409,C2530408,C2531181,C2530179,C2531182,C2530180,C2531416,C2531415
chr10	103868785	103874722	chr4	16503164	16510308	CLUSTER71	2	-	-	uc001kuk.4:0-1540,uc009xwz.3:0-1347	uc003gpb.3:1055-2532	LDB1	LDB2	Interchromosomal	None	2	0	2	0.0769231	1		C0252711,C1847116
chr6_mcf_hap5	2704256	2704781	chr6_cox_hap2	1311714	1314471	CLUSTER72	2	-	+	uc011hps.1:0-269,uc011hpp.2:0-396,uc011hpl.1:0-396,uc011hpn.1:0-269	uc011evu.1:82-862,uc011evt.1:82-814	HLA-C,HLA-B	HLA-G	Interchromosomal	None	2	0	2	0.0689655	1		C2531160,C2531398,C2531397,C2531159,C2530387,C2530159,C2530158,C2530388
chr20	62119365	62130504	chr16	67465035	67471453	CLUSTER73	2	-	+	uc002yfe.1:0-1842	uc002etd.3:0-1881	EEF1A2	HSD11B2	Interchromosomal	None	2	0	2	1	1		C1053449
chr19	13209841	13213973	chr6_qbl_hap6	2991987	2997764	CLUSTER74	2	-	-	uc002mwi.3:0-1787	uc011irh.2:523-1559	LYL1	CLIC1	Interchromosomal	None	2	0	2	1	0.0714286		C0873298

## Sheet: Du145-RB
#chrom5p	start5p	end5p	chrom3p	start3p	end3p	chimera_cluster_id	score	strand5p	strand3p	transcript_ids_5p	transcript_ids_3p	genes5p	genes3p	type	distance	total_frags	spanning_frags	unique_alignment_positions	isoform_fraction_5p	isoform_fraction_3p	breakpoint_spanning_reads	chimera_ids
chr22	36783851	36784062	chr22	36906896	36907832	CLUSTER3	131	-	-	uc003apg.3:0-211	uc011amt.2:1367-1801,uc011amt.2:1094-1801,uc011amr.2:894-1328,uc003apr.3:1241-1948,uc011ams.2:1177-1884,uc003apr.3:1371-1948,uc011amr.2:621-1328,uc011amt.2:1224-1801,uc011ams.2:1307-1884,uc003apr.3:1514-1948,uc011amr.2:751-1328,uc011ams.2:1450-1884	MYH9	EIF3D	Intrachromosomal_Complex	122833	131	100	122	0.215461	0.061215	>698394/1;pos=1538;strand=-,AAAGTCCTCTCGGGAGAAGCAGCGCCTGTTCCCGGGGCAGATCCAGGTTCAGTTATGTGTCTCGGTACCACGTGAAAGACTCCTCACGCCACGTCATCCTA,>11141918/1;pos=1550;strand=-,GGAGAAGCAGCGCCTGTTCCCGGGGCAGATCCAGGTTCAGTTATGTGTCTCGGTACCACGTGAAAGACTCCTCACGCCACGTCATCCTAGGCACCCAGCAG,>6068056/1;pos=1514;strand=-,CCGGCCGCCGCCCGAGCGCTCGAGAAAGTCCTCTCGGGAGAAGCAGCGCCTGTTCCCGGGGCAGATCCAGGTTCAGTTATGTGTCTCGGTACCACGTGAAA,>96713…	C1761934,C1761935,C1761936,C1761937,C1761938,C1761939,C1761942,C1761941,C1760675,C1760676,C1760677,C1761940
chr14	52456227	52468583	chr14	37147125	37180686	CLUSTER38	70	+	-	uc010aod.3:0-591,uc010aod.3:0-709,uc010aod.3:0-660	uc021rsf.1:640-1769,uc021rsf.1:748-1769,uc001wtz.2:748-3946,uc001wtz.2:640-3946	C14orf166	SLC25A21	Intrachromsomal_Diverging	-14814362	70	68	67	0.15873	0.721649	>4636534/1;pos=744;strand=-,TAATGCTTAAGGCAATTCGGATTTTGGTTCAGGAGCGCCTGACACAGGATGCAGTTGCTAAGGCAAATCAAACAAAAGAGCAACCATCCACTGTGGGTTAT,>12074102/2;pos=755;strand=-,GCAATTCGGATTTTGGTTCAGGAGCGCCTGACACAGGATGCAGTTGCTAAGGCAAATCAAACAAAAGAGCAACCATCCACTGTGGGTTATGCAAGACAAAT,>9193463/2;pos=762;strand=-,GGATTTTGGTTCAGGAGCGCCTGACACAGGATGCAGTTGCTAAGGCAAATCAAACAAAAGAGCAACCATCCACTGTGGGTTATGCAAGACAAATCATTAAG,>9401651…	C2956182,C2956194,C2956179,C2956191,C2956200,C2956188,C2956198,C2956186
chr22	21921956	21965331	chr12	25358179	25398328	CLUSTER29	18	+	-	uc002zuz.1:0-495,uc011aig.2:0-290,uc002zva.1:0-386	uc001rgr.3:166-1680,uc001rgp.1:170-5420,uc001rgq.1:170-5296	UBE2L3	KRAS	Interchromosomal	None	18	18	18	0.0869565	0.183673	>1093939/1;pos=192;strand=-,GTCTGCCAGTAATTAGTGCCGAAAACTGGAAGCCAGCAACCAAAACCGACCAAGGCCTGCTGAAAATGACTGAATATAAACTTGTGGTAGTTGGAGCTGGG,>10506417/2;pos=172;strand=-,CGACGAAAAGGGGCAGGTCTGTCTGCCAGTAATTAGTGCCGAAAACTGGAAGCCAGCAACCAAAACCGACCAAGGCCTGCTGAAAATGACTGAATATAAAC,>4123947/2;pos=216;strand=-,ACTGGAAGCCAGCAACCAAAACCGACCAAGGCCTGCTGAAAATGACTGAATATAAACTTGTGGTAGTTGGAGCTGGTGGCGTAGGCAAGAGTGCCTTGACG,>1543183…	C1731337,C1731263,C1731257,C1731252,C1731341,C3626569,C3626566
chr19	11200037	11224437	chr1	161653494	161655041	CLUSTER27	15	+	-	uc021upd.1:0-1839,uc010xlo.2:0-1268,uc010xln.2:0-1391,uc021upc.1:0-1409,uc010xlm.2:0-1408,uc002mqk.4:0-1772,uc010xll.2:0-1649,uc010xlk.2:0-1772	uc001gbc.3:0-1547	LDLR	RPL31P11	Interchromosomal	None	15	0	15	0.1875	1		C1281792,C4525700,C3548369,C3549027,C4524884,C3545605,C3547553,C3543652
chr11	133826585	133826879	chr14	35515710	35552588	CLUSTER5	9	-	+	uc001qgx.4:0-294	uc001wsp.3:431-3255	IGSF9B	FAM177A1	Interchromosomal	None	9	0	8	1	0.0116279		C0580904
chr1	149576452	149576699	chr1	145004780	145005286	CLUSTER15	8	+	+	uc001esk.4:0-247,uc009wlb.1:0-539	uc001emi.4:0-506	BC110832,LOC728855	BC065231	Intrachromosomal_Complex	-4571165	8	0	8	0.0727273	1		C2867318,C0158680
chr1	144340525	144340772	chr1	145004780	145005286	CLUSTER24	8	-	+	uc001ekt.4:0-247	uc001emi.4:0-506	LOC728855	BC065231	Intrachromsomal_Diverging	664007	8	0	8	0.0727273	1		C0144878
chr1	147931723	147931979	chr1	145004780	145005286	CLUSTER54	8	-	+	uc001eql.2:0-256	uc001emi.4:0-506	FLJ39739	BC065231	Intrachromosomal_Converging	-2829839	8	0	8	1	1		C0157553
chr1	143744200	143744586	chr1	145004780	145005286	CLUSTER61	8	-	+	uc001ejp.3:0-386	uc001emi.4:0-506	LOC100286793	BC065231	Intrachromsomal_Diverging	1260193	8	0	8	1	1		C0144804
chr11	1775032	1785221	chr11	1753639	1769348	CLUSTER2	6	-	-	uc001luc.2:0-1203	uc021qbs.1:236-3708	CTSD	IFITM10	Read_Through	-2157	6	5	6	0.0136364	0.6	>11776243/1;pos=253;strand=-,TCACACTGAAGCTGGGAGGCAAAGGCTACAAGCTGTCCCCAGAGGACTACACGCTCAAGGCCCAGGGCCCCGGCCAGTGCCCAGCCCCGCTGGGAGACCCG,>10081746/2;pos=269;strand=-,AGGCAAAGGCTACAAGCTGTCCCCAGAGGACTACACGCTCAAGGCCCAGGGCCCCGGCCAGTGCCCAGCCCCGCTGGGAGACCCGGCCAGCACCACGGACG,>8385422/1;pos=1120;strand=+,GAGAAGGTGTCCACCCTGCCCGCGATCACACTGAAGCTGGGAGGCAAAGGCTACAAGCTGTCCCCAGAGGACTACACGCTCAAGGCCCAGGGCCCCGGCCA,>14492…	C0436858
chr6	32632574	32634465	chr6_mann_hap4	4083306	4088504	CLUSTER11	6	-	-	uc011dqd.2:0-460,uc011dqe.2:0-460,uc021yvz.1:0-460,uc003obw.3:0-460,uc010juc.2:0-276	uc011heq.2:153-1116,uc011hep.2:153-829,uc011her.2:153-988	HLA-DQB1	HLA-DQB1	Interchromosomal	None	6	0	6	0.222222	1		C4583425,C4583424,C4583426,C3755012,C3755013,C3755020,C3755011,C3166863,C3755022,C3755021,C3166862,C2278914,C2278915,C3166861,C2278913
chr6	32632574	32634465	chr6_qbl_hap6	3858964	3864938	CLUSTER25	6	-	-	uc011dqd.2:0-460,uc011dqe.2:0-460,uc021yvz.1:0-460,uc003obw.3:0-460,uc010juc.2:0-276	uc011ixk.2:188-1023,uc011ixi.2:188-1637,uc011ixj.2:188-1151	HLA-DQB1	HLA-DQB1	Interchromosomal	None	6	0	6	0.222222	1		C4583427,C4583429,C3755016,C4583428,C3755014,C3755015,C3755025,C3755024,C2278918,C3755023,C2278916,C2278917,C3166866,C3166865,C3166864
chr6	32632574	32634465	chr6_cox_hap2	4072510	4078484	CLUSTER48	6	-	-	uc011dqd.2:0-460,uc011dqe.2:0-460,uc021yvz.1:0-460,uc003obw.3:0-460,uc010juc.2:0-276	uc011fnv.2:188-1023,uc011fnt.2:188-1637,uc011fnu.2:188-1151	HLA-DQB1	HLA-DQB1	Interchromosomal	None	6	0	6	0.222222	1		C3755018,C3755019,C4583418,C4583419,C3755005,C3755007,C3755006,C3755017,C3166856,C2278909,C2278908,C2278907,C3166857,C3166855,C4583420
chr1	204172023	204183219	chr1	204159468	204162041	CLUSTER34	5	-	-	uc001has.1:0-481,uc001has.1:0-302,uc001hat.1:0-210,uc001has.1:0-210,uc001hat.1:0-302,uc001hat.1:0-481	uc001har.3:116-713,uc001har.3:257-713	GOLT1A	KISS1	Read_Through	-1668	5	1	5	0.078125	0.454545	>13893411/2;pos=229;strand=+,CCGGTTTCGGCATCTTCTTCATCCTCTTTGGAACACTCCTGTACTTTGATTCCGTGCTCCTGGCCTTTGGAAACCCTCAAGGCACTTCTAGGACCTGCCTC	C0261991,C0261992,C0261993,C0261995,C0262004,C0262002,C0262001,C0262000
chr1	143915747	143916307	chr1	121115831	121131150	CLUSTER6	5	+	+	uc010oxm.1:0-560	uc001eis.2:65-2390	SRGAP2P2	SRGAP2	Intrachromosomal_Complex	-22784596	5	0	5	0.0367647	0.027027		C3268687
chr5	180326076	180374754	chr6	34212607	34214007	CLUSTER57	5	+	+	uc010jll.3:0-1150	uc011dso.2:524-1924	BTNL8	HMGA1	Interchromosomal	None	5	0	5	1	0.0980392		C3164499
chr1	143915747	143916307	chr1	206566045	206628045	CLUSTER63	5	+	+	uc010oxm.1:0-560	uc010prv.1:0-2493,uc010prv.1:63-2493	SRGAP2P2	SRGAP2	Intrachromosomal	62462891	5	0	5	0.0367647	0.0413223		C3268707,C3268706
chr18	3594111	3594481	chr18	3603735	3608322	CLUSTER8	4	+	+	uc010wza.2:0-191	uc002kmi.3:0-2249	FLJ35776	BC094703	Read_Through	6358	4	0	4	0.111111	1		C3531101
chr20	35491060	35492086	chr18	8717901	8832774	CLUSTER41	4	-	+	uc021wcx.1:0-1026	uc002knq.2:155-6008,uc002knr.2:56-6091	KIAA0889	CCDC165	Interchromosomal	None	4	0	4	0.8	1		C4543833,C4543836
chr10	17270257	17279591	chr1	115520177	115537989	CLUSTER53	4	+	+	uc001iou.2:0-2135	uc009wgw.3:2459-3417	VIM	SYCP1	Interchromosomal	None	4	0	4	1	1		C0335369
chr1	147931723	147931979	chr1	149291203	149291742	CLUSTER0	3	-	+	uc001eql.2:0-256	uc001esg.4:1446-1985	FLJ39739	BC023516	Intrachromsomal_Diverging	1355470	3	3	3	1	0.111111	>5444021/2;pos=1492;strand=-,AGTCCAGAGCTGAGGACTGCCTGTTTGCAGCTAAACAAGCACTGGCCTTGAGATAAGCAATGCTGAAGCACTTGCAGCTCACCTATTACCATAAACTGACT,>1075261/1;pos=179;strand=+,GCTCAAGGCAAGACCGAATTCAGAAGGATATCGACGTCGTGATCCAGAAGTCCAGAGCTGAGGACTGCCTGTTTGCAGCTAAACAAGCACTGGCCTTGAGA,>1075261/2;pos=1491;strand=-,AAGTCCAGAGCTGAGGACTGCCTGTTTGCAGCTAAACAAGCACTGGCCTTGAGATAAGCAATGCTGAAGCACTTGCAGCTCACCTATTACCATAAACTGAC,>980708…	C0157561
chrX	134475692	134477956	chrX	134419722	134429964	CLUSTER10	3	-	-	uc004eym.3:0-2264	uc022ceq.1:0-3268,uc004eyo.3:0-2983	DKFZp451F083	ZNF75D	Overlapping_Complex	0	3	3	3	1	1	>8234332/2;pos=1;strand=-,TCATCACCTGGCTTAGTTTACAATGACCCACTACCATCTTCCAAGATCCATCTGCCTTCTGCATAGGCCAAACAGGTCCACAGAACTCGACCCTGGAAGAG,>14416064/2;pos=2189;strand=+,GTCATCACCTGGCTTAGTTTACAATGACCCACTACCATCTTCCAAGATCCATCTGCCTTCTGCATAGGCCAAACAGGTCCACAGAACTCGACCCTGGAAGA,>902478/1;pos=2197;strand=+,CTGGCTTAGTTTACAATGACCCACTACCATCTTCCAAGATCCATCTGCCTTCTGCATAGGCCAAACAGGTCCACAGAACTCGACCCTGGAAGAGAGAGTCG	C2810182,C2810179
chr1	144340525	144340772	chr1	149291203	149291742	CLUSTER39	3	-	+	uc001ekt.4:0-247	uc001esg.4:1446-1985	LOC728855	BC023516	Intrachromsomal_Diverging	4946677	3	3	3	0.0285714	0.111111	>5444021/2;pos=1492;strand=-,AGTCCAGAGCTGAGGACTGCCTGTTTGCAGCTAAACAAGCACTGGCCTTGAGATAAGCAATGCTGAAGCACTTGCAGCTCACCTATTACCATAAACTGACT,>1075261/1;pos=170;strand=+,GCTCAAGGCAAGACCGAATTCAGAAGGATATCGACGTCGTGATCCAGAAGTCCAGAGCTGAGGACTGCCTGTTTGCAGCTAAACAAGCACTGGCCTTGAGA,>1075261/2;pos=1491;strand=-,AAGTCCAGAGCTGAGGACTGCCTGTTTGCAGCTAAACAAGCACTGGCCTTGAGATAAGCAATGCTGAAGCACTTGCAGCTCACCTATTACCATAAACTGAC,>980708…	C0144879
chr1	143744200	143744586	chr1	149291203	149291742	CLUSTER47	3	-	+	uc001ejp.3:0-386	uc001esg.4:1446-1985	LOC100286793	BC023516	Intrachromsomal_Diverging	5542863	3	3	3	1	0.111111	>5444021/2;pos=1492;strand=-,AGTCCAGAGCTGAGGACTGCCTGTTTGCAGCTAAACAAGCACTGGCCTTGAGATAAGCAATGCTGAAGCACTTGCAGCTCACCTATTACCATAAACTGACT,>1075261/1;pos=309;strand=+,GCTCAAGGCAAGACCGAATTCAGAAGGATATCGACGTCGTGATCCAGAAGTCCAGAGCTGAGGACTGCCTGTTTGCAGCTAAACAAGCACTGGCCTTGAGA,>1075261/2;pos=1491;strand=-,AAGTCCAGAGCTGAGGACTGCCTGTTTGCAGCTAAACAAGCACTGGCCTTGAGATAAGCAATGCTGAAGCACTTGCAGCTCACCTATTACCATAAACTGAC,>980708…	C0144812
chr5	1599741	1634119	chr5	1589336	1593398	CLUSTER51	3	-	-	uc003jcs.3:0-706,uc003jcq.4:0-304,uc003jcr.3:0-1881	uc010itg.1:137-452,uc011cme.2:137-1151	LOC728613	SDHAP3	Read_Through	-4389	3	3	3	0.15	0.0576923	>7814088/1;pos=163;strand=-,AACCCTTTTCAGGGACAGAAAGCATCATTTCAAAAGTCCAAGAAGGGAAGGTCCTGAGGCACGTGAATGGCCAGGATCAGATTGTGCCCGGCCTGTACGCC,>1105523/2;pos=167;strand=-,CTTTTCAGGGACAGAAAGCATCATTTCAAAAGTCCAAGAAGGGAAGGTCCTGAGGCACGTGAATGGCCAGGATCAGATTGTGCCCGGCCTGTACGCCCGTG,>13039901/2;pos=1786;strand=+,TGACCACACTACCTCAGCAAAAAACCAGGAAGAAAAAATATTCTTCAACCCTTTTCAGGGACAGAAAGCATCATTTCAAAAGTCCAAGAAGGGACGGTCCT,>130399…	C2052524,C2052603,C2052570,C2052618,C2052590,C2052631
chr1	149576452	149576699	chr1	149291203	149291742	CLUSTER59	3	+	+	uc001esk.4:0-247,uc009wlb.1:0-539	uc001esg.4:1446-1985	BC110832,LOC728855	BC023516	Intrachromosomal_Complex	-284709	3	3	3	0.0285714	0.111111	>5444021/2;pos=1492;strand=-,AGTCCAGAGCTGAGGACTGCCTGTTTGCAGCTAAACAAGCACTGGCCTTGAGATAAGCAATGCTGAAGCACTTGCAGCTCACCTATTACCATAAACTGACT,>1075261/1;pos=170;strand=+,GCTCAAGGCAAGACCGAATTCAGAAGGATATCGACGTCGTGATCCAGAAGTCCAGAGCTGAGGACTGCCTGTTTGCAGCTAAACAAGCACTGGCCTTGAGA,>1075261/2;pos=1491;strand=-,AAGTCCAGAGCTGAGGACTGCCTGTTTGCAGCTAAACAAGCACTGGCCTTGAGATAAGCAATGCTGAAGCACTTGCAGCTCACCTATTACCATAAACTGAC,>980708…	C2867319,C0158681
chr1	144520773	144521008	chr1	149291203	149291742	CLUSTER65	3	-	+	uc001ela.4:0-235	uc001esg.4:1446-1985	LOC728875	BC023516	Intrachromsomal_Diverging	4766441	3	3	3	0.0283019	0.111111	>5444021/2;pos=1492;strand=-,AGTCCAGAGCTGAGGACTGCCTGTTTGCAGCTAAACAAGCACTGGCCTTGAGATAAGCAATGCTGAAGCACTTGCAGCTCACCTATTACCATAAACTGACT,>1075261/1;pos=158;strand=+,GCTCAAGGCAAGACCGAATTCAGAAGGATATCGACGTCGTGATCCAGAAGTCCAGAGCTGAGGACTGCCTGTTTGCAGCTAAACAAGCACTGGCCTTGAGA,>1075261/2;pos=1491;strand=-,AAGTCCAGAGCTGAGGACTGCCTGTTTGCAGCTAAACAAGCACTGGCCTTGAGATAAGCAATGCTGAAGCACTTGCAGCTCACCTATTACCATAAACTGAC,>980708…	C0144938
chr8	143293440	143436123	chr20	21175043	21194229	CLUSTER14	37	-	-	uc003ywj.3:0-1828,uc011lju.2:0-1822,uc003ywk.3:0-1904	uc002wse.3:255-1160	TSNARE1	BC034426	Interchromosomal	None	37	0	3	1	1		C4370910,C2603420,C2603506
chr8	143293440	143436123	chr9	131182465	131198183	CLUSTER30	32	-	+	uc003ywj.3:0-1828,uc011lju.2:0-1822,uc003ywk.3:0-1904	uc004buy.1:426-4697,uc010mxz.3:0-4774	TSNARE1	CERCAM	Interchromosomal	None	32	0	3	1	0.969697		C2603447,C2603436,C4370937,C2603522,C4370926,C2603533
chr18	334741	500728	chr19	47174397	47174597	CLUSTER42	6	-	+	uc002kkm.3:0-2030	uc002pfc.1:1103-1303	COLEC12	LOC100506068	Interchromosomal	None	6	0	3	1	1		C1197919
chr14	24761389	24768665	chr14	24734743	24740742	CLUSTER9	3	-	-	uc001wok.3:0-930,uc001woj.2:0-922,uc010aln.2:0-2182	uc001wof.3:0-2202	DHRS1	RABGGTA	Read_Through	-19060	3	0	3	0.0681818	1		C2953952,C0783484,C0783499
chr7	5821171	5821360	chr1	110527386	110566363	CLUSTER36	3	-	+	uc003sox.2:0-189,uc011jwj.2:0-189,uc003soy.2:0-189	uc001dyx.3:0-3942,uc010ovw.2:0-4313	RNF216	AHCYL1	Interchromosomal	None	3	0	3	0.0576923	1		C4297087,C2369579,C2369648,C4297056,C2369610,C2369617
chr5	113698015	113698957	chr21	27252860	27543137	CLUSTER43	3	+	-	uc003kqo.3:0-942	uc002yma.3:0-3575,uc021wia.1:0-3521,uc021whz.1:0-3578,uc002ymb.3:0-3407,uc010glj.3:0-3239,uc002ylz.3:0-3632,uc011ach.2:0-3464,uc011acj.2:0-1373,uc021wib.1:0-3353	KCNN2	APP	Interchromosomal	None	3	0	3	1	1		C2134437,C2134438,C2134439,C2134447,C2134446,C2134445,C2134444,C2134443,C2134442
chr7	129592342	129592799	chr19	15532317	15560761	CLUSTER58	3	-	-	uc003vpf.2:0-457,uc003vpg.2:0-457	uc002nbb.4:0-4167	UBE2H	WIZ	Interchromosomal	None	3	0	3	0.0107527	1		C2501472,C2501663
chr6	44187241	44200164	chr6	44214848	44221613	CLUSTER62	3	+	+	uc003owy.1:0-1192,uc003oww.1:0-1487,uc003owz.1:0-1549,uc003owx.1:0-1299,uc003owu.1:0-1387,uc003owv.1:0-1390	uc003oxb.1:0-2550	SLC29A1	HSP90AB1	Read_Through	12960	3	0	3	0.0375	1		C2315279,C2315363,C2315386,C2315411,C2315309,C2315338
chr11	9801925	9802121	chr11	9829394	9832865	CLUSTER4	2	+	+	uc001mie.3:0-196	uc001mhz.1:211-2707	BC073899	LOC283104	Overlapping_Complex	0	2	2	2	0.5	0.0465116	>12399254/1;pos=109;strand=+,AAGTTATACACACGTTTGCTGGTCTTGAGCTACAAAACCAAATGACAGTGAACCAGAGATGAAGGGCAGGGCTGTTTTATGGATTTGGGAGTCTACTGCTA,>12399254/2;pos=255;strand=-,AGATGAAGGGCAGGGCTGTTTTATGGATTTGGGAGTCTACTGCTAAGATTTCAGCATGTCCTGTGGCTGAGTTAATCAGAGTTATGACAGGAAGGTACCGG,>14924397/2;pos=162;strand=+,CAGAGATGAAGGGCAGGGCTGTTTTATGGATTTGGGAGGCTACTGCTAAGATTTCAGCATGTCCTGTGGCTGAGTTAATCAGAGTTATGACAGGAAGGTAC	C0442230
chr1	235657990	235667780	chr1	235710984	235758810	CLUSTER13	2	-	-	uc001hxc.2:0-488,uc001hxd.1:0-611	uc001hxe.4:332-5105,uc009xfz.3:206-4979	B3GALNT2	GNG4	Adjacent_Complex	43203	2	2	2	0.0217391	0.037037	>1442577/2;pos=414;strand=+,TAACCATGAACTTCGAAACGTGATAAGAAGCACCTGGATGAGACATTTGCTACAGCATCCCACATTAAGTCAACGGTGACCTCAAAGCAGAAGCTCTGAAT,>1442577/1;pos=359;strand=-,GAAGCACCTGGATGAGACATTTGCTACAGCATCCCACATTAAGTCAACGGTGACCTCAAAGCAGAAGCTCTGAATTCACCTCTCATCTGACGACTGACAGC,>16328140/2;pos=447;strand=+,CTGGATGAGACATTTGCTACAGCATCCCACATTAAGTCAACGGTGACCTCAAAGCAGAAGCTCTGAATTCACCTCTCATCTGACGACTGACAGCTGCTGCC,>1632814…	C0323755,C0323752,C0323635,C0323734
chr16	81118067	81129979	chr16	81087101	81087698	CLUSTER26	2	-	-	uc002fge.3:0-456,uc002fgd.3:0-520	uc010chf.3:1313-1910	GCSH	C16orf46	Read_Through	-4679	2	2	2	0.0215054	0.666667	>15223540/2;pos=1335;strand=-,ATGAAGCTCTTGCAGAAAATCCAGGACTTGTAAACAAATCTTGTTATGAAGATGCACAGGAAAAAGAAGATAAAGTAGGAGAGGGATCAGTTTCACATTCA,>4596448/2;pos=495;strand=+,TGTAAACAAATCTTGTTATGAAGATGCACAGGAAAAAGAAGATAAAGTAGGAGAGGGATCAGTTTCACATTCAGTCCTAAGCAGCAACACGGTTGAGATGT	C1035523,C1035550
chr10	115438934	115439107	chr10	115540360	115542191	CLUSTER50	2	+	+	uc001lam.3:0-173,uc001laq.3:0-311,uc001lan.3:0-173,uc001lao.3:0-311,uc010qsa.2:0-311,uc001lap.3:0-311	uc001lau.2:702-2533,uc001las.2:1416-3247,uc009xyc.2:1612-3443,uc001lar.2:1418-3249	CASP7	C10orf81	Read_Through	20548	2	2	2	0.153846	0.333333	>12147192/1;pos=113;strand=+,GCAACGTCTAGGAGACCACAGTGGATGCCGCAGCGGGCCCGAAGCGGATCAGCCTTGTGGGAAATTAAAGCTTACCATCGGCAGGATCCCAAATTCAGAGA,>12147192/2;pos=1475;strand=-,AGCGGATCAGCCTTGTGGGAAATTAAAGCTTACCATCGGCAGGATCCCAAATTCAGAGACATTCCATGCCGCATCCTGTATGTGTCCCTCAAAATGCCAAA,>15775249/2;pos=149;strand=+,GCCCGAAGCGGATCAGCCTTGTGGGAAATTAAAGCTTACCATCGGCAGGATCCCAAATTCAGAGACATTCCATGCCGCATCCTGTATGTGTCCCTCAAAAT	C0413448,C0413445,C0413446,C0413441,C0413442,C0413428,C3324738,C0413423,C0413420,C0413427,C0413425,C0413459,C3324742,C0413453,C3324740,C0413457,C3324744,C0413455,C0413438,C0413435,C0413431,C0413433,C0413450,C0413437
chr10	5726800	5727137	chr10	5754356	5754479	CLUSTER19	2	+	+	uc001iij.3:0-337	uc021pmm.1:450-573	FAM208B	C10orf18	Overlapping_Same	0	2	1	2	0.666667	0.0571429	>5456632/2;pos=294;strand=+,CCGGGATCTCAGGTCCTCGGGGGCGGCGGCCACGCCAAGGACGGGTTTTGAGACAGTGTCCTTGAGTTCAGACTCTCTCTTCCAGAGGGCAGTTTCACTCC	C0329343
chr8	143293440	143436123	chr8	145106166	145113050	CLUSTER37	7	-	-	uc003ywj.3:0-1828,uc011lju.2:0-1822,uc003ywk.3:0-1904	uc003zar.3:1031-4008,uc003zat.1:362-1015	TSNARE1	OPLAH	Intrachromosomal_Complex	1670042	7	0	2	1	0.102941		C2603435,C2603434,C4370924,C4370925,C2603521,C2603520
chr5	122110749	122110905	chr11	8665876	8667433	CLUSTER1	5	+	-	uc003kte.3:0-156	uc009yfq.3:963-1209,uc010rbo.2:717-9752	SNX2	TRIM66	Interchromosomal	None	5	0	2	0.0196078	0.416667		C2136393,C2135911
chr13	60384921	60738118	chr11	75430418	75442330	CLUSTER52	3	-	+	uc001vht.3:0-3381,uc001vhu.3:0-2552	uc010rrv.2:0-1531	DIAPH3	MOGAT2	Interchromosomal	None	3	0	2	0.176471	1		C0749001,C0749053
chr4	1067386	1107351	chr4	1050036	1050791	CLUSTER7	2	-	-	uc003gcj.3:0-673	uc021xkg.1:4636-5057	RNF212	AK124578	Read_Through	-8521	2	0	2	0.125	0.0208333		C1950237
chr1	144593695	144593964	chr9	86238032	86259044	CLUSTER12	2	+	+	uc009wif.1:0-269	uc004amu.2:0-967,uc010mpv.2:0-936	NBPF9	C9orf103	Interchromosomal	None	2	0	2	0.181818	1		C2862995,C2862997
chrM	5901	7426	chr11	10529433	10530722	CLUSTER16	2	+	-	uc011mfh.2:0-1525	uc001miq.3:0-1289	BC018860	MTRNR2L8	Interchromosomal	None	2	0	2	1	1		C4400750
chr4	15687858	15688770	chr4	15709133	15733795	CLUSTER17	2	+	+	uc003gog.3:0-443	uc003goh.4:510-1479	BC017971	BST1	Read_Through	12501	2	0	2	0.028169	0.0294118		C1960718
chr19	49834803	49843558	chr19	49792891	49814667	CLUSTER18	2	-	-	uc002pnb.1:0-683	uc002pna.3:170-3014,uc002pmz.3:170-2932	AK097351	SLC6A16	Read_Through	-6329	2	0	2	1	1		C1348417,C1348415
chr5	112720664	112720908	chr1	45101216	45117395	CLUSTER20	2	-	+	uc003kqk.4:0-244,uc003kql.4:0-830	uc010oky.1:640-2418,uc010okz.2:220-2743	MCC	RNF220	Interchromosomal	None	2	0	2	1	0.025		C2134420,C2134432,C2134433,C2134417
chr10	25226112	25241532	chr10	25197450	25197740	CLUSTER21	2	-	-	uc001ise.1:0-367,uc009xkm.1:0-367,uc010qdd.1:0-367	uc021pok.1:0-290	PRTFDC1	7SK	Overlapping_Complex	0	2	0	2	0.0392157	1		C3307856,C0336710,C2885371
chr12	49666045	49667008	chr8	145618445	145619514	CLUSTER22	2	-	-	uc010smi.1:0-963	uc003zcj.3:3819-4493	TUBA1C	CPSF1	Interchromosomal	None	2	0	2	1	0.016		C3385450
chrM	12907	14148	chrM	10472	12137	CLUSTER23	2	+	+	uc004cox.4:0-1241	uc004cov.4:0-1665	MTND5	STRF6	Intrachromosomal_Complex	-769	2	0	2	1	1		C2757653
chr6	36822605	36842799	chr2	95719125	95719734	CLUSTER28	2	-	+	uc003omu.2:0-1735	uc002sty.1:278-887,uc002stx.1:446-1055,uc002stz.1:320-929,uc002sua.1:152-761	PPIL1	MAL	Interchromosomal	None	2	0	2	1	0.666667		C2302470,C2302467,C2302468,C2302469
chr16	67243950	67244987	chr3	169805367	169847339	CLUSTER31	2	-	-	uc002ese.3:0-565,uc002esd.3:0-1037,uc002esf.3:0-400,uc002esg.3:0-400	uc011bpq.1:794-2594,uc003fgl.2:953-12671,uc011bpr.1:695-1563,uc010hws.1:947-12665	LRRC29	PHC3	Interchromosomal	None	2	0	2	0.285714	0.0163934		C1016038,C1016039,C1016029,C1016032,C1016033,C1016030,C1016031,C1016036,C1016037,C1016034,C1016035,C1016043,C1016042,C1016041,C1016040,C1016044
chr19	38924339	39052093	chr16	134272	136868	CLUSTER32	2	+	-	uc002oit.3:0-12753,uc002oiv.1:0-5992,uc002oiu.3:0-12738	uc010uua.1:1535-2059,uc021szm.1:1865-2930,uc021szl.1:1802-2867,uc021szn.1:1897-2962,uc002cfq.3:1767-2832,uc002cfp.2:1667-3038,uc002cfr.3:1665-2730	RYR1	NPRL3	Interchromosomal	None	2	0	2	1	0.037037		C1318457,C1318450,C1318477,C1318434,C1318436,C1318462,C1318465,C1318433,C1318472,C1318449,C1318458,C1318475,C1318460,C1318468,C1318453,C1318441,C1318443,C1318444,C1318466,C1318446,C1318474
chr14	50467795	50469006	chr14	50448429	50459042	CLUSTER33	2	-	-	uc010tqj.2:0-1211	uc001wxi.1:2023-2685	BC068095	C14orf182	Overlapping_Same	0	2	0	2	1	0.153846		C3435280
chr11	77811987	77850698	chr11	124829010	124911384	CLUSTER35	2	-	+	uc001oyz.1:0-1742,uc001oza.1:0-1667	uc001qbm.4:436-3892	ALG8	CCDC15	Intrachromsomal_Diverging	46973317	2	0	2	1	0.285714		C0555934,C0555936
chr6	26055967	26056698	chrX	123189977	123236504	CLUSTER40	2	-	+	uc003nfw.3:0-731	uc004euc.3:1509-6177,uc004etz.4:1535-6092,uc004eua.3:1600-6268,uc004eud.3:1509-6066,uc004eub.3:1486-6043,uc004eue.3:1444-6001	HIST1H1C	STAG2	Interchromosomal	None	2	0	2	1	0.0238095		C2218682,C2218680,C2218681,C2218677,C2218679,C2218678
chr22	37576205	37581993	chr19	46808501	46815968	CLUSTER44	2	-	+	uc003aqz.1:0-5003,uc003aqx.1:0-1837,uc003aqy.1:0-3121,uc003aqw.1:0-3306	uc002pel.3:280-5883,uc021uwf.1:330-2024,uc002peh.3:248-5851,uc002pef.2:248-1352,uc002peg.4:248-2100,uc010xxx.2:330-1548	C1QTNF6	HIF3A	Interchromosomal	None	2	0	2	1	1		C1764025,C1764024,C1764026,C1764023,C1764006,C1764005,C1764001,C1764000,C1764041,C1764040,C1763996,C1763997,C1763990,C1763991,C1763998,C1763999,C1764032,C1764033,C1764031,C1764036,C1764034,C1764035,C1763989,C1763988
chr8	143293440	143436123	chr7	127010353	127032766	CLUSTER45	2	-	-	uc003ywj.3:0-1828,uc011lju.2:0-1822,uc003ywk.3:0-1904	uc003vly.1:0-4220,uc010lla.2:0-3220	TSNARE1	ZNF800	Interchromosomal	None	2	0	2	1	1		C2603430,C2603446,C2603516,C4370936,C2603532,C4370920
chr8	80683801	80783971	chr8	80676244	80680097	CLUSTER46	2	-	-	uc003ybn.3:0-491	uc003ybl.3:0-2304,uc003ybm.3:0-2292	AK055332	HEY1	Read_Through	-1516	2	0	2	0.5	1		C2562286,C2562287
chr15	68510873	68522079	chr15	68483042	68497488	CLUSTER49	2	-	-	uc002arf.3:0-355,uc010ujz.2:0-531,uc010ujy.2:0-355	uc002arc.3:866-4493	CLN6	CALML4	Read_Through	-881	2	0	2	0.0952381	0.181818		C3450610,C3450623,C0883815
chr20	62119365	62130504	chr16	67465035	67471453	CLUSTER55	2	-	+	uc002yfe.1:0-1842	uc002etd.3:0-1881	EEF1A2	HSD11B2	Interchromosomal	None	2	0	2	1	1		C1678946
chr11	66234335	66241395	chr11	66249666	66277129	CLUSTER56	2	+	+	uc001oic.4:0-1003,uc001oid.4:0-931,uc021qly.1:0-778,uc021qlx.1:0-887	uc001oig.1:57-2683,uc010rpe.1:57-2593	PELI3	DPP3	Read_Through	3071	2	0	2	0.2	0.047619		C4462481,C4462480,C0518399,C0518398,C4462484,C4462483,C0518402,C0518401
chr7	90032647	90032862	chr7	90108541	90419966	CLUSTER60	2	+	+	uc003uks.3:0-215,uc010leq.3:0-215	uc003ukt.1:90-782	CLDN12	CDK14	Read_Through	50469	2	0	2	0.0192308	0.2		C2458317,C3185825
chr16	67188088	67190151	chr16	67182004	67184573	CLUSTER64	2	-	-	uc002eri.1:0-1481,uc002erh.1:0-1845	uc002erf.3:135-2704	TRADD	B3GNT9	Read_Through	-3186	2	0	2	1	0.0666667		C1015623,C1015627
