# Supplementary material for: Identification of mutations, gene expression changes and fusion transcripts by whole transcriptome RNAseq in docetaxel resistant prostate cancer cells
Source: Springerplus. 2016 Oct 24;5(1):1861. doi: 10.1186/s40064-016-3543-0 (PMC5078122; doi:10.1186/s40064-016-3543-0)
Supplement: Supplementary file 4 — Additional file 4. Expression changing genes in TaxR cell lines. [file 40064_2016_3543_MOESM4_ESM.xlsx]

## Sheet: Du145-R vs Du145
test_id	gene_id	gene	locus	sample_1	sample_2	status	value_1	value_2	log2(fold_change)	test_stat	p_value	q_value	significant
XLOC_006958	XLOC_006958	RP13-137A17.4.1	10:134757470-134778793	D-b	D1000	OK	0.674554	0	-1.79769e+308	-1.79769e+308	0.00111645	0.0395617	yes
XLOC_012911	XLOC_012911	SOX21-AS1	13:95364969-95366749	D-b	D1000	OK	3.76464	0	-1.79769e+308	-1.79769e+308	4.91123e-05	0.00301467	yes
XLOC_013480	XLOC_013480	SOX21	13:95361885-95364389	D-b	D1000	OK	2.97567	0	-1.79769e+308	-1.79769e+308	2.89488e-05	0.00194035	yes
XLOC_017194	XLOC_017194	STRA6	15:74471806-74628813	D-b	D1000	OK	6.28937	0	-1.79769e+308	-1.79769e+308	0.000170027	0.00853847	yes
XLOC_018084	XLOC_018084	RP11-401P9.2.1	16:50671503-50674771	D-b	D1000	OK	1.34116	0	-1.79769e+308	-1.79769e+308	0.000109723	0.00593252	yes
XLOC_023250	XLOC_023250	ZNF675	19:23835707-23870017	D-b	D1000	OK	2.13983	0	-1.79769e+308	-1.79769e+308	6.23274e-05	0.00368977	yes
XLOC_023254	XLOC_023254	CTC-459F4.2.1	19:28221180-28237138	D-b	D1000	OK	3.38407	0	-1.79769e+308	-1.79769e+308	5.33336e-05	0.00322798	yes
XLOC_024649	XLOC_024649	AC016724.8.1,IL36RN	2:113816214-113822959	D-b	D1000	OK	0.720524	0	-1.79769e+308	-1.79769e+308	0.000926761	0.0339526	yes
XLOC_025502	XLOC_025502	ALPI	2:233320832-233324742	D-b	D1000	OK	3.39497	0	-1.79769e+308	-1.79769e+308	0.000618237	0.0247455	yes
XLOC_028623	XLOC_028623	C20orf151	20:60985292-61002589	D-b	D1000	OK	2.44754	0	-1.79769e+308	-1.79769e+308	9.01873e-05	0.00507065	yes
XLOC_033392	XLOC_033392	KIT	4:55524084-55606881	D-b	D1000	OK	0.747311	0	-1.79769e+308	-1.79769e+308	0.000126756	0.00666465	yes
XLOC_034089	XLOC_034089	ANXA10	4:168867824-169108893	D-b	D1000	OK	1.04091	0	-1.79769e+308	-1.79769e+308	0.00114582	0.0402291	yes
XLOC_034318	XLOC_034318	HMX1	4:8847930-8873543	D-b	D1000	OK	4.75771	0	-1.79769e+308	-1.79769e+308	3.71548e-05	0.00239392	yes
XLOC_035196	XLOC_035196	FGA	4:155504277-155511918	D-b	D1000	OK	5.28314	0	-1.79769e+308	-1.79769e+308	3.24664e-05	0.00212991	yes
XLOC_037755	XLOC_037755	SPINK1	5:147204130-147211349	D-b	D1000	OK	2.84922	0	-1.79769e+308	-1.79769e+308	0.00122444	0.042243	yes
XLOC_037825	XLOC_037825	HAND1	5:153854531-153857824	D-b	D1000	OK	1.5183	0	-1.79769e+308	-1.79769e+308	0.000247409	0.0117171	yes
XLOC_039935	XLOC_039935	PKHD1	6:51470062-51952423	D-b	D1000	OK	0.190719	0	-1.79769e+308	-1.79769e+308	0.00108872	0.0388549	yes
XLOC_040111	XLOC_040111	RP11-132M7.1.1,TBX18	6:85397068-85474237	D-b	D1000	OK	0.508463	0	-1.79769e+308	-1.79769e+308	0.000547827	0.0223267	yes
XLOC_043627	XLOC_043627	C8orf4	8:40010988-40012821	D-b	D1000	OK	1.27789	0	-1.79769e+308	-1.79769e+308	0.00122747	0.0422975	yes
XLOC_052114	XLOC_052114	LRCH2	X:114345184-114468635	D-b	D1000	OK	1.5392	0	-1.79769e+308	-1.79769e+308	1.8587e-05	0.0013355	yes
XLOC_052581	XLOC_052581	LINC00230A	Y:20488138-20515096	D-b	D1000	OK	1.48707	0	-1.79769e+308	-1.79769e+308	0.000257767	0.0120929	yes
XLOC_052796	XLOC_052796	LINC00230B	Y:19664679-19691634	D-b	D1000	OK	1.48789	0	-1.79769e+308	-1.79769e+308	0.000220616	0.0106266	yes
XLOC_000742	XLOC_000742	GPX7	1:53068043-53074723	D-b	D1000	OK	0	2.85008	1.79769e+308	1.79769e+308	3.07567e-07	3.7652e-05	yes
XLOC_005874	XLOC_005874	C10orf85	10:122357720-122359629	D-b	D1000	OK	0	1.11511	1.79769e+308	1.79769e+308	1.74677e-05	0.00126914	yes
XLOC_020909	XLOC_020909	KRTAP2-3	17:39215494-39216344	D-b	D1000	OK	0	1.13036	1.79769e+308	1.79769e+308	0.000663339	0.0261622	yes
XLOC_023648	XLOC_023648	ZNF665	19:53666551-53696619	D-b	D1000	OK	0	0.413648	1.79769e+308	1.79769e+308	3.60813e-05	0.00233636	yes
XLOC_031358	XLOC_031358	RP11-85M11.2.1	3:164924747-165373211	D-b	D1000	OK	0	1.75302	1.79769e+308	1.79769e+308	0.00121771	0.0421373	yes
XLOC_040366	XLOC_040366	VNN1	6:133002728-133035188	D-b	D1000	OK	0	0.600106	1.79769e+308	1.79769e+308	1.3379e-05	0.00102365	yes
XLOC_045544	XLOC_045544	PDCD1LG2	9:5510544-5571282	D-b	D1000	OK	0	0.528735	1.79769e+308	1.79769e+308	0.000710789	0.0276318	yes
XLOC_038407	XLOC_038407	MUC22	6:30978250-31003179	D-b	D1000	OK	0.0026243	2.32593	9.79166	-3.45586	0.000548532	0.0223339	yes
XLOC_042653	XLOC_042653	ABCB1	7:87132947-87461611	D-b	D1000	OK	2.10122	1060.73	8.97961	-7.02334	2.16627e-12	7.98589e-10	yes
XLOC_032188	XLOC_032188	ROBO1	3:78646389-79816965	D-b	D1000	OK	0.0250021	8.69829	8.44254	-4.9943	5.90486e-07	6.70961e-05	yes
XLOC_018125	XLOC_018125	LPCAT2	16:55542909-55620578	D-b	D1000	OK	0.0108637	3.68641	8.40656	-3.44276	0.000575817	0.0232484	yes
XLOC_034344	XLOC_034344	ZNF518B	4:10441497-10459034	D-b	D1000	OK	0.019501	5.60847	8.16792	-6.15713	7.40769e-10	1.78806e-07	yes
XLOC_039694	XLOC_039694	LTB	6:31548301-31550299	D-b	D1000	OK	0.422091	120.702	8.15968	-8.63336	0	0	yes
XLOC_017616	XLOC_017616	IL32,U1	16:3115297-3131908	D-b	D1000	OK	1.05242	170.714	7.34173	-7.74917	9.32587e-15	5.08472e-12	yes
XLOC_001830	XLOC_001830	PAPPA2	1:176432306-176814735	D-b	D1000	OK	0.0654057	9.56214	7.19177	-3.88658	0.000101665	0.00556429	yes
XLOC_032312	XLOC_032312	ZBED2	3:111011565-111384597	D-b	D1000	OK	0.0608494	8.05045	7.04768	-4.81811	1.44924e-06	0.000153143	yes
XLOC_021691	XLOC_021691	TMEM200C	18:5890183-5892103	D-b	D1000	OK	0.0254454	2.71175	6.73567	-4.02688	5.65226e-05	0.00339545	yes
XLOC_005476	XLOC_005476	PLAU	10:75668934-75682535	D-b	D1000	OK	7.29959	774.534	6.72937	-9.74194	0	0	yes
XLOC_050272	XLOC_050272	CLCN4	X:10125023-10205700	D-b	D1000	OK	0.0147772	1.34741	6.51067	-3.83657	0.000124766	0.00658137	yes
XLOC_047322	XLOC_047322	C9orf125	9:104230720-104295819	D-b	D1000	OK	0.0262631	2.33384	6.47353	-3.38272	0.000717718	0.0278344	yes
XLOC_037787	XLOC_037787	CD74	5:149781199-149792492	D-b	D1000	OK	0.897982	77.7184	6.43543	-4.37602	1.20865e-05	0.000935792	yes
XLOC_000918	XLOC_000918	ST6GALNAC5	1:77333125-77531396	D-b	D1000	OK	0.19923	16.5116	6.3729	-3.29305	0.000991086	0.0359439	yes
XLOC_031722	XLOC_031722	WNT7A	3:13857754-13921618	D-b	D1000	OK	0.0924505	7.59636	6.36048	-9.17936	0	0	yes
XLOC_022002	XLOC_022002	GNA15	19:3136190-3163766	D-b	D1000	OK	0.0818915	6.46521	6.30284	-7.03848	1.94333e-12	7.2464e-10	yes
XLOC_019450	XLOC_019450	CYBA	16:88709690-88717560	D-b	D1000	OK	0.152736	11.4502	6.22819	-3.66775	0.000244691	0.0116053	yes
XLOC_022427	XLOC_022427	LOC147976.1	19:38315797-38345836	D-b	D1000	OK	0.021772	1.35155	5.95599	-3.67815	0.00023493	0.0111914	yes
XLOC_016678	XLOC_016678	ATP10A	15:25922419-26110317	D-b	D1000	OK	0.0835087	4.68939	5.81133	-6.67982	2.39242e-11	7.39167e-09	yes
XLOC_039412	XLOC_039412	F13A1	6:6144317-6321246	D-b	D1000	OK	0.298513	16.5054	5.789	-3.97267	7.10726e-05	0.00412094	yes
XLOC_005609	XLOC_005609	RP11-248C1.2.1	10:91589266-91600618	D-b	D1000	OK	0.0291697	1.51419	5.69793	-4.2639	2.00886e-05	0.00142759	yes
XLOC_034245	XLOC_034245	RNF212,RP11-20I20.1.1	4:1050037-1107350	D-b	D1000	OK	1.59905	81.4251	5.67019	-7.17108	7.44071e-13	3.07496e-10	yes
XLOC_030081	XLOC_030081	RAC2,Z82188.1	22:37621300-37640488	D-b	D1000	OK	0.247561	12.5923	5.66861	-3.70796	0.000208938	0.010147	yes
XLOC_052020	XLOC_052020	ARMCX2	X:100910266-100914876	D-b	D1000	OK	0.748594	37.0085	5.62753	-7.22736	4.92495e-13	2.0885e-10	yes
XLOC_003493	XLOC_003493	RP11-148B18.4.1	1:94784034-94790125	D-b	D1000	OK	0.195721	8.33956	5.4131	-4.42182	9.78715e-06	0.000778198	yes
XLOC_018140	XLOC_018140	MT1M	16:56666144-56667898	D-b	D1000	OK	0.157656	6.45642	5.35588	-4.57803	4.69386e-06	0.000424752	yes
XLOC_032289	XLOC_032289	MYH15	3:108099215-108248169	D-b	D1000	OK	0.163193	6.6072	5.33939	-5.35729	8.44775e-08	1.23726e-05	yes
XLOC_035401	XLOC_035401	SORBS2	4:186506597-186877806	D-b	D1000	OK	0.0332691	1.18952	5.16005	-3.50269	0.000460592	0.01933	yes
XLOC_015352	XLOC_015352	SERPINA1	14:94843083-94857030	D-b	D1000	OK	0.776876	27.0476	5.12167	-5.32277	1.02199e-07	1.46377e-05	yes
XLOC_018138	XLOC_018138	MT1L	16:56651387-56652730	D-b	D1000	OK	1.33457	43.5257	5.02742	-6.60092	4.08618e-11	1.22175e-08	yes
XLOC_041952	XLOC_041952	AC021218.2.1	7:155755325-155759037	D-b	D1000	OK	0.0572647	1.80634	4.97928	-5.04829	4.45787e-07	5.21145e-05	yes
XLOC_010145	XLOC_010145	RP11-125O5.2.1,RP11-545J16.1.1,SLCO1B1,SLCO1B3,SLCO1B7	12:20963635-21392180	D-b	D1000	OK	0.245599	7.6808	4.96688	-7.77783	7.32747e-15	4.09846e-12	yes
XLOC_036437	XLOC_036437	ADRB2	5:148206155-148208196	D-b	D1000	OK	0.663846	19.7296	4.89337	-9.79959	0	0	yes
XLOC_036247	XLOC_036247	CSF2	5:131409482-131411859	D-b	D1000	OK	0.13932	4.11012	4.88271	-4.00382	6.23284e-05	0.00368977	yes
XLOC_022948	XLOC_022948	C19orf77	19:3474404-3480540	D-b	D1000	OK	0.0841703	2.45028	4.86349	-3.40633	0.000658436	0.0260016	yes
XLOC_023158	XLOC_023158	EPHX3	19:15337729-15343858	D-b	D1000	OK	0.110748	3.09981	4.80683	-4.32702	1.5114e-05	0.00113236	yes
XLOC_002317	XLOC_002317	SLC35F3	1:234040678-234460262	D-b	D1000	OK	0.665007	18.3562	4.78675	-7.59504	3.08642e-14	1.54041e-11	yes
XLOC_035750	XLOC_035750	IL31RA	5:55147206-55218678	D-b	D1000	OK	1.13908	30.8405	4.75889	-7.50257	6.26166e-14	2.96547e-11	yes
XLOC_001112	XLOC_001112	AMY1C	1:104293027-104301312	D-b	D1000	OK	0.0560858	1.49642	4.73774	-3.77162	0.000162192	0.00824069	yes
XLOC_005027	XLOC_005027	VIM	10:17270257-17279592	D-b	D1000	OK	15.7748	406.713	4.68832	-10.5139	0	0	yes
XLOC_000251	XLOC_000251	RP11-380J14.1.1	1:17516277-17524112	D-b	D1000	OK	0.0251934	0.638076	4.66261	-3.47085	0.000518821	0.0213051	yes
XLOC_040114	XLOC_040114	RP11-30P6.6.1	6:86096936-86099904	D-b	D1000	OK	0.0813658	2.02811	4.63957	-5.18194	2.19595e-07	2.82432e-05	yes
XLOC_037139	XLOC_037139	ADAMTS6	5:64444562-64777747	D-b	D1000	OK	0.213085	5.31051	4.63935	-4.0959	4.20533e-05	0.00265677	yes
XLOC_011319	XLOC_011319	CLEC2B	12:10005582-10022735	D-b	D1000	OK	0.182832	4.35176	4.57301	-3.23355	0.00122263	0.0422401	yes
XLOC_006561	XLOC_006561	KCNMA1	10:78637354-79398353	D-b	D1000	OK	0.828724	18.6319	4.49074	-4.65609	3.22267e-06	0.00030774	yes
XLOC_030052	XLOC_030052	APOL3	22:36536371-36562225	D-b	D1000	OK	0.100355	2.23846	4.47932	-3.80165	0.000143733	0.00743082	yes
XLOC_038831	XLOC_038831	NT5E	6:86159301-86205500	D-b	D1000	OK	9.54002	212.567	4.47778	-9.76624	0	0	yes
XLOC_020993	XLOC_020993	PYY	17:42030110-42081837	D-b	D1000	OK	0.142621	3.12608	4.4541	-4.31471	1.59815e-05	0.00118369	yes
XLOC_007774	XLOC_007774	CST6	11:65779311-65780976	D-b	D1000	OK	1.15542	25.0214	4.43667	-7.46192	8.52651e-14	3.84179e-11	yes
XLOC_033684	XLOC_033684	DAPP1	4:100737989-100791311	D-b	D1000	OK	0.648649	13.6869	4.39921	-4.11082	3.9425e-05	0.00251274	yes
XLOC_000252	XLOC_000252	PADI1	1:17531620-17572500	D-b	D1000	OK	0.259994	5.4311	4.3847	-4.98456	6.21023e-07	7.01972e-05	yes
XLOC_006963	XLOC_006963	ADAM8	10:135075906-135090372	D-b	D1000	OK	1.40881	28.3545	4.33103	-7.0507	1.78013e-12	6.79403e-10	yes
XLOC_040779	XLOC_040779	HDAC9	7:18126571-19036993	D-b	D1000	OK	0.602482	11.4406	4.2471	-3.89424	9.85053e-05	0.00541878	yes
XLOC_033677	XLOC_033677	RP11-1299A16.3.1	4:99580054-99585701	D-b	D1000	OK	0.0344042	0.64916	4.23792	-4.7249	2.3023e-06	0.000230522	yes
XLOC_047258	XLOC_047258	FBP1	9:97365414-97402531	D-b	D1000	OK	0.0871398	1.61948	4.21605	-3.22505	0.00125951	0.0431011	yes
XLOC_003893	XLOC_003893	C2CD4D	1:151810294-151813033	D-b	D1000	OK	0.102868	1.81498	4.14108	-4.53391	5.79031e-06	0.000508431	yes
XLOC_017196	XLOC_017196	SEMA7A	15:74701629-74726808	D-b	D1000	OK	1.65609	29.1956	4.1399	-6.33088	2.43772e-10	6.37759e-08	yes
XLOC_010505	XLOC_010505	IL23A	12:56732662-56734193	D-b	D1000	OK	0.667582	11.6138	4.12075	-6.91796	4.58189e-12	1.60693e-09	yes
XLOC_050709	XLOC_050709	STARD8	X:67867507-67945684	D-b	D1000	OK	0.0911943	1.56241	4.09868	-4.76641	1.87534e-06	0.000191314	yes
XLOC_047054	XLOC_047054	RP11-87H9.3.1	9:69065654-69108793	D-b	D1000	OK	0.150932	2.57922	4.09497	-4.3605	1.29764e-05	0.000997552	yes
XLOC_029975	XLOC_029975	RASL10A	22:29708921-29711745	D-b	D1000	OK	0.367914	6.28243	4.09388	-4.43192	9.33962e-06	0.000748115	yes
XLOC_002927	XLOC_002927	SPOCD1	1:32254730-32281652	D-b	D1000	OK	1.14874	19.4208	4.07948	-5.57464	2.48036e-08	4.28007e-06	yes
XLOC_052096	XLOC_052096	CAPN6	X:110488330-110513751	D-b	D1000	OK	0.0595255	1.00046	4.07101	-3.93827	8.20704e-05	0.00467506	yes
XLOC_008652	XLOC_008652	NRIP3	11:9002122-9025596	D-b	D1000	OK	0.387075	6.3535	4.03687	-8.18406	2.22045e-16	1.44067e-13	yes
XLOC_001856	XLOC_001856	TDRD5	1:179560747-179660407	D-b	D1000	OK	0.206571	3.13246	3.92259	-5.29263	1.20569e-07	1.68958e-05	yes
XLOC_014052	XLOC_014052	RP11-280K24.4.1	14:52231993-52292140	D-b	D1000	OK	0.0336762	0.509678	3.91978	-4.27662	1.89756e-05	0.00136041	yes
XLOC_009766	XLOC_009766	BLID,RP11-166D19.1.1	11:121899062-121987031	D-b	D1000	OK	0.496572	7.48336	3.91361	-5.33047	9.79582e-08	1.40925e-05	yes
XLOC_044997	XLOC_044997	RP11-26J3.1.1	8:80681606-80783994	D-b	D1000	OK	0.115654	1.7377	3.90929	-4.08515	4.40488e-05	0.002756	yes
XLOC_039140	XLOC_039140	TNFAIP3	6:138178422-138204449	D-b	D1000	OK	0.724684	10.3549	3.83682	-3.92059	8.83338e-05	0.00498372	yes
XLOC_001894	XLOC_001894	LAMC2	1:183155372-183214035	D-b	D1000	OK	14.5635	204.889	3.81441	-10.981	0	0	yes
XLOC_004119	XLOC_004119	RPL31P11	1:161653484-161655042	D-b	D1000	OK	3.05478	42.7755	3.80765	-9.17453	0	0	yes
XLOC_002740	XLOC_002740	PADI2	1:17393255-17445948	D-b	D1000	OK	3.463	46.1365	3.73581	-7.51676	5.61773e-14	2.69992e-11	yes
XLOC_022488	XLOC_022488	AXL	19:41725107-41767670	D-b	D1000	OK	11.8738	154.101	3.69803	-12.2851	0	0	yes
XLOC_008458	XLOC_008458	IFITM3	11:319668-321340	D-b	D1000	OK	2.13177	27.4262	3.68543	-4.26138	2.03172e-05	0.00143911	yes
XLOC_009844	XLOC_009844	ETS1	11:128328655-128457437	D-b	D1000	OK	2.75727	34.8061	3.65802	-6.87098	6.37601e-12	2.16628e-09	yes
XLOC_041238	XLOC_041238	LAT2	7:73613981-73644161	D-b	D1000	OK	1.72251	21.3069	3.62873	-6.15744	7.39311e-10	1.78806e-07	yes
XLOC_020439	XLOC_020439	SCARF1	17:1537151-1549042	D-b	D1000	OK	0.312783	3.86612	3.62765	-5.88798	3.90953e-09	8.07827e-07	yes
XLOC_031367	XLOC_031367	SERPINI1	3:167453030-167543356	D-b	D1000	OK	1.49766	18.4012	3.61902	-5.95972	2.52675e-09	5.4285e-07	yes
XLOC_010085	XLOC_010085	EMP1	12:13349649-13369708	D-b	D1000	OK	1.27742	15.3745	3.58923	-5.89625	3.71855e-09	7.7082e-07	yes
XLOC_000969	XLOC_000969	CYR61	1:86046443-86049645	D-b	D1000	OK	27.5629	330.235	3.58269	-8.56925	0	0	yes
XLOC_031929	XLOC_031929	AC010170.1,TMEM158	3:45265957-45267770	D-b	D1000	OK	0.607767	7.27121	3.58061	-4.41869	9.9301e-06	0.000786673	yes
XLOC_007700	XLOC_007700	RARRES3	11:63304280-63313934	D-b	D1000	OK	0.795061	9.48545	3.57658	-3.75489	0.000173421	0.00866863	yes
XLOC_047401	XLOC_047401	C9orf84	9:114448452-114557288	D-b	D1000	OK	2.00168	23.8525	3.57486	-8.69869	0	0	yes
XLOC_004493	XLOC_004493	C1orf116	1:207191865-207206101	D-b	D1000	OK	2.05224	24.0007	3.54781	-7.95629	1.77636e-15	1.06716e-12	yes
XLOC_039061	XLOC_039061	GJA1	6:121756790-121770873	D-b	D1000	OK	0.53366	6.18127	3.53391	-6.29244	3.12521e-10	8.04643e-08	yes
XLOC_023742	XLOC_023742	ZNF671	19:58231119-58238995	D-b	D1000	OK	0.160466	1.82621	3.50851	-4.01572	5.92652e-05	0.00353423	yes
XLOC_000844	XLOC_000844	ROR1	1:64239692-64647181	D-b	D1000	OK	0.841592	9.55473	3.50502	-3.85351	0.000116437	0.00620762	yes
XLOC_006657	XLOC_006657	ANKRD1	10:92671852-92681033	D-b	D1000	OK	0.409247	4.63523	3.5016	-4.88736	1.02196e-06	0.000110881	yes
XLOC_025849	XLOC_025849	XDH	2:31557186-31637581	D-b	D1000	OK	0.0926386	1.04192	3.49149	-3.65152	0.000260694	0.0122104	yes
XLOC_016802	XLOC_016802	FSIP1,GPR176,RP11-37C7.1.1	15:39892231-40213093	D-b	D1000	OK	2.33841	26.246	3.4885	-6.23348	4.56184e-10	1.14722e-07	yes
XLOC_005309	XLOC_005309	RP11-564C4.6.1,RP11-564C4.7.1	10:52415726-52420232	D-b	D1000	OK	0.110401	1.2102	3.45442	-4.43602	9.16358e-06	0.000735526	yes
XLOC_021052	XLOC_021052	SKAP1	17:46210801-46507594	D-b	D1000	OK	2.15924	23.2297	3.42737	-7.71343	1.22125e-14	6.39007e-12	yes
XLOC_003428	XLOC_003428	GBP2,GBP7	1:89571814-89641723	D-b	D1000	OK	2.46209	26.347	3.41969	-7.06293	1.63025e-12	6.29607e-10	yes
XLOC_003492	XLOC_003492	ARHGAP29	1:94614543-94740624	D-b	D1000	OK	4.72552	49.8919	3.40026	-8.3549	0	0	yes
XLOC_009200	XLOC_009200	FOSL1	11:65659489-65668044	D-b	D1000	OK	9.25897	97.283	3.39326	-7.55597	4.15223e-14	2.04095e-11	yes
XLOC_023533	XLOC_023533	PLA2G4C	19:48551099-48614109	D-b	D1000	OK	0.290065	3.04461	3.39181	-5.06393	4.10699e-07	4.8449e-05	yes
XLOC_034843	XLOC_034843	TSPAN5	4:99391517-99579780	D-b	D1000	OK	2.94548	30.4013	3.36756	-7.95538	1.77636e-15	1.06716e-12	yes
XLOC_033573	XLOC_033573	ANXA3	4:79472672-79531597	D-b	D1000	OK	29.4762	303.869	3.36582	-4.72545	2.29604e-06	0.00023025	yes
XLOC_036371	XLOC_036371	PCDHB6	5:140529682-140532868	D-b	D1000	OK	0.349213	3.5567	3.34836	-3.37645	0.000734267	0.0282902	yes
XLOC_011997	XLOC_011997	PHLDA1	12:76419226-76427712	D-b	D1000	OK	5.67637	57.5914	3.34281	-5.84723	4.9983e-09	1.01344e-06	yes
XLOC_013598	XLOC_013598	GAS6	13:114518602-114567046	D-b	D1000	OK	7.06794	71.498	3.33854	-4.15135	3.30526e-05	0.00216181	yes
XLOC_021891	XLOC_021891	LMAN1	18:56995054-57026503	D-b	D1000	OK	3.46347	34.8769	3.33198	-9.37131	0	0	yes
XLOC_050689	XLOC_050689	TLE1P1	X:64627963-64628565	D-b	D1000	OK	7.6773	75.6474	3.30062	-7.68926	1.4877e-14	7.72199e-12	yes
XLOC_014076	XLOC_014076	SAMD4A	14:55033814-55260033	D-b	D1000	OK	2.82819	27.8626	3.30038	-3.48996	0.000483086	0.0201049	yes
XLOC_014046	XLOC_014046	FRMD6	14:51921229-52197445	D-b	D1000	OK	4.96504	48.9035	3.30006	-3.32574	0.000881827	0.0327315	yes
XLOC_044787	XLOC_044787	SNAI2	8:49830248-49834299	D-b	D1000	OK	0.736125	7.21172	3.29232	-5.11383	3.15696e-07	3.84491e-05	yes
XLOC_033996	XLOC_033996	TLR2	4:154622651-154626851	D-b	D1000	OK	0.232933	2.21948	3.25223	-5.95457	2.60755e-09	5.56523e-07	yes
XLOC_033534	XLOC_033534	CXCL6,RP11-629B11.2.1	4:74702213-74714781	D-b	D1000	OK	0.231106	2.1995	3.25055	-4.27049	1.95045e-05	0.00139371	yes
XLOC_035282	XLOC_035282	DDX60	4:169137443-169239958	D-b	D1000	OK	0.772962	7.35268	3.2498	-5.14473	2.67904e-07	3.32992e-05	yes
XLOC_042480	XLOC_042480	RP11-797H7.1.1	7:64295657-64297260	D-b	D1000	OK	0.335482	3.14973	3.23092	-4.93294	8.10021e-07	8.92288e-05	yes
XLOC_042683	XLOC_042683	SAMD9	7:92728828-92747336	D-b	D1000	OK	0.638855	5.96654	3.22333	-6.76236	1.35763e-11	4.38236e-09	yes
XLOC_019211	XLOC_019211	RRAD	16:66955581-66959547	D-b	D1000	OK	1.22229	11.3359	3.21325	-4.84074	1.29359e-06	0.000137366	yes
XLOC_023340	XLOC_023340	ZNF781	19:38158649-38183216	D-b	D1000	OK	0.0731274	0.673968	3.2042	-3.79375	0.000148386	0.00761676	yes
XLOC_027038	XLOC_027038	SDPR	2:192699027-193060435	D-b	D1000	OK	0.571252	5.25659	3.20193	-6.53395	6.40594e-11	1.89227e-08	yes
XLOC_022554	XLOC_022554	RELB	19:45504694-45541452	D-b	D1000	OK	2.4439	22.396	3.19598	-4.5525	5.30125e-06	0.000471173	yes
XLOC_022104	XLOC_022104	ICAM1	19:10381516-10397291	D-b	D1000	OK	9.07692	82.7573	3.18861	-9.70373	0	0	yes
XLOC_033913	XLOC_033913	IL15	4:142557751-142655140	D-b	D1000	OK	0.942502	8.11429	3.1059	-3.71953	0.000199594	0.00974423	yes
XLOC_047468	XLOC_047468	TRAF1	9:123664670-123691451	D-b	D1000	OK	2.47439	21.2556	3.1027	-7.74325	9.76996e-15	5.28246e-12	yes
XLOC_022968	XLOC_022968	STAP2	19:4324040-4338847	D-b	D1000	OK	1.04875	8.92887	3.0898	-3.9967	6.42314e-05	0.00377146	yes
XLOC_033472	XLOC_033472	MT1P2	4:69242040-69242226	D-b	D1000	OK	76.4304	647.728	3.08317	-5.65063	1.59864e-08	2.8812e-06	yes
XLOC_023462	XLOC_023462	KCNN4	19:44270684-44285409	D-b	D1000	OK	1.93521	16.3416	3.07799	-7.29036	3.09086e-13	1.33694e-10	yes
XLOC_018139	XLOC_018139	MT1E	16:56659386-56661024	D-b	D1000	OK	30.173	253.207	3.06899	-6.87115	6.36868e-12	2.16628e-09	yes
XLOC_003495	XLOC_003495	F3	1:94994780-95007356	D-b	D1000	OK	9.39001	78.6939	3.06705	-7.48381	7.21645e-14	3.34441e-11	yes
XLOC_041631	XLOC_041631	FLNC	7:128470430-128550773	D-b	D1000	OK	4.72611	39.2302	3.05324	-7.91595	2.44249e-15	1.45389e-12	yes
XLOC_030190	XLOC_030190	KIAA1644	22:44639546-44708731	D-b	D1000	OK	1.47361	12.126	3.04067	-8.23318	2.22045e-16	1.44067e-13	yes
XLOC_001612	XLOC_001612	IFI16	1:158969757-159024945	D-b	D1000	OK	4.4369	36.1414	3.02603	-3.26525	0.00109367	0.0389675	yes
XLOC_041001	XLOC_041001	UPP1	7:48128224-48148330	D-b	D1000	OK	24.1098	193.834	3.00713	-5.86664	4.44707e-09	9.10204e-07	yes
XLOC_003589	XLOC_003589	GSTM3	1:110210643-110318050	D-b	D1000	OK	5.1211	39.8479	2.95998	-4.41139	1.02709e-05	0.000804828	yes
XLOC_003245	XLOC_003245	TACSTD2	1:59041098-59043166	D-b	D1000	OK	31.0884	239.59	2.94612	-9.98878	0	0	yes
XLOC_034965	XLOC_034965	ARSJ	4:114821439-114900883	D-b	D1000	OK	1.99174	15.2139	2.93329	-4.31881	1.56876e-05	0.00116725	yes
XLOC_022632	XLOC_022632	CCDC155	19:49891474-49921256	D-b	D1000	OK	0.446675	3.39839	2.92755	-5.38995	7.0478e-08	1.0684e-05	yes
XLOC_040176	XLOC_040176	RP13-44L19.2.1	6:96023058-96025326	D-b	D1000	OK	0.0944676	0.715602	2.92127	-3.3723	0.00074542	0.0286349	yes
XLOC_043889	XLOC_043889	RP11-594N15.3.1	8:79518186-79521940	D-b	D1000	OK	0.0654945	0.489635	2.90226	-3.53267	0.000411382	0.0176156	yes
XLOC_013180	XLOC_013180	RP11-81F11.3.1,STARD13	13:33677306-33924767	D-b	D1000	OK	1.07367	7.94198	2.88695	-3.99762	6.39818e-05	0.00376703	yes
XLOC_032347	XLOC_032347	RP11-553L6.5.1	3:114033347-114035026	D-b	D1000	OK	0.512349	3.68362	2.84593	-5.03023	4.89891e-07	5.65296e-05	yes
XLOC_018214	XLOC_018214	CTD-2258A20.4.1	16:66442426-66446038	D-b	D1000	OK	0.443026	3.18249	2.84469	-5.08332	3.70901e-07	4.42367e-05	yes
XLOC_036413	XLOC_036413	SH3RF2	5:145316141-145461354	D-b	D1000	OK	1.77189	12.6257	2.83301	-4.5434	5.53549e-06	0.000490737	yes
XLOC_018137	XLOC_018137	MT2A	16:56642110-56643409	D-b	D1000	OK	22.6478	160.983	2.82947	-5.68724	1.29108e-08	2.39337e-06	yes
XLOC_006042	XLOC_006042	SFTA1P	10:10826401-10836943	D-b	D1000	OK	7.63447	54.239	2.82873	-3.68295	0.00023055	0.0109989	yes
XLOC_041549	XLOC_041549	MET	7:116312247-116438440	D-b	D1000	OK	9.15798	64.8252	2.82345	-3.49497	0.000474123	0.0198111	yes
XLOC_042681	XLOC_042681	CDK6	7:92234234-92546501	D-b	D1000	OK	1.2788	8.9905	2.81361	-5.80122	6.58355e-09	1.29834e-06	yes
XLOC_043888	XLOC_043888	PKIA	8:79338337-79517502	D-b	D1000	OK	2.24534	15.6832	2.80422	-4.54336	5.53651e-06	0.000490737	yes
XLOC_010593	XLOC_010593	MSRB3	12:65672422-66036152	D-b	D1000	OK	2.62408	18.2975	2.80176	-5.77484	7.70282e-09	1.48742e-06	yes
XLOC_013580	XLOC_013580	LINC00346	13:111521577-111522162	D-b	D1000	OK	0.503611	3.4933	2.79421	-3.20723	0.00134018	0.0451783	yes
XLOC_034247	XLOC_034247	AC092535.1,SPON2	4:1160719-1202750	D-b	D1000	OK	0.452179	3.1194	2.78631	-3.24429	0.00117744	0.0411166	yes
XLOC_030311	XLOC_030311	IRAK2	3:10206548-10285427	D-b	D1000	OK	3.21489	22.1639	2.78538	-7.60862	2.77556e-14	1.396e-11	yes
XLOC_044996	XLOC_044996	HEY1	8:80676244-80680098	D-b	D1000	OK	0.645326	4.41925	2.7757	-4.16856	3.06537e-05	0.00203569	yes
XLOC_003658	XLOC_003658	NGF	1:115825654-115910693	D-b	D1000	OK	0.627953	4.27806	2.76823	-3.56317	0.000366407	0.0161872	yes
XLOC_002775	XLOC_002775	ECE1	1:21543739-21671997	D-b	D1000	OK	28.1636	190.442	2.75745	-3.85167	0.000117317	0.0062494	yes
XLOC_023626	XLOC_023626	ZNF350	19:52467593-52490079	D-b	D1000	OK	0.316232	2.12601	2.74909	-4.02419	5.71718e-05	0.00342198	yes
XLOC_047051	XLOC_047051	PGM5P1	9:68726628-68809906	D-b	D1000	OK	0.146278	0.97872	2.74219	-3.40773	0.000655051	0.0258994	yes
XLOC_022895	XLOC_022895	SHC2	19:416586-460996	D-b	D1000	OK	0.477082	3.1518	2.72387	-4.72244	2.33035e-06	0.00023297	yes
XLOC_045364	XLOC_045364	KCNQ3	8:133139192-133493200	D-b	D1000	OK	0.626998	4.11741	2.7152	-4.28803	1.80261e-05	0.00130611	yes
XLOC_039885	XLOC_039885	RP5-1120P11.1.1	6:43963459-44045689	D-b	D1000	OK	0.610718	3.94807	2.69257	-3.26028	0.00111301	0.0394829	yes
XLOC_005862	XLOC_005862	GRK5,RP11-567J24.4.1	10:120967100-121215131	D-b	D1000	OK	1.5783	10.1513	2.68523	-4.71922	2.36748e-06	0.000236318	yes
XLOC_034530	XLOC_034530	OCIAD2	4:48887035-48908954	D-b	D1000	OK	37.4762	240.514	2.68208	-5.219	1.79891e-07	2.37229e-05	yes
XLOC_042612	XLOC_042612	AC090421.1.1	7:77286976-77325582	D-b	D1000	OK	13.0588	82.5404	2.66007	-4.99251	5.95991e-07	6.76033e-05	yes
XLOC_035886	XLOC_035886	RP11-428C6.1.1	5:72921982-73237818	D-b	D1000	OK	1.84241	11.4839	2.63995	-3.37833	0.000729269	0.0281311	yes
XLOC_043135	XLOC_043135	AC093673.5.1	7:143076784-143077588	D-b	D1000	OK	3.06909	19.1055	2.6381	-5.24684	1.5473e-07	2.0915e-05	yes
XLOC_044929	XLOC_044929	RP11-102F4.3.1	8:70579283-70582549	D-b	D1000	OK	0.151107	0.929653	2.62112	-3.84415	0.000120973	0.00641779	yes
XLOC_005792	XLOC_005792	DUSP5	10:112257595-112271302	D-b	D1000	OK	7.28699	44.5191	2.61103	-6.85233	7.26552e-12	2.4299e-09	yes
XLOC_019989	XLOC_019989	CNTNAP1	17:40834631-40852010	D-b	D1000	OK	1.70597	10.3255	2.59755	-6.90701	4.9496e-12	1.72656e-09	yes
XLOC_044280	XLOC_044280	LY6K	8:143781528-143808391	D-b	D1000	OK	7.01077	42.2516	2.59136	-3.26145	0.00110843	0.0393817	yes
XLOC_014859	XLOC_014859	RP11-434O22.1.1	14:35209541-35210039	D-b	D1000	OK	11.163	67.2638	2.5911	-6.04948	1.45312e-09	3.28506e-07	yes
XLOC_001685	XLOC_001685	UAP1	1:162531320-162569627	D-b	D1000	OK	20.4748	120.766	2.56029	-6.18837	6.07909e-10	1.49403e-07	yes
XLOC_020274	XLOC_020274	SOX9	17:70067182-70216859	D-b	D1000	OK	1.86122	10.8934	2.54914	-5.70335	1.17473e-08	2.20923e-06	yes
XLOC_021553	XLOC_021553	LIPG	18:47088426-47119278	D-b	D1000	OK	0.212966	1.2425	2.54455	-4.42831	9.49735e-06	0.000757011	yes
XLOC_032644	XLOC_032644	GPR87	3:150803483-151176497	D-b	D1000	OK	3.72314	21.7218	2.54455	-3.90205	9.53806e-05	0.00529383	yes
XLOC_044904	XLOC_044904	MYBL1	8:67474413-67526482	D-b	D1000	OK	4.1825	24.0117	2.5213	-3.71786	0.000200918	0.00978675	yes
XLOC_041151	XLOC_041151	ZNF273	7:64330549-64391344	D-b	D1000	OK	1.31217	7.50952	2.51677	-3.3415	0.000833259	0.031323	yes
XLOC_002113	XLOC_002113	G0S2	1:209834708-209908295	D-b	D1000	OK	9.48759	54.0736	2.51081	-5.59235	2.2402e-08	3.90721e-06	yes
XLOC_042625	XLOC_042625	SEMA3C	7:80371853-80551675	D-b	D1000	OK	16.749	95.1465	2.50608	-3.97117	7.1522e-05	0.0041396	yes
XLOC_026453	XLOC_026453	FHL2	2:105974168-106054960	D-b	D1000	OK	29.6792	168.531	2.50549	-6.31745	2.65917e-10	6.929e-08	yes
XLOC_008610	XLOC_008610	PRKCDBP	11:6340175-6341877	D-b	D1000	OK	3.22423	18.2405	2.50012	-5.16053	2.46246e-07	3.10835e-05	yes
XLOC_041505	XLOC_041505	RP5-884M6.1.1	7:106415456-106436010	D-b	D1000	OK	2.29111	12.9562	2.49953	-3.34074	0.000835562	0.0313732	yes
XLOC_038658	XLOC_038658	C6orf141	6:49518112-49529620	D-b	D1000	OK	4.0601	22.7948	2.48912	-3.63951	0.000273159	0.0127092	yes
XLOC_045733	XLOC_045733	DNAJB5	9:34989637-34998897	D-b	D1000	OK	3.75917	20.8465	2.47132	-4.28554	1.82295e-05	0.0013129	yes
XLOC_002769	XLOC_002769	SH2D5	1:21046224-21059330	D-b	D1000	OK	2.42108	13.4179	2.47044	-4.41201	1.02415e-05	0.000803496	yes
XLOC_035400	XLOC_035400	PDLIM3	4:186422902-186456766	D-b	D1000	OK	1.2751	7.04699	2.46639	-3.32372	0.000888267	0.0328953	yes
XLOC_016216	XLOC_016216	SMAD3	15:67356100-67487533	D-b	D1000	OK	12.607	69.6701	2.46632	-3.57617	0.000348668	0.0155053	yes
XLOC_021530	XLOC_021530	FHOD3	18:33877701-34360018	D-b	D1000	OK	3.3204	18.3346	2.46514	-6.19923	5.67395e-10	1.41049e-07	yes
XLOC_030632	XLOC_030632	MANF	3:51422477-51426828	D-b	D1000	OK	63.0456	343.296	2.44499	-5.67173	1.41362e-08	2.56915e-06	yes
XLOC_023004	XLOC_023004	CD70	19:6583134-6591163	D-b	D1000	OK	4.6795	25.4711	2.44444	-4.679	2.88283e-06	0.00027917	yes
XLOC_035338	XLOC_035338	VEGFC	4:177590771-177713881	D-b	D1000	OK	2.04025	11.104	2.44426	-5.25557	1.47569e-07	1.99887e-05	yes
XLOC_021672	XLOC_021672	LPIN2	18:2916991-3013313	D-b	D1000	OK	5.76397	31.2027	2.43654	-7.96884	1.55431e-15	9.69682e-13	yes
XLOC_037701	XLOC_037701	HBEGF	5:139712427-139726216	D-b	D1000	OK	3.61157	19.5078	2.43335	-6.00827	1.87513e-09	4.17475e-07	yes
XLOC_006803	XLOC_006803	ITPRIP	10:106071893-106098162	D-b	D1000	OK	1.9546	10.3596	2.40602	-6.18922	6.04644e-10	1.49166e-07	yes
XLOC_008422	XLOC_008422	ADAMTS15	11:130318868-130346532	D-b	D1000	OK	0.404007	2.12618	2.39581	-5.07939	3.78641e-07	4.49945e-05	yes
XLOC_031317	XLOC_031317	TIPARP	3:156389650-156424559	D-b	D1000	OK	9.25643	48.714	2.39581	-5.98457	2.16957e-09	4.72369e-07	yes
XLOC_022604	XLOC_022604	EMP3	19:48828628-48833810	D-b	D1000	OK	13.0573	68.6626	2.39467	-6.14233	8.13204e-10	1.93268e-07	yes
XLOC_025219	XLOC_025219	AC007283.5.1	2:202031687-202032269	D-b	D1000	OK	3.80918	19.8805	2.3838	-4.49989	6.79876e-06	0.000581948	yes
XLOC_006290	XLOC_006290	C10orf10	10:45306471-45490172	D-b	D1000	OK	0.993689	5.14756	2.37302	-3.25221	0.00114513	0.0402291	yes
XLOC_000396	XLOC_000396	TRNP1	1:27320197-27327147	D-b	D1000	OK	17.5682	90.2225	2.36052	-5.224	1.75103e-07	2.32809e-05	yes
XLOC_030541	XLOC_030541	RP4-555D20.2.1	3:44158790-44163857	D-b	D1000	OK	0.743387	3.77196	2.34313	-5.04957	4.42799e-07	5.18587e-05	yes
XLOC_047047	XLOC_047047	RP11-764K9.1.1	9:68397877-68401759	D-b	D1000	OK	0.161641	0.815237	2.33442	-3.38836	0.000703127	0.027416	yes
XLOC_023825	XLOC_023825	RP11-320M2.1.1	2:10588819-10591453	D-b	D1000	OK	0.492148	2.45124	2.31635	-3.18725	0.00143634	0.047523	yes
XLOC_002507	XLOC_002507	LINC00115	1:761585-762902	D-b	D1000	OK	0.496893	2.4596	2.30742	-3.20996	0.00132754	0.0449313	yes
XLOC_029619	XLOC_029619	APOBEC3B	22:39378351-39394214	D-b	D1000	OK	2.78918	13.7314	2.29957	-4.73922	2.14542e-06	0.000216484	yes
XLOC_030746	XLOC_030746	MITF	3:69788585-70017488	D-b	D1000	OK	3.00962	14.7257	2.29069	-4.66094	3.14772e-06	0.000301225	yes
XLOC_023702	XLOC_023702	PTPRH	19:55692617-55720874	D-b	D1000	OK	0.979097	4.78822	2.28997	-5.27864	1.30145e-07	1.79662e-05	yes
XLOC_010228	XLOC_010228	RP11-467L13.5.1	12:31907650-31908055	D-b	D1000	OK	2.84871	13.7573	2.27182	-3.71818	0.000200662	0.00978675	yes
XLOC_027610	XLOC_027610	RIN2	20:19867164-19983101	D-b	D1000	OK	6.24732	30.1524	2.27097	-5.21092	1.87907e-07	2.46299e-05	yes
XLOC_012098	XLOC_012098	FGD6	12:95470524-95611258	D-b	D1000	OK	8.58992	41.0698	2.25736	-5.31664	1.05703e-07	1.49742e-05	yes
XLOC_031395	XLOC_031395	CLDN11	3:170136652-170578169	D-b	D1000	OK	0.752669	3.59282	2.25503	-3.41962	0.000627096	0.0250383	yes
XLOC_045897	XLOC_045897	RP11-111F5.2.1	9:46577619-46578220	D-b	D1000	OK	0.883732	4.21501	2.25386	-3.23204	0.00122911	0.0423288	yes
XLOC_018306	XLOC_018306	CALB2	16:71392615-71424341	D-b	D1000	OK	0.736443	3.50334	2.25009	-3.55578	0.000376853	0.0165098	yes
XLOC_017374	XLOC_017374	MFGE8	15:89441915-89456642	D-b	D1000	OK	21.6639	102.892	2.24776	-4.32206	1.54583e-05	0.00115549	yes
XLOC_003934	XLOC_003934	S100A2	1:153533583-153540366	D-b	D1000	OK	11.1439	52.8563	2.24583	-3.72247	0.000197282	0.00964586	yes
XLOC_003831	XLOC_003831	FAM72C	1:149438749-149459549	D-b	D1000	OK	4.01755	19.0341	2.2442	-5.12834	2.92312e-07	3.59882e-05	yes
XLOC_000030	XLOC_000030	RP11-465B22.3.1	1:995113-1004735	D-b	D1000	OK	7.48699	35.4103	2.24171	-3.67523	0.000237638	0.0112955	yes
XLOC_032402	XLOC_032402	ITGB5	3:124480794-124606674	D-b	D1000	OK	30.1886	142.511	2.239	-3.56257	0.000367244	0.0161872	yes
XLOC_034030	XLOC_034030	GLRB	4:157997208-158093242	D-b	D1000	OK	1.63772	7.71273	2.23556	-3.24353	0.00118058	0.0411819	yes
XLOC_045740	XLOC_045740	RUSC2	9:35490123-35563896	D-b	D1000	OK	5.59717	26.3168	2.23321	-6.49713	8.18683e-11	2.35034e-08	yes
XLOC_034297	XLOC_034297	EVC2	4:5544498-5711275	D-b	D1000	OK	1.15061	5.39952	2.23044	-3.17779	0.00148404	0.0487392	yes
XLOC_001136	XLOC_001136	GPSM2	1:109358519-109506111	D-b	D1000	OK	17.4185	81.5047	2.22627	-3.80651	0.000140944	0.00732753	yes
XLOC_032594	XLOC_032594	RP11-274H2.5.1	3:145777371-145779466	D-b	D1000	OK	0.498941	2.3066	2.20883	-3.97837	6.93883e-05	0.00404134	yes
XLOC_035441	XLOC_035441	CTD-2228K2.7.1	5:473424-524447	D-b	D1000	OK	6.50538	30.013	2.20588	-6.27466	3.50397e-10	8.98594e-08	yes
XLOC_005477	XLOC_005477	VCL	10:75757871-75879918	D-b	D1000	OK	16.9722	78.2783	2.20544	-3.56529	0.000363452	0.0160966	yes
XLOC_045109	XLOC_045109	GEM	8:95261480-95274578	D-b	D1000	OK	3.17173	14.5273	2.19542	-4.09431	4.23436e-05	0.00266991	yes
XLOC_031831	XLOC_031831	SUSD5	3:33191536-33260707	D-b	D1000	OK	1.38262	6.32882	2.19453	-4.61432	3.94377e-06	0.000364501	yes
XLOC_018835	XLOC_018835	NUPR1	16:28548605-28550495	D-b	D1000	OK	5.96253	27.2468	2.19209	-3.58856	0.000332513	0.0149613	yes
XLOC_021175	XLOC_021175	RP11-371B4.2.1	17:58511083-58511573	D-b	D1000	OK	2.61372	11.9239	2.18968	-3.83734	0.000124374	0.00656602	yes
XLOC_005318	XLOC_005318	DKK1	10:54074055-54077802	D-b	D1000	OK	16.4959	75.0358	2.18547	-4.73755	2.16316e-06	0.000217935	yes
XLOC_012201	XLOC_012201	RP11-412D9.4.1	12:107347806-107349275	D-b	D1000	OK	0.449538	2.03018	2.1751	-3.39395	0.000688929	0.0269434	yes
XLOC_025827	XLOC_025827	AC074091.13.1	2:27928652-27938599	D-b	D1000	OK	0.179139	0.801978	2.16248	-3.24785	0.00116279	0.0406707	yes
XLOC_003542	XLOC_003542	RP11-556K13.1.1	1:102251891-102254059	D-b	D1000	OK	23.6884	105.663	2.15721	-5.92528	3.11757e-09	6.54609e-07	yes
XLOC_021611	XLOC_021611	SERPINB5	18:61143993-61172318	D-b	D1000	OK	2.27323	9.97971	2.13426	-3.66297	0.000249303	0.0117909	yes
XLOC_023459	XLOC_023459	PLAUR	19:44150270-44174502	D-b	D1000	OK	8.76975	38.4357	2.13184	-5.16594	2.39237e-07	3.03167e-05	yes
XLOC_016836	XLOC_016836	LTK	15:41795782-41806085	D-b	D1000	OK	0.720049	3.12822	2.11918	-3.3581	0.000784798	0.0298297	yes
XLOC_036066	XLOC_036066	RGMB	5:98104353-98134347	D-b	D1000	OK	3.27295	14.1862	2.11582	-4.44403	8.82903e-06	0.000719316	yes
XLOC_040703	XLOC_040703	FSCN1	7:5632438-5646286	D-b	D1000	OK	18.2845	78.8821	2.10908	-4.35929	1.30482e-05	0.00100189	yes
XLOC_041272	XLOC_041272	ZP3	7:76018650-76071388	D-b	D1000	OK	10.6646	45.8758	2.1049	-4.83586	1.32573e-06	0.000140549	yes
XLOC_044077	XLOC_044077	CTHRC1	8:104383742-104395225	D-b	D1000	OK	10.717	45.766	2.09438	-3.66002	0.000252198	0.0118831	yes
XLOC_043978	XLOC_043978	RP3-388N13.2.1	8:94861788-94862303	D-b	D1000	OK	3.69792	15.7236	2.08815	-4.06883	4.725e-05	0.00292247	yes
XLOC_000930	XLOC_000930	DNAJB4,GIPC2	1:78444858-78604133	D-b	D1000	OK	12.7108	53.9699	2.0861	-3.30402	0.000953082	0.0347404	yes
XLOC_006488	XLOC_006488	LRRC20	10:72058728-72142382	D-b	D1000	OK	9.39288	39.7592	2.08165	-5.34858	8.86447e-08	1.29537e-05	yes
XLOC_011610	XLOC_011610	AMIGO2	12:47469489-47630443	D-b	D1000	OK	9.4487	39.9771	2.08099	-5.02438	5.05066e-07	5.81023e-05	yes
XLOC_023824	XLOC_023824	HPCAL1	2:10443014-10567743	D-b	D1000	OK	22.1074	92.9028	2.07119	-5.36848	7.94047e-08	1.17356e-05	yes
XLOC_006271	XLOC_006271	RASGEF1A	10:43689982-43762367	D-b	D1000	OK	1.62765	6.83742	2.07066	-3.44799	0.000564769	0.0229164	yes
XLOC_031927	XLOC_031927	CDCP1	3:45123769-45187914	D-b	D1000	OK	23.847	100.096	2.0695	-5.25874	1.45043e-07	1.96876e-05	yes
XLOC_035322	XLOC_035322	FBXO8	4:175157808-175254531	D-b	D1000	OK	4.44961	18.5337	2.0584	-3.53938	0.000401072	0.0173364	yes
XLOC_030115	XLOC_030115	PDGFB	22:39619363-39640756	D-b	D1000	OK	3.82804	15.9019	2.05452	-3.57944	0.000344333	0.015386	yes
XLOC_004997	XLOC_004997	CAMK1D	10:12391480-12877545	D-b	D1000	OK	4.06416	16.8544	2.0521	-3.98982	6.61225e-05	0.00387199	yes
XLOC_044834	XLOC_044834	SDR16C5	8:57212568-57233335	D-b	D1000	OK	3.57712	14.7296	2.04185	-4.1929	2.75412e-05	0.0018697	yes
XLOC_012128	XLOC_012128	SLC9A7P1	12:98847612-98850923	D-b	D1000	OK	0.292525	1.20382	2.04099	-3.6015	0.000316389	0.0143351	yes
XLOC_036367	XLOC_036367	PCDHB2	5:140474226-140476962	D-b	D1000	OK	1.28262	5.23641	2.02948	-4.53442	5.77612e-06	0.000508431	yes
XLOC_042476	XLOC_042476	ZNF680	7:63980261-64023484	D-b	D1000	OK	3.90668	15.9346	2.02815	-3.20807	0.00133628	0.0451095	yes
XLOC_000207	XLOC_000207	EFHD2	1:15736390-15756839	D-b	D1000	OK	40.9374	166.611	2.02499	-6.73028	1.69336e-11	5.30765e-09	yes
XLOC_016227	XLOC_016227	CORO2B	15:68871307-69020145	D-b	D1000	OK	0.554777	2.25687	2.02434	-3.73142	0.000190403	0.00939922	yes
XLOC_021521	XLOC_021521	DTNA	18:32073253-32471808	D-b	D1000	OK	2.54318	10.315	2.02003	-3.54018	0.000399856	0.0173244	yes
XLOC_012095	XLOC_012095	TMCC3	12:94960899-95044338	D-b	D1000	OK	1.99911	8.09718	2.01807	-4.70441	2.54604e-06	0.000249913	yes
XLOC_010391	XLOC_010391	RP11-1100L3.4.1	12:52294348-52295120	D-b	D1000	OK	1.94418	7.86998	2.0172	-3.83119	0.000127526	0.00669969	yes
XLOC_021407	XLOC_021407	MYL12A	18:3247527-3256234	D-b	D1000	OK	135.299	541.208	2.00004	-7.02006	2.21778e-12	8.12961e-10	yes
XLOC_038512	XLOC_038512	PPARD	6:35310334-35395968	D-b	D1000	OK	10.1195	40.3824	1.99659	-5.72629	1.02654e-08	1.94748e-06	yes
XLOC_040322	XLOC_040322	MAN1A1	6:119498373-119670926	D-b	D1000	OK	0.960529	3.82886	1.99501	-4.50178	6.73871e-06	0.000578335	yes
XLOC_004847	XLOC_004847	SMYD3	1:245912641-246670614	D-b	D1000	OK	10.3686	40.9346	1.9811	-3.33565	0.000851015	0.0318234	yes
XLOC_030327	XLOC_030327	PPARG	3:12328866-12475855	D-b	D1000	OK	6.71557	26.4215	1.97613	-4.01106	6.04472e-05	0.00359811	yes
XLOC_015131	XLOC_015131	ZFP36L1	14:69254376-69263190	D-b	D1000	OK	26.9694	105.433	1.96693	-3.31821	0.000905951	0.0333977	yes
XLOC_041548	XLOC_041548	CAV1	7:116164838-116201233	D-b	D1000	OK	15.2864	59.6445	1.96414	-4.49075	7.09719e-06	0.000601148	yes
XLOC_029596	XLOC_029596	LGALS1	22:38071614-38075813	D-b	D1000	OK	169.036	656.166	1.95673	-6.11177	9.85303e-10	2.28316e-07	yes
XLOC_013558	XLOC_013558	EFNB2	13:107142092-107187462	D-b	D1000	OK	0.377497	1.46151	1.95293	-3.39888	0.000676616	0.02659	yes
XLOC_030424	XLOC_030424	RP11-1024P17.1.1	3:30739152-30741068	D-b	D1000	OK	0.390529	1.50521	1.94646	-3.17915	0.00147707	0.0486473	yes
XLOC_007769	XLOC_007769	CCDC85B	11:65657874-65659105	D-b	D1000	OK	34.8981	134.433	1.94567	-6.35442	2.09208e-10	5.60902e-08	yes
XLOC_006436	XLOC_006436	RP11-386C23.1.1	10:65928714-65930611	D-b	D1000	OK	4.60383	17.7183	1.94434	-4.95294	7.31012e-07	8.1215e-05	yes
XLOC_021233	XLOC_021233	WIPI1	17:66255322-66453653	D-b	D1000	OK	4.53174	17.428	1.94327	-3.78245	0.000155294	0.00792123	yes
XLOC_041945	XLOC_041945	INSIG1	7:155089485-155101945	D-b	D1000	OK	11.9854	46.0413	1.94165	-3.35794	0.000785267	0.02983	yes
XLOC_012349	XLOC_012349	OASL	12:121458120-121477045	D-b	D1000	OK	2.47803	9.51698	1.94131	-3.24638	0.00116882	0.0408597	yes
XLOC_042502	XLOC_042502	GS1-124K5.11.1	7:65976542-66010053	D-b	D1000	OK	0.526885	2.02149	1.93986	-4.06495	4.80425e-05	0.0029602	yes
XLOC_030640	XLOC_030640	PARP3	3:51976360-51982883	D-b	D1000	OK	7.48603	28.5925	1.93336	-3.35301	0.000799367	0.030277	yes
XLOC_033833	XLOC_033833	AC021205.1,FGF2	4:123747862-123844123	D-b	D1000	OK	2.23202	8.51757	1.93209	-4.56505	4.99377e-06	0.000449384	yes
XLOC_031268	XLOC_031268	RP11-145F16.2.1	3:150181244-150184218	D-b	D1000	OK	1.26577	4.77951	1.91684	-4.36533	1.26932e-05	0.000978099	yes
XLOC_003173	XLOC_003173	RAB3B	1:52373627-52456436	D-b	D1000	OK	3.63883	13.6144	1.90358	-5.37792	7.53532e-08	1.12911e-05	yes
XLOC_043165	XLOC_043165	PDIA4	7:148700153-148725733	D-b	D1000	OK	62.1716	232.522	1.90304	-4.71071	2.46853e-06	0.000245272	yes
XLOC_010191	XLOC_010191	ARNTL2	12:27485786-27599558	D-b	D1000	OK	5.84576	21.7744	1.89717	-3.88294	0.000103203	0.00563638	yes
XLOC_042927	XLOC_042927	FAM3C	7:120988904-121036418	D-b	D1000	OK	16.0749	59.7011	1.89295	-5.54624	2.91878e-08	4.93167e-06	yes
XLOC_009201	XLOC_009201	C11orf68	11:65684278-65686588	D-b	D1000	OK	18.8983	70.1312	1.8918	-5.4616	4.71852e-08	7.49659e-06	yes
XLOC_006730	XLOC_006730	LOXL4	10:100007446-100028007	D-b	D1000	OK	0.78484	2.90989	1.89049	-3.82543	0.000130543	0.00684224	yes
XLOC_034113	XLOC_034113	SAP30	4:174291119-174298683	D-b	D1000	OK	2.88399	10.6785	1.88857	-4.11083	3.94241e-05	0.00251274	yes
XLOC_019238	XLOC_019238	PSMB10	16:67968404-67970990	D-b	D1000	OK	4.6396	17.036	1.87651	-4.48109	7.42621e-06	0.000624128	yes
XLOC_019582	XLOC_019582	CHRNB1	17:7348379-7361026	D-b	D1000	OK	8.28067	30.3839	1.87549	-4.6834	2.82162e-06	0.000273651	yes
XLOC_026242	XLOC_026242	CAPG	2:85621345-85645555	D-b	D1000	OK	18.4439	67.5846	1.87355	-3.60784	0.000308752	0.0140578	yes
XLOC_005380	XLOC_005380	RPL12P8	10:69634089-69634669	D-b	D1000	OK	5.18402	18.8415	1.86177	-3.87843	0.000105131	0.00572241	yes
XLOC_021883	XLOC_021883	ATP8B1	18:55313657-55470327	D-b	D1000	OK	3.77208	13.7015	1.8609	-5.0389	4.68222e-07	5.43455e-05	yes
XLOC_035225	XLOC_035225	CTSO	4:156845269-156875069	D-b	D1000	OK	1.96326	7.11874	1.85837	-4.50951	6.49786e-06	0.000560524	yes
XLOC_030692	XLOC_030692	FLNB	3:57994126-58157982	D-b	D1000	OK	19.7141	71.4825	1.85836	-5.82118	5.84337e-09	1.17015e-06	yes
XLOC_041819	XLOC_041819	ZYX	7:143078172-143220542	D-b	D1000	OK	23.3678	84.6782	1.85747	-3.17979	0.00147381	0.0485648	yes
XLOC_000549	XLOC_000549	RP11-334L9.1.1	1:39174625-39176564	D-b	D1000	OK	9.60769	34.7864	1.85626	-5.32161	1.02852e-07	1.46665e-05	yes
XLOC_021425	XLOC_021425	RAB12	18:8609442-8639380	D-b	D1000	OK	21.1455	76.2691	1.85075	-6.17187	6.74882e-10	1.64615e-07	yes
XLOC_016371	XLOC_016371	RP11-81A1.3.1	15:80236839-80237919	D-b	D1000	OK	2.21806	7.99413	1.84964	-3.84352	0.000121282	0.00642367	yes
XLOC_011856	XLOC_011856	RP11-620J15.3.1	12:58325310-58329958	D-b	D1000	OK	10.3268	37.1725	1.84784	-3.39445	0.000687676	0.0269106	yes
XLOC_005821	XLOC_005821	ADRB1	10:115803805-115806667	D-b	D1000	OK	0.4519	1.61979	1.84174	-3.40274	0.000667145	0.0262656	yes
XLOC_003248	XLOC_003248	JUN	1:59246464-59249785	D-b	D1000	OK	11.7476	42.0949	1.84128	-5.51959	3.39798e-08	5.63855e-06	yes
XLOC_038155	XLOC_038155	CD83	6:14117871-14137149	D-b	D1000	OK	3.02038	10.8089	1.83941	-4.61755	3.8829e-06	0.000359387	yes
XLOC_022371	XLOC_022371	LSR	19:35739558-35758865	D-b	D1000	OK	34.3094	122.158	1.83207	-5.4656	4.6134e-08	7.35626e-06	yes
XLOC_047517	XLOC_047517	HSPA5	9:127997131-128003622	D-b	D1000	OK	224.579	794.266	1.8224	-4.79576	1.62056e-06	0.000167964	yes
XLOC_015466	XLOC_015466	AHNAK2	14:105403580-105444694	D-b	D1000	OK	12.1551	42.9856	1.82229	-3.41553	0.000636574	0.0253675	yes
XLOC_021551	XLOC_021551	CTIF	18:46065416-46389588	D-b	D1000	OK	2.91573	10.3112	1.82229	-4.86256	1.15877e-06	0.00012427	yes
XLOC_034062	XLOC_034062	RP11-39C10.1.1	4:164445449-165305202	D-b	D1000	OK	6.97254	24.5361	1.81515	-3.99703	6.41409e-05	0.00376955	yes
XLOC_041270	XLOC_041270	HSPB1	7:75931860-75933612	D-b	D1000	OK	120.895	424.382	1.81161	-5.46556	4.61453e-08	7.35626e-06	yes
XLOC_022099	XLOC_022099	C19orf66	19:10196805-10213425	D-b	D1000	OK	2.66658	9.32196	1.80564	-4.06204	4.86453e-05	0.0029945	yes
XLOC_035782	XLOC_035782	ZSWIM6	5:60628099-60841997	D-b	D1000	OK	5.89643	20.5575	1.80175	-5.55523	2.77254e-08	4.70911e-06	yes
XLOC_000234	XLOC_000234	RP4-798A10.7.1	1:16841139-16842249	D-b	D1000	OK	1.55166	5.39887	1.79885	-3.38377	0.00071497	0.0277444	yes
XLOC_031222	XLOC_031222	CHST2	3:142838172-142841800	D-b	D1000	OK	0.940761	3.24007	1.78413	-3.97516	7.03325e-05	0.00408588	yes
XLOC_035725	XLOC_035725	ITGA2	5:51971026-52390609	D-b	D1000	OK	7.0729	24.33	1.78236	-4.88642	1.02685e-06	0.000111226	yes
XLOC_021345	XLOC_021345	NPTX1	17:78440632-78450404	D-b	D1000	OK	1.01732	3.49912	1.78221	-3.53253	0.000411598	0.0176156	yes
XLOC_050347	XLOC_050347	FAM3C2	X:23093874-23094884	D-b	D1000	OK	27.3752	94.0251	1.78018	-5.05774	4.2425e-07	4.98662e-05	yes
XLOC_038493	XLOC_038493	HMGA1	6:34204576-34214008	D-b	D1000	OK	135.381	458.038	1.75845	-5.6944	1.23804e-08	2.30823e-06	yes
XLOC_050971	XLOC_050971	RNF128	X:105937023-106040223	D-b	D1000	OK	1.58806	5.34732	1.75155	-3.94403	8.01228e-05	0.00457215	yes
XLOC_021950	XLOC_021950	FSTL3	19:676388-683392	D-b	D1000	OK	8.05409	27.1178	1.75145	-5.14815	2.63063e-07	3.28232e-05	yes
XLOC_035380	XLOC_035380	RP11-162O12.2.1	4:185220281-185220800	D-b	D1000	OK	7.8874	26.4149	1.74373	-3.79982	0.0001448	0.00747406	yes
XLOC_024472	XLOC_024472	AC009237.1	2:96194602-96198143	D-b	D1000	OK	0.686797	2.29911	1.74312	-3.57752	0.000346865	0.0154463	yes
XLOC_021214	XLOC_021214	SMURF2	17:62540734-62658386	D-b	D1000	OK	9.40381	31.4582	1.74212	-5.66872	1.43866e-08	2.60735e-06	yes
XLOC_042691	XLOC_042691	AC006378.3.1,BET1	7:93592073-93640425	D-b	D1000	OK	14.1449	47.2749	1.74079	-4.53936	5.64264e-06	0.000498103	yes
XLOC_034079	XLOC_034079	MSMO1	4:166248774-166264312	D-b	D1000	OK	23.6677	78.7291	1.73397	-3.75405	0.000173999	0.00869082	yes
XLOC_037500	XLOC_037500	FEM1C	5:114856607-114880591	D-b	D1000	OK	5.18519	17.2159	1.73127	-5.47159	4.46025e-08	7.14544e-06	yes
XLOC_041235	XLOC_041235	LIMK1	7:73497262-73536855	D-b	D1000	OK	15.5177	51.2717	1.72424	-4.49632	6.91384e-06	0.000589466	yes
XLOC_042693	XLOC_042693	SGCE	7:94214541-94285521	D-b	D1000	OK	35.322	116.057	1.71619	-3.92326	8.73586e-05	0.00493299	yes
XLOC_001317	XLOC_001317	ANKRD34A	1:145470507-145475646	D-b	D1000	OK	0.735277	2.40581	1.71016	-3.53775	0.000403557	0.0173977	yes
XLOC_024531	XLOC_024531	AC005035.1	2:102508954-102511150	D-b	D1000	OK	5.71438	18.669	1.70797	-4.66433	3.09617e-06	0.000297169	yes
XLOC_035994	XLOC_035994	RASA1	5:86563704-86708836	D-b	D1000	OK	14.8789	48.5418	1.70596	-4.69147	2.71244e-06	0.000264247	yes
XLOC_028038	XLOC_028038	ABHD16B	20:62492565-62494341	D-b	D1000	OK	1.45373	4.72857	1.70164	-3.60328	0.000314223	0.014247	yes
XLOC_050867	XLOC_050867	CALM1P1	X:94754602-94755032	D-b	D1000	OK	8.76272	28.4922	1.70112	-3.50293	0.000460178	0.01933	yes
XLOC_023636	XLOC_023636	ZNF83	19:53115619-53193741	D-b	D1000	OK	7.31114	23.747	1.69957	-4.11876	3.80915e-05	0.00244215	yes
XLOC_001005	XLOC_001005	HSP90B3P	1:92100567-92109633	D-b	D1000	OK	18.5498	60.064	1.6951	-5.25963	1.44349e-07	1.96345e-05	yes
XLOC_013150	XLOC_013150	CYP51P2	13:29296522-29298158	D-b	D1000	OK	11.7944	37.9991	1.68786	-4.84343	1.27615e-06	0.000135736	yes
XLOC_016568	XLOC_016568	HSP90B2P	15:99791566-99930934	D-b	D1000	OK	22.3354	71.4667	1.67794	-5.08805	3.61766e-07	4.33866e-05	yes
XLOC_047299	XLOC_047299	TBC1D2	9:100961310-101017915	D-b	D1000	OK	4.87625	15.5122	1.66956	-3.61179	0.000304096	0.0138946	yes
XLOC_032688	XLOC_032688	SSR3	3:156257928-156272973	D-b	D1000	OK	51.4387	163.25	1.66616	-3.41158	0.000645865	0.0256457	yes
XLOC_042549	XLOC_042549	BCL7B	7:72950685-72972332	D-b	D1000	OK	24.3062	77.1386	1.66613	-4.15835	3.2055e-05	0.00210719	yes
XLOC_039660	XLOC_039660	PPP1R18	6:30644165-30655672	D-b	D1000	OK	13.9682	44.3097	1.66548	-3.50277	0.000460455	0.01933	yes
XLOC_028412	XLOC_028412	TGM2	20:36756862-36794980	D-b	D1000	OK	16.3852	51.9611	1.66504	-4.62504	3.74535e-06	0.000348645	yes
XLOC_004774	XLOC_004774	NID1	1:236139129-236228462	D-b	D1000	OK	1.35929	4.30521	1.66323	-4.10485	4.04574e-05	0.00257349	yes
XLOC_021448	XLOC_021448	TUBB6	18:12308069-12326568	D-b	D1000	OK	26.0344	81.9081	1.65359	-5.17453	2.2848e-07	2.91242e-05	yes
XLOC_041931	XLOC_041931	RP5-1129J21.3.1	7:152160870-152162634	D-b	D1000	OK	2.46177	7.73993	1.65262	-3.74355	0.000181442	0.00904172	yes
XLOC_042613	XLOC_042613	TMEM60	7:77423044-77427897	D-b	D1000	OK	12.9227	40.5791	1.65083	-4.44442	8.81289e-06	0.000719243	yes
XLOC_023573	XLOC_023573	RRAS	19:50138551-50143400	D-b	D1000	OK	18.4749	57.6743	1.64236	-4.63884	3.50371e-06	0.000329585	yes
XLOC_041214	XLOC_041214	SBDSP1	7:72300003-72307909	D-b	D1000	OK	24.7261	77.1803	1.6422	-3.69098	0.000223394	0.010726	yes
XLOC_028468	XLOC_028468	SDC4	20:43953927-43977064	D-b	D1000	OK	43.5351	135.407	1.63705	-5.3218	1.02748e-07	1.46665e-05	yes
XLOC_015976	XLOC_015976	RP11-265N6.3.1	15:42864124-42864628	D-b	D1000	OK	25.8493	80.3762	1.63664	-4.28765	1.80571e-05	0.00130611	yes
XLOC_021587	XLOC_021587	MALT1	18:56338617-56421130	D-b	D1000	OK	3.64976	11.32	1.633	-3.49946	0.000466204	0.0195402	yes
XLOC_042673	XLOC_042673	CYP51A1,LRRD1	7:91741464-91810039	D-b	D1000	OK	28.0336	86.9237	1.63259	-4.65063	3.30925e-06	0.000314364	yes
XLOC_032202	XLOC_032202	RP11-657G2.1.1	3:82855665-82857172	D-b	D1000	OK	7.24429	22.2606	1.61958	-4.26311	2.01599e-05	0.00142952	yes
XLOC_044584	XLOC_044584	STC1	8:23699427-23712320	D-b	D1000	OK	2.82798	8.67238	1.61666	-3.35238	0.000801197	0.0303109	yes
XLOC_023464	XLOC_023464	ZNF404	19:44376518-44384291	D-b	D1000	OK	1.01628	3.11417	1.61555	-3.22486	0.00126035	0.0431069	yes
XLOC_000846	XLOC_000846	CACHD1	1:64936427-65158741	D-b	D1000	OK	1.10105	3.3666	1.61241	-3.46362	0.000532965	0.0218106	yes
XLOC_051689	XLOC_051689	HSPB1P2	X:49090414-49090960	D-b	D1000	OK	8.07331	24.5031	1.60173	-3.47567	0.000509586	0.020979	yes
XLOC_022976	XLOC_022976	DPP9	19:4675237-4723875	D-b	D1000	OK	17.7653	53.7361	1.59683	-5.5134	3.51974e-08	5.78146e-06	yes
XLOC_026178	XLOC_026178	C2orf81,HMGA1P8	2:74641303-74648718	D-b	D1000	OK	75.6044	228.407	1.59506	-4.07268	4.64748e-05	0.00288451	yes
XLOC_020405	XLOC_020405	RP13-516M14.1.1	17:80251591-80252786	D-b	D1000	OK	3.63964	10.9369	1.58734	-3.57316	0.000352695	0.0156629	yes
XLOC_025602	XLOC_025602	FAM110C	2:38813-46870	D-b	D1000	OK	2.76621	8.29925	1.58507	-3.79508	0.000147596	0.00758821	yes
XLOC_001594	XLOC_001594	KIRREL	1:157963062-158070052	D-b	D1000	OK	10.5804	31.5217	1.57495	-3.63829	0.00027445	0.0127465	yes
XLOC_001374	XLOC_001374	RP11-289I10.2.1	1:148193171-148193875	D-b	D1000	OK	15.5958	46.3526	1.57149	-4.04165	5.30769e-05	0.00321708	yes
XLOC_022977	XLOC_022977	TICAM1	19:4815938-4831737	D-b	D1000	OK	8.0128	23.706	1.56488	-4.66368	3.10606e-06	0.000297677	yes
XLOC_044438	XLOC_044438	PPP1R3B	8:8993764-9009084	D-b	D1000	OK	4.83856	14.3097	1.56435	-4.50705	6.57364e-06	0.000565664	yes
XLOC_014995	XLOC_014995	FERMT2	14:53323985-53419153	D-b	D1000	OK	21.0237	62.0047	1.56036	-4.45022	8.57822e-06	0.00070631	yes
XLOC_046687	XLOC_046687	NFIB	9:14081841-14398982	D-b	D1000	OK	4.12542	12.1649	1.56011	-3.38158	0.000720694	0.0279164	yes
XLOC_021669	XLOC_021669	METTL4	18:2537523-2571508	D-b	D1000	OK	5.1525	15.1013	1.55133	-4.51663	6.28318e-06	0.000545007	yes
XLOC_021439	XLOC_021439	NAPG	18:10525872-10552762	D-b	D1000	OK	13.6152	39.8907	1.55083	-4.33063	1.48687e-05	0.00111785	yes
XLOC_022959	XLOC_022959	DAPK3	19:3958451-3971038	D-b	D1000	OK	21.3118	62.2426	1.54625	-3.91454	9.05757e-05	0.00508808	yes
XLOC_018595	XLOC_018595	HCFC1R1	16:3072625-3077756	D-b	D1000	OK	30.8974	90.1414	1.5447	-3.52822	0.000418363	0.0178463	yes
XLOC_010934	XLOC_010934	SH2B3	12:111843751-111889427	D-b	D1000	OK	4.029	11.7279	1.54145	-4.10238	4.08923e-05	0.0025986	yes
XLOC_022106	XLOC_022106	ICAM5	19:10400654-10407453	D-b	D1000	OK	2.54294	7.34273	1.52982	-3.79325	0.000148685	0.00762609	yes
XLOC_043062	XLOC_043062	HIPK2	7:139246315-139720125	D-b	D1000	OK	5.4016	15.537	1.52425	-4.93872	7.86358e-07	8.69174e-05	yes
XLOC_013221	XLOC_013221	LHFP	13:39917028-40177665	D-b	D1000	OK	2.36586	6.75903	1.51445	-3.53887	0.000401838	0.0173364	yes
XLOC_041904	XLOC_041904	GIMAP1,GIMAP5,RP5-1051J4.4.1	7:150413644-150487837	D-b	D1000	OK	14.9522	42.7077	1.51414	-3.31483	0.000916996	0.0336519	yes
XLOC_034130	XLOC_034130	SPCS3	4:177229418-177253396	D-b	D1000	OK	15.1031	43.0248	1.51033	-4.70003	2.60124e-06	0.000254945	yes
XLOC_012846	XLOC_012846	SCEL	13:78109808-78219398	D-b	D1000	OK	4.69136	13.3644	1.51032	-3.37283	0.000743992	0.028597	yes
XLOC_021993	XLOC_021993	GADD45B	19:2476122-2478257	D-b	D1000	OK	28.5507	81.2572	1.50897	-4.80077	1.58058e-06	0.000164919	yes
XLOC_005444	XLOC_005444	DDIT4	10:74033677-74035794	D-b	D1000	OK	86.9783	246.764	1.50441	-4.23546	2.28089e-05	0.0015947	yes
XLOC_007770	XLOC_007770	DRAP1	11:65686727-65689032	D-b	D1000	OK	80.784	228.097	1.49751	-4.00194	6.28249e-05	0.00370564	yes
XLOC_034311	XLOC_034311	AFAP1	4:7760440-7942023	D-b	D1000	OK	5.26928	14.871	1.49683	-4.08854	4.34098e-05	0.00272584	yes
XLOC_034502	XLOC_034502	GNPDA2	4:44703884-44728612	D-b	D1000	OK	11.4458	32.1616	1.49052	-3.7311	0.000190644	0.00939922	yes
XLOC_047372	XLOC_047372	CTNNAL1	9:111696460-111775809	D-b	D1000	OK	31.7831	88.7695	1.4818	-4.06725	4.75716e-05	0.00293574	yes
XLOC_032068	XLOC_032068	RP11-884K10.5.1	3:53918436-53926015	D-b	D1000	OK	21.0033	58.1425	1.46898	-3.32232	0.000892708	0.0330032	yes
XLOC_015348	XLOC_015348	IFI27L2	14:94594115-94596590	D-b	D1000	OK	21.3551	59.1127	1.46889	-3.53321	0.000410543	0.0176127	yes
XLOC_020961	XLOC_020961	PTRF	17:40554467-40575338	D-b	D1000	OK	33.7978	93.5145	1.46826	-5.22163	1.77351e-07	2.34835e-05	yes
XLOC_031566	XLOC_031566	HRASLS	3:192958913-193096632	D-b	D1000	OK	6.31279	17.3915	1.46203	-3.47734	0.000506419	0.0209087	yes
XLOC_033694	XLOC_033694	NFKB1	4:103422485-103538459	D-b	D1000	OK	10.3196	28.2855	1.45468	-3.76903	0.000163885	0.00830069	yes
XLOC_032932	XLOC_032932	MB21D2	3:192514603-192635950	D-b	D1000	OK	3.67678	9.94406	1.43539	-3.87652	0.000105961	0.00575793	yes
XLOC_021724	XLOC_021724	FAM210A	18:13663345-13726591	D-b	D1000	OK	4.41204	11.9293	1.43499	-4.19127	2.77402e-05	0.00187875	yes
XLOC_042380	XLOC_042380	VOPP1	7:55503748-55640681	D-b	D1000	OK	25.7488	69.3776	1.42997	-3.5977	0.000321044	0.0144954	yes
XLOC_021529	XLOC_021529	MOCOS	18:33767481-33852120	D-b	D1000	OK	7.39161	19.8333	1.42396	-4.55495	5.23974e-06	0.000466985	yes
XLOC_039233	XLOC_039233	AKAP12	6:151561133-151679692	D-b	D1000	OK	10.0264	26.7668	1.41664	-4.62204	3.79982e-06	0.000352704	yes
XLOC_040447	XLOC_040447	HIVEP2	6:143069579-143266338	D-b	D1000	OK	2.55404	6.70379	1.39219	-4.11494	3.87283e-05	0.00247563	yes
XLOC_002625	XLOC_002625	CLSTN1	1:9711789-9884584	D-b	D1000	OK	43.5127	113.945	1.38883	-4.25953	2.04856e-05	0.00144945	yes
XLOC_043827	XLOC_043827	GS1-44D20.1.1	8:70041832-70042580	D-b	D1000	OK	38.3752	99.2288	1.37058	-4.16794	3.0736e-05	0.00203907	yes
XLOC_000288	XLOC_000288	CDA	1:20915440-20945401	D-b	D1000	OK	23.2935	60.1771	1.36929	-3.52792	0.00041884	0.0178473	yes
XLOC_029285	XLOC_029285	SDF2L1	22:21996549-21998587	D-b	D1000	OK	26.5695	68.0725	1.3573	-3.46961	0.000521216	0.0213764	yes
XLOC_026876	XLOC_026876	STK39	2:168810529-169104651	D-b	D1000	OK	9.30203	23.7614	1.353	-3.80334	0.000142759	0.00739224	yes
XLOC_025691	XLOC_025691	PDIA6	2:10861774-10978103	D-b	D1000	OK	116.502	297.579	1.35292	-4.75286	2.00564e-06	0.000202694	yes
XLOC_039391	XLOC_039391	PXDC1	6:3722853-3752260	D-b	D1000	OK	11.6862	29.8437	1.35262	-3.22107	0.00127713	0.0434977	yes
XLOC_017612	XLOC_017612	TNFRSF12A	16:3070312-3072384	D-b	D1000	OK	60.5674	153.115	1.338	-4.10775	3.99531e-05	0.00254391	yes
XLOC_022171	XLOC_022171	CALR	19:13049413-13055304	D-b	D1000	OK	190.224	479.117	1.33268	-4.79896	1.59493e-06	0.00016583	yes
XLOC_021408	XLOC_021408	MYL12B	18:3261906-3278282	D-b	D1000	OK	210.517	525.558	1.31991	-4.65592	3.22529e-06	0.00030774	yes
XLOC_040009	XLOC_040009	ADH5P4	6:66546822-66547947	D-b	D1000	OK	17.6736	43.9717	1.31498	-3.59826	0.000320354	0.0144744	yes
XLOC_000166	XLOC_000166	MIIP	1:12079522-12092102	D-b	D1000	OK	14.1938	35.1337	1.3076	-3.2093	0.00133058	0.0449812	yes
XLOC_022224	XLOC_022224	TPM4	19:16178316-16213813	D-b	D1000	OK	59.8411	148.089	1.30726	-4.69745	2.63435e-06	0.0002578	yes
XLOC_019149	XLOC_019149	CCDC102A	16:57546089-57570511	D-b	D1000	OK	3.87654	9.47699	1.28966	-3.30104	0.000963278	0.0350333	yes
XLOC_024340	XLOC_024340	TMSB10	2:85048773-85134132	D-b	D1000	OK	231.184	563.666	1.2858	-4.35332	1.34091e-05	0.00102398	yes
XLOC_019414	XLOC_019414	COTL1	16:84599199-84651683	D-b	D1000	OK	29.5987	71.8184	1.27882	-3.41062	0.000648158	0.0257052	yes
XLOC_002399	XLOC_002399	ZNF238	1:244214582-244220778	D-b	D1000	OK	5.36892	12.9159	1.26645	-3.6987	0.000216706	0.0104849	yes
XLOC_021664	XLOC_021664	YES1	18:721587-812327	D-b	D1000	OK	26.9912	64.5099	1.25703	-4.48546	7.27577e-06	0.00061387	yes
XLOC_020997	XLOC_020997	HDAC5	17:42154120-42201014	D-b	D1000	OK	5.52964	13.2008	1.25537	-3.53455	0.000408468	0.0175463	yes
XLOC_021182	XLOC_021182	BRIP1	17:59759984-59940755	D-b	D1000	OK	3.58231	8.52639	1.25105	-3.53157	0.000413105	0.0176599	yes
XLOC_021433	XLOC_021433	RALBP1	18:9475006-9538112	D-b	D1000	OK	31.9507	75.8715	1.24771	-3.40078	0.000671931	0.026438	yes
XLOC_037060	XLOC_037060	MOCS2	5:52391511-52410956	D-b	D1000	OK	17.8973	42.4097	1.24465	-3.18849	0.0014302	0.0473494	yes
XLOC_052208	XLOC_052208	ELF4	X:129198848-129244691	D-b	D1000	OK	5.3136	12.576	1.24291	-3.47725	0.000506589	0.0209087	yes
XLOC_021432	XLOC_021432	TWSG1	18:9334764-9402418	D-b	D1000	OK	17.062	39.2589	1.20223	-4.13256	3.58742e-05	0.00232759	yes
XLOC_021507	XLOC_021507	DSG2	18:29078026-29128813	D-b	D1000	OK	46.8951	107.781	1.20059	-4.44386	8.83597e-06	0.000719316	yes					Gene Set Name [# Genes (K)]	Description	# Genes in Overlap (k)	k/K	p-value	FDRq-value
XLOC_031936	XLOC_031936	FYCO1	3:45959395-46037316	D-b	D1000	OK	9.06369	20.7032	1.19168	-3.43953	0.000582719	0.0234573	yes					KEGG_PATHWAYS_IN_CANCER [328]	Pathways in cancer	20		8.33 e-13	1.1 e-9
XLOC_036676	XLOC_036676	N4BP3	5:177540443-177553088	D-b	D1000	OK	2.32659	5.30582	1.18936	-3.29775	0.000974645	0.035407	yes					KEGG_FOCAL_ADHESION [201]	Focal adhesion	15		3.66 e-11	2.42 e-8
XLOC_021968	XLOC_021968	GPX4	19:1103935-1106786	D-b	D1000	OK	133.351	303.376	1.18587	-4.2037	2.62591e-05	0.00179719	yes					PID_AP1_PATHWAY [70]	AP-1 transcription factor network	9		2.61 e-9	1.15 e-6
XLOC_016536	XLOC_016536	RP11-4F5.2.1	15:95024039-95027181	D-b	D1000	OK	4.32144	9.79847	1.18104	-3.24269	0.00118409	0.04126	yes					REACTOME_IMMUNE_SYSTEM [933]	Genes involved in Immune System	26		1.05 e-8	3.45 e-6
XLOC_047310	XLOC_047310	ERP44	9:102741460-102861322	D-b	D1000	OK	12.9071	29.1626	1.17595	-3.962	7.43233e-05	0.00428644	yes					PID_INTEGRIN1_PATHWAY [66]	Beta1 integrin cell surface interactions	8		3.27 e-8	8.63 e-6
XLOC_000400	XLOC_000400	WDTC1	1:27561006-27635110	D-b	D1000	OK	9.95908	22.4083	1.16995	-3.32238	0.000892534	0.0330032	yes					PID_P53DOWNSTREAMPATHWAY [137]	Direct p53 effectors	10		8.6 e-8	1.82 e-5
XLOC_016996	XLOC_016996	NEDD4	15:56119119-56285944	D-b	D1000	OK	18.3648	41.2021	1.16577	-3.46345	0.000533301	0.0218106	yes					REACTOME_HEMOSTASIS [466]	Genes involved in Hemostasis	17		9.66 e-8	1.82 e-5
XLOC_041215	XLOC_041215	POM121	7:72349935-72425329	D-b	D1000	OK	8.60302	19.1813	1.15678	-3.35916	0.000781794	0.0297503	yes					KEGG_MAPK_SIGNALING_PATHWAY [267]	MAPK signaling pathway	13		1.23 e-7	2.03 e-5
XLOC_021969	XLOC_021969	STK11	19:1205797-1228434	D-b	D1000	OK	10.5202	23.2303	1.14284	-3.20689	0.0013418	0.0451783	yes					REACTOME_CYTOKINE_SIGNALING_IN_IMMUNE_	Genes involved in Cytokine Signaling in Immune system	13		1.4 e-7	2.05 e-5
XLOC_035865	XLOC_035865	MAP1B	5:71403060-71505395	D-b	D1000	OK	9.38594	20.7211	1.14253	-3.4514	0.000557679	0.0226847	yes					NE_SYSTEM [270]
XLOC_021400	XLOC_021400	NDC80	18:2571509-2616634	D-b	D1000	OK	16.2607	35.888	1.14211	-3.49493	0.000474194	0.0198111	yes					PID_FAK_PATHWAY [59]	Signaling events mediated by focal adhesion kinase	7		2.8 e-7	3.69 e-5
XLOC_051740	XLOC_051740	RP13-77O11.2.1	X:52861753-52862949	D-b	D1000	OK	31.977	70.1868	1.13417	-3.52213	0.000428094	0.0181303	yes
XLOC_001143	XLOC_001143	SARS	1:109756539-109780791	D-b	D1000	OK	102.216	222.795	1.1241	-3.22108	0.00127711	0.0434977	yes
XLOC_021420	XLOC_021420	PTPRM	18:7567816-8406859	D-b	D1000	OK	7.86481	16.9627	1.10889	-3.43016	0.000603235	0.0242291	yes
XLOC_047274	XLOC_047274	ZNF367	9:99148222-99180611	D-b	D1000	OK	6.86474	14.7865	1.10701	-3.18959	0.00142476	0.0472361	yes
XLOC_001924	XLOC_001924	FDPSP1	1:187532192-187533263	D-b	D1000	OK	33.3193	71.5717	1.10303	-3.4395	0.000582799	0.0234573	yes
XLOC_030411	XLOC_030411	AC098614.2.1	3:27674466-27675211	D-b	D1000	OK	47.9319	102.851	1.10149	-3.22459	0.00126155	0.0431252	yes
XLOC_030787	XLOC_030787	RP11-550F7.1.1	3:75955845-77699115	D-b	D1000	OK	16.8888	36.1611	1.09837	-3.21003	0.00132722	0.0449313	yes
XLOC_004512	XLOC_004512	LAMB3	1:209788219-209825811	D-b	D1000	OK	71.019	151.09	1.08913	-3.6457	0.000266663	0.0124382	yes
XLOC_035025	XLOC_035025	ANKRD50	4:125585206-125633887	D-b	D1000	OK	3.97248	8.425	1.08464	-3.22679	0.00125188	0.0429078	yes
XLOC_000348	XLOC_000348	CLIC4	1:25071847-25170815	D-b	D1000	OK	53.885	114.164	1.08316	-3.54003	0.000400089	0.0173244	yes
XLOC_022975	XLOC_022975	C19orf10	19:4657565-4670415	D-b	D1000	OK	65.2631	137.354	1.07356	-3.62777	0.000285878	0.0131455	yes
XLOC_042173	XLOC_042173	AC073150.4.1	7:27497781-27498468	D-b	D1000	OK	125.262	262.382	1.06672	-3.69085	0.000223507	0.010726	yes
XLOC_034304	XLOC_034304	MRFAP1L1	4:6709427-6711607	D-b	D1000	OK	28.1657	58.4506	1.05328	-3.23365	0.00122221	0.0422401	yes						cytokines and growth factors	transcription factors	homeodomain proteins	cell differentiation markers	protein kinases	translocated cancer genes	oncogenes	tumor suppressors			cytokines and growth factors	transcription factors	homeodomain proteins	cell differentiation markers	protein kinases	translocated cancer genes	oncogenes	tumor suppressors
XLOC_021658	XLOC_021658	THOC1	18:214526-268059	D-b	D1000	OK	15.0459	31.1143	1.04821	-3.28146	0.0010327	0.0371623	yes					tumor suppressors	0	0	0	0	1	0	0	3		tumor suppressors	0	0	0	0	STK11	0	0	BRIP1 STK11 TNFAIP3
XLOC_000391	XLOC_000391	SFN	1:27189632-27190947	D-b	D1000	OK	92.7664	191.783	1.0478	-3.56613	0.000362295	0.0160563	yes					oncogenes	1	6	0	1	2	11	14			oncogenes	PDGFB	ELF4 HMGA1 JUN MITF NFIB PPARG	0	CD74	CDK6 MET	CD74 CDK6 ELF4 FSTL3 HMGA1 LHFP MALT1 NFIB PDGFB PPARG TPM4	CD74 CDK6 ELF4 FSTL3 HMGA1 JUN LHFP MALT1 MET MITF NFIB PDGFB PPARG TPM4
XLOC_050284	XLOC_050284	TMSB4X	X:12993226-12995346	D-b	D1000	OK	171.063	351.91	1.04067	-3.44835	0.000564019	0.0229003	yes					translocated cancer genes	1	4	0	1	1	11				translocated cancer genes	PDGFB	ELF4 HMGA1 NFIB PPARG	0	CD74	CDK6	CD74 CDK6 ELF4 FSTL3 HMGA1 LHFP MALT1 NFIB PDGFB PPARG TPM4
XLOC_046890	XLOC_046890	ZBTB5	9:37438110-37465396	D-b	D1000	OK	8.49858	17.456	1.03843	-3.3702	0.000751146	0.0288037	yes					protein kinases	0	0	0	0	13					protein kinases	0	0	0	0	AXL CAMK1D CDK6 DAPK3 GRK5 HIPK2 IRAK2 LIMK1 LTK MET ROR1 STK11 STK39
XLOC_030743	XLOC_030743	ARL6IP5	3:69134094-69155217	D-b	D1000	OK	47.2888	95.9231	1.02038	-3.39095	0.000696513	0.0271908	yes					cell differentiation markers	2	0	0	14						cell differentiation markers	CD70 SEMA7A	0	0	ABCB1 BSG CD70 CD74 CD83 CDCP1 F3 ICAM1 ITGA2 NT5E PLAUR SEMA7A TLR2 TNFRSF12A
XLOC_038371	XLOC_038371	HLA-A	6:29909036-29913661	D-b	D1000	OK	107.042	214.403	1.00214	-3.32309	0.000890257	0.0329502	yes					homeodomain proteins	0	0	0							homeodomain proteins	0	0	0
XLOC_038812	XLOC_038812	TPBG	6:83072922-83080545	D-b	D1000	OK	17.6198	35.2007	0.998408	-3.26977	0.00107634	0.0385402	yes					transcription factors	0	24								transcription factors	0	DRAP1 ELF4 ETS1 FHL2 FOSL1 HEY1 HIVEP2 HMGA1 JUN LSR MITF MYBL1 NFIB NFKB1 PPARD PPARG RELB SAP30 SMAD3 SNAI2 SOX9 ZNF238 ZNF273 ZNF83
XLOC_051961	XLOC_051961	RPSAP9	X:86958276-86959307	D-b	D1000	OK	61.4377	121.241	0.98068	-3.26073	0.00111124	0.0394417	yes					cytokines and growth factors	22									cytokines and growth factors	C19orf10 CD70 CSF2 CXCL6 CYR61 DKK1 FAM3C FGF2 HBEGF IL15 IL23A IL32 LTB MANF NGF PDGFB PLAU PYY SEMA3C SEMA7A STC1 VEGFC
XLOC_021990	XLOC_021990	OAZ1	19:2269519-2273487	D-b	D1000	OK	245.928	478.707	0.960904	-3.49327	0.000477148	0.0199217	yes					Members of these "gene families" share a common feature such as homology or biochemical activity. They do not necessarily have common origins. For the source of each "gene family" definition, click here.
XLOC_022906	XLOC_022906	SBNO2	19:1107633-1174282	D-b	D1000	OK	26.0673	50.7045	0.959871	-3.34806	0.000813785	0.0307334	yes
XLOC_034819	XLOC_034819	TMSL3	4:91048685-92523064	D-b	D1000	OK	143.693	278.083	0.95253	-3.17001	0.00152433	0.0497243	yes
XLOC_021947	XLOC_021947	BSG	19:571309-583492	D-b	D1000	OK	161.199	301.039	0.901106	-3.17418	0.00150262	0.0491644	yes
XLOC_022353	XLOC_022353	GPI	19:34855644-34893318	D-b	D1000	OK	98.1836	51.8053	-0.922382	3.24093	0.00119141	0.0414894	yes
XLOC_002278	XLOC_002278	FTH1P2	1:228823161-228823574	D-b	D1000	OK	465.118	242.012	-0.942521	3.20371	0.00135668	0.0455374	yes
XLOC_004159	XLOC_004159	CREG1	1:167498913-167523004	D-b	D1000	OK	70.2228	35.9732	-0.965016	3.24932	0.0011568	0.0405088	yes
XLOC_044973	XLOC_044973	RP11-730G20.2.1	8:75512009-75779174	D-b	D1000	OK	135.427	69.3153	-0.966268	3.19858	0.00138105	0.0461778	yes
XLOC_028363	XLOC_028363	NCOA6	20:33302577-33413452	D-b	D1000	OK	20.7607	10.5646	-0.97462	3.31766	0.000907734	0.0334444	yes
XLOC_020425	XLOC_020425	GEMIN4	17:647660-655501	D-b	D1000	OK	16.8908	8.47915	-0.994242	3.19658	0.00139068	0.0463709	yes						cytokines and growth factors	transcription factors	homeodomain proteins	cell differentiation markers	protein kinases	translocated cancer genes	oncogenes	tumor suppressors
XLOC_019888	XLOC_019888	AP2B1	17:33914281-34053434	D-b	D1000	OK	83.3901	41.4055	-1.01006	3.49184	0.0004797	0.0199897	yes					tumor suppressors	0	0	0	0	0	0	0	0
XLOC_025015	XLOC_025015	EIF2S2P4	2:171579718-171627276	D-b	D1000	OK	146.877	72.5795	-1.01697	3.63662	0.000276244	0.0128115	yes					oncogenes	0	4	1	0	0	9	12
XLOC_038199	XLOC_038199	SOX4	6:21593971-21598847	D-b	D1000	OK	16.4828	8.08744	-1.02721	3.37325	0.000742862	0.0285874	yes					translocated cancer genes	0	2	1	0	0	9
XLOC_005629	XLOC_005629	KIF11	10:94353042-94415150	D-b	D1000	OK	21.2519	10.3484	-1.03819	3.37843	0.000729004	0.0281311	yes					protein kinases	0	0	0	0	9
XLOC_019584	XLOC_019584	POLR2A	17:7387865-7417933	D-b	D1000	OK	42.5666	20.4751	-1.05585	3.85107	0.000117601	0.00625941	yes					cell differentiation markers	1	0	0	6
XLOC_022337	XLOC_022337	NUDT19	19:33182866-33204701	D-b	D1000	OK	17.389	8.23962	-1.07753	3.39204	0.000693733	0.0270986	yes					homeodomain proteins	0	14	14
XLOC_006025	XLOC_006025	SFMBT2	10:7200585-7453450	D-b	D1000	OK	8.56491	4.0459	-1.08198	3.35267	0.000800363	0.0302971	yes					transcription factors	0	45
XLOC_020039	XLOC_020039	HEXIM1	17:43224683-43236822	D-b	D1000	OK	25.3503	11.8943	-1.09173	3.73737	0.000185955	0.00921707	yes					cytokines and growth factors	13
XLOC_046490	XLOC_046490	AIF1L	9:133971862-133998539	D-b	D1000	OK	23.801	11.1551	-1.09332	3.33569	0.000850879	0.0318234	yes
XLOC_018566	XLOC_018566	RP11-304L19.5.1	16:2204797-2205359	D-b	D1000	OK	162.654	76.09	-1.09603	3.17465	0.00150019	0.0491344	yes
XLOC_047379	XLOC_047379	EPB41L4B	9:111934253-112083244	D-b	D1000	OK	15.527	7.21895	-1.10492	3.1985	0.00138145	0.0461778	yes
XLOC_021953	XLOC_021953	C19orf21	19:751145-764318	D-b	D1000	OK	34.3743	15.9438	-1.10834	3.75576	0.000172817	0.00865089	yes					Gene Set Name [# Genes (K)]	Description	# Genes in Overlap (k)	k/K	p-value	FDRq-value
XLOC_020441	XLOC_020441	PRPF8	17:1553922-1588154	D-b	D1000	OK	72.9188	33.7311	-1.11221	4.08077	4.48859e-05	0.00280297	yes					REACTOME_DEVELOPMENTAL_BIOLOGY [396]	Genes involved in Developmental Biology	17		1.24 e-8	1.63 e-5
XLOC_006551	XLOC_006551	ZNF503	10:77029576-77168740	D-b	D1000	OK	15.6793	7.22957	-1.11688	3.21922	0.00128538	0.0437556	yes					REACTOME_TRANSMEMBRANE_TRANSPORT_OF_SM	Genes involved in Transmembrane transport of small molecules	15		7.51 e-7	3.88 e-4
XLOC_019539	XLOC_019539	PLD2	17:4710390-4726727	D-b	D1000	OK	13.9758	6.41179	-1.12414	3.44195	0.000577537	0.0233033	yes					_SMALL_MOLECULES [413]
XLOC_020772	XLOC_020772	BLMH	17:28575222-28619074	D-b	D1000	OK	18.3086	8.35076	-1.13254	3.41881	0.000628946	0.0250967	yes					REACTOME_SIGNALING_BY_NOTCH [103]	Genes involved in Signaling by NOTCH	8		1.24 e-6	3.88 e-4
XLOC_006970	XLOC_006970	ECHS1	10:135175983-135187193	D-b	D1000	OK	91.2184	41.5691	-1.13381	3.97051	7.17182e-05	0.00414725	yes					REACTOME_BIOLOGICAL_OXIDATIONS [139]	Genes involved in Biological oxidations	9		1.25 e-6	3.88 e-4
XLOC_020297	XLOC_020297	CDR2L	17:72983726-73001895	D-b	D1000	OK	22.4047	10.1357	-1.14435	3.76295	0.000167921	0.00845888	yes					KEGG_NOTCH_SIGNALING_PATHWAY [47]	Notch signaling pathway	6		1.47 e-6	3.88 e-4
XLOC_026642	XLOC_026642	AC073869.1.1	2:132118065-132121731	D-b	D1000	OK	10.3634	4.67313	-1.14903	3.41136	0.0006464	0.0256512	yes					WNT_SIGNALING [89]	Genes related to Wnt-mediated signal transduction	7		5.34 e-6	1.17 e-3
XLOC_045676	XLOC_045676	ACO1	9:32384600-32450834	D-b	D1000	OK	18.0878	8.04483	-1.16888	3.22918	0.00124146	0.0426182	yes					REACTOME_HEMOSTASIS [466]	Genes involved in Hemostasis	14		1.52 e-5	2.86 e-3
XLOC_023082	XLOC_023082	TMEM205	19:11453451-11456981	D-b	D1000	OK	85.7173	38.0322	-1.17237	3.41171	0.000645557	0.0256457	yes					REACTOME_AXON_GUIDANCE [251]	Genes involved in Axon guidance	10		2.43 e-5	3.75 e-3
XLOC_020739	XLOC_020739	POLDIP2	17:26662729-26684545	D-b	D1000	OK	73.735	32.7007	-1.17303	3.33274	0.000859939	0.0320474	yes					PID_IL6_7PATHWAY [47]	IL6-mediated signaling events	5		2.82 e-5	3.75 e-3
XLOC_020343	XLOC_020343	SEPT9	17:75277491-75496674	D-b	D1000	OK	128.249	56.1925	-1.1905	4.00895	6.09892e-05	0.00362704	yes					REACTOME_SIGNALING_BY_GPCR [920]	Genes involved in Signaling by GPCR	20		2.87 e-5	3.75 e-3
XLOC_028270	XLOC_028270	CST3	20:23608533-23619110	D-b	D1000	OK	63.85	27.9054	-1.19414	3.48851	0.000485723	0.0201888	yes
XLOC_019820	XLOC_019820	SUPT6H	17:26989301-27029248	D-b	D1000	OK	31.9361	13.904	-1.19969	4.24435	2.19228e-05	0.00154273	yes
XLOC_021118	XLOC_021118	TOB1	17:48939583-48987098	D-b	D1000	OK	69.4558	30.2248	-1.20036	3.38112	0.000721902	0.0279466	yes
XLOC_028339	XLOC_028339	SNTA1	20:31995760-32031698	D-b	D1000	OK	12.3851	5.388	-1.20079	3.36742	0.000758755	0.0290783	yes
XLOC_002938	XLOC_002938	MARCKSL1	1:32799432-32801980	D-b	D1000	OK	31.9605	13.8823	-1.20304	3.76056	0.000169534	0.00852689	yes
XLOC_020841	XLOC_020841	DDX52	17:35969825-36003493	D-b	D1000	OK	19.1881	8.28781	-1.21115	3.28452	0.00102158	0.0368847	yes
XLOC_020163	XLOC_020163	MSI2	17:55333211-55757658	D-b	D1000	OK	57.9753	24.8957	-1.21954	3.49244	0.000478634	0.0199581	yes
XLOC_023552	XLOC_023552	BCAT2	19:49298321-49314320	D-b	D1000	OK	32.5957	13.9743	-1.22191	3.42265	0.00062013	0.0248059	yes
XLOC_039817	XLOC_039817	KCNK5	6:39156748-39197226	D-b	D1000	OK	8.84733	3.78384	-1.22539	3.53301	0.000410861	0.0176127	yes
XLOC_020293	XLOC_020293	SLC9A3R1	17:72744762-72765498	D-b	D1000	OK	30.1553	12.8814	-1.22712	3.80972	0.000139122	0.00723859	yes
XLOC_023545	XLOC_023545	CA11	19:49141271-49184461	D-b	D1000	OK	18.9132	8.02515	-1.2368	3.46629	0.000527693	0.0216284	yes
XLOC_021326	XLOC_021326	SOCS3	17:76352863-76356158	D-b	D1000	OK	15.4689	6.54653	-1.24057	3.65271	0.000259492	0.012165	yes
XLOC_019843	XLOC_019843	CPD	17:28705941-28796730	D-b	D1000	OK	37.9835	15.9307	-1.25356	4.12689	3.67697e-05	0.00237619	yes
XLOC_029481	XLOC_029481	ZNRF3	22:29279579-29453475	D-b	D1000	OK	7.48322	3.1355	-1.25496	3.17558	0.00149536	0.0490011	yes
XLOC_027619	XLOC_027619	XRN2	20:21283941-21370463	D-b	D1000	OK	35.8887	15.0039	-1.25819	4.30801	1.64731e-05	0.00121455	yes
XLOC_046434	XLOC_046434	SLC27A4	9:131102924-131123502	D-b	D1000	OK	46.1466	19.2457	-1.26169	3.78723	0.000152339	0.00780114	yes
XLOC_020422	XLOC_020422	FAM101B	17:289768-295730	D-b	D1000	OK	17.802	7.40301	-1.26586	4.05574	4.99752e-05	0.00305896	yes
XLOC_036975	XLOC_036975	CTD-2653M23.2.1	5:36864526-36876759	D-b	D1000	OK	10.0015	4.13161	-1.27544	3.54265	0.000396132	0.0172034	yes
XLOC_020459	XLOC_020459	KIAA0664	17:2592679-2614927	D-b	D1000	OK	30.5115	12.5303	-1.28393	4.35313	1.34208e-05	0.00102398	yes
XLOC_027512	XLOC_027512	SMOX	20:4101626-4168394	D-b	D1000	OK	34.9129	14.1091	-1.30714	3.38883	0.000701919	0.0273854	yes
XLOC_047298	XLOC_047298	CORO2A	9:100883256-100954922	D-b	D1000	OK	11.51	4.62302	-1.31599	4.05333	5.04928e-05	0.00308482	yes
XLOC_005582	XLOC_005582	PAPSS2	10:89367741-89507462	D-b	D1000	OK	8.75664	3.50586	-1.32061	3.22622	0.00125438	0.0429707	yes
XLOC_046455	XLOC_046455	DOLPP1	9:131843378-131852717	D-b	D1000	OK	19.8514	7.92537	-1.32469	3.61732	0.000297671	0.0136395	yes
XLOC_019609	XLOC_019609	PFAS	17:8152603-8173809	D-b	D1000	OK	11.0959	4.42794	-1.32532	3.76025	0.000169745	0.00853088	yes
XLOC_020763	XLOC_020763	ABHD15	17:27887690-27894042	D-b	D1000	OK	9.06641	3.60153	-1.33192	3.79637	0.000146828	0.0075607	yes
XLOC_021444	XLOC_021444	IMPA2	18:11981426-12030876	D-b	D1000	OK	73.7748	29.1317	-1.34054	4.36936	1.24612e-05	0.000961366	yes
XLOC_019855	XLOC_019855	RAB11FIP4	17:29718641-29865236	D-b	D1000	OK	6.67074	2.62043	-1.34804	3.98624	6.71293e-05	0.00392033	yes
XLOC_008163	XLOC_008163	AASDHPPT	11:105921824-105972702	D-b	D1000	OK	42.5469	16.66	-1.35267	3.1891	0.00142718	0.0472923	yes
XLOC_018409	XLOC_018409	MLYCD,OSGIN1,RP11-505K9.4.1	16:83932730-83999937	D-b	D1000	OK	33.572	13.1342	-1.35393	3.32088	0.000897356	0.0331185	yes
XLOC_008539	XLOC_008539	RP11-23F23.3.1	11:4231583-4233321	D-b	D1000	OK	7.06292	2.75421	-1.35863	3.22738	0.00124931	0.0428424	yes
XLOC_022189	XLOC_022189	AC022098.1	19:14183347-14185873	D-b	D1000	OK	12.9213	5.03257	-1.36038	3.39278	0.000691866	0.027042	yes
XLOC_023367	XLOC_023367	LRFN1	19:39797207-39805976	D-b	D1000	OK	5.74228	2.23092	-1.36399	3.54733	0.000389155	0.0169685	yes
XLOC_044145	XLOC_044145	DEPTOR,KB-1471A8.1.1	8:120879658-121063152	D-b	D1000	OK	6.23551	2.42036	-1.36529	3.36281	0.000771548	0.0294468	yes
XLOC_046806	XLOC_046806	B4GALT1	9:33104079-33179981	D-b	D1000	OK	119.961	46.0294	-1.38194	3.93498	8.32053e-05	0.00472312	yes
XLOC_015945	XLOC_015945	VPS18	15:41186627-41196173	D-b	D1000	OK	18.3069	7.00681	-1.38556	3.4448	0.000571489	0.0231168	yes
XLOC_008333	XLOC_008333	GRAMD1B	11:123396343-123498482	D-b	D1000	OK	24.4871	9.34336	-1.39001	4.12985	3.62997e-05	0.00234815	yes
XLOC_021295	XLOC_021295	EVPL	17:74002926-74023507	D-b	D1000	OK	19.0261	7.21804	-1.3983	4.77456	1.80096e-06	0.000184889	yes
XLOC_003581	XLOC_003581	SORT1	1:109852191-109940573	D-b	D1000	OK	24.6428	9.33664	-1.40019	4.63876	3.50504e-06	0.000329585	yes
XLOC_019905	XLOC_019905	MRM1	17:34958000-34965397	D-b	D1000	OK	8.89183	3.30652	-1.42717	3.58092	0.000342385	0.0153099	yes
XLOC_009739	XLOC_009739	H2AFX	11:118964563-118966177	D-b	D1000	OK	32.0362	11.9004	-1.42869	3.92733	8.58959e-05	0.00485461	yes
XLOC_004701	XLOC_004701	ABCB10	1:229652328-229694442	D-b	D1000	OK	11.6852	4.31999	-1.43558	4.05929	4.92227e-05	0.00301859	yes
XLOC_005847	XLOC_005847	SLC18A2	10:118999110-119038941	D-b	D1000	OK	18.8648	6.95835	-1.43888	4.63149	3.63035e-06	0.000339891	yes
XLOC_027853	XLOC_027853	WFDC2	20:44098345-44110172	D-b	D1000	OK	62.8455	23.1712	-1.43948	3.39835	0.000677937	0.0266259	yes
XLOC_023797	XLOC_023797	RNF144A	2:7052407-7218011	D-b	D1000	OK	3.41078	1.25515	-1.44224	3.5007	0.00046403	0.0194617	yes
XLOC_014851	XLOC_014851	SPTSSA	14:34393436-34931980	D-b	D1000	OK	141.291	51.945	-1.44361	4.90252	9.46139e-07	0.000103346	yes
XLOC_020580	XLOC_020580	SCO1	17:10583653-10600885	D-b	D1000	OK	36.8485	13.4687	-1.45199	4.43051	9.40122e-06	0.000750459	yes
XLOC_001165	XLOC_001165	SLC6A17	1:110693107-110744824	D-b	D1000	OK	1.46109	0.531372	-1.45925	3.2574	0.00112436	0.0397769	yes
XLOC_023394	XLOC_023394	BLVRB	19:40953692-40971725	D-b	D1000	OK	149.873	54.3825	-1.46253	4.94496	7.61604e-07	8.4469e-05	yes
XLOC_026159	XLOC_026159	CYP26B1	2:72356366-72375167	D-b	D1000	OK	6.07294	2.19191	-1.47021	3.861	0.000112922	0.00604507	yes
XLOC_020504	XLOC_020504	C1QBP	17:5289345-5342471	D-b	D1000	OK	173.13	62.2722	-1.4752	3.8776	0.000105494	0.00573736	yes
XLOC_028352	XLOC_028352	AHCY,RP4-785G19.5.1	20:32782374-32899608	D-b	D1000	OK	157.73	56.6356	-1.47768	3.25973	0.0011152	0.0395391	yes
XLOC_021486	XLOC_021486	CABYR	18:21718941-21741564	D-b	D1000	OK	27.0292	9.69185	-1.47968	3.40609	0.000659002	0.0260081	yes
XLOC_023347	XLOC_023347	PPP1R14A	19:38741876-38747231	D-b	D1000	OK	22.2998	7.95184	-1.48767	3.28952	0.0010036	0.0363368	yes
XLOC_047672	XLOC_047672	C9orf140	9:139952114-139965040	D-b	D1000	OK	36.5976	13.0407	-1.48873	4.95345	7.29091e-07	8.11592e-05	yes
XLOC_021952	XLOC_021952	PALM	19:708952-748328	D-b	D1000	OK	12.9214	4.60071	-1.48984	3.86224	0.000112351	0.0060304	yes
XLOC_021485	XLOC_021485	TTC39C	18:21572736-21715573	D-b	D1000	OK	8.92562	3.17168	-1.49271	3.97698	6.97948e-05	0.00406137	yes
XLOC_039779	XLOC_039779	TEAD3	6:35441373-35464861	D-b	D1000	OK	20.308	7.18194	-1.49961	4.49535	6.94555e-06	0.000589844	yes
XLOC_027699	XLOC_027699	MAPRE1	20:31407698-31442063	D-b	D1000	OK	98.4046	34.7812	-1.50042	5.36865	7.93299e-08	1.17356e-05	yes
XLOC_011090	XLOC_011090	BRI3BP	12:125478245-125515684	D-b	D1000	OK	25.8144	9.12382	-1.50046	5.17335	2.29935e-07	2.9195e-05	yes
XLOC_009168	XLOC_009168	CDC42BPG	11:64590858-64612041	D-b	D1000	OK	13.4482	4.74613	-1.50258	3.20015	0.00137356	0.0460031	yes
XLOC_050384	XLOC_050384	GS1-309P15.4.1	X:27536000-27537876	D-b	D1000	OK	10.1181	3.56923	-1.50325	3.68906	0.000225082	0.0107777	yes
XLOC_028397	XLOC_028397	KIAA0889	20:35405844-35492089	D-b	D1000	OK	4.08624	1.43268	-1.51205	4.09499	4.22184e-05	0.00266461	yes
XLOC_001075	XLOC_001075	HMGB3P10	1:100163797-100164734	D-b	D1000	OK	15.8543	5.5528	-1.51359	3.20387	0.00135592	0.0455356	yes
XLOC_047653	XLOC_047653	NOTCH1	9:139388895-139440314	D-b	D1000	OK	5.93987	2.0796	-1.51413	3.88082	0.000104105	0.0056761	yes
XLOC_023273	XLOC_023273	RHPN2	19:33469498-33555824	D-b	D1000	OK	36.0911	12.5588	-1.52295	5.17947	2.22521e-07	2.84204e-05	yes
XLOC_024086	XLOC_024086	BCYRN1	2:47419543-47572213	D-b	D1000	OK	0.80814	0.278843	-1.53516	3.22542	0.00125789	0.0430681	yes
XLOC_020428	XLOC_020428	NXN	17:702580-883010	D-b	D1000	OK	56.004	19.2739	-1.53888	3.54583	0.000391372	0.0170423	yes
XLOC_021715	XLOC_021715	AP002414.1	18:12075699-12076653	D-b	D1000	OK	13.2265	4.54767	-1.54023	3.57872	0.000345284	0.0153971	yes
XLOC_016379	XLOC_016379	FAM108C1	15:80972024-81047962	D-b	D1000	OK	43.0557	14.7319	-1.54726	4.71027	2.47385e-06	0.000245293	yes
XLOC_013483	XLOC_013483	ABCC4	13:95672082-95953687	D-b	D1000	OK	22.9807	7.85413	-1.5489	4.70482	2.54093e-06	0.000249913	yes
XLOC_009345	XLOC_009345	UCP2	11:73685711-73694352	D-b	D1000	OK	37.826	12.6952	-1.57509	3.31616	0.000912637	0.0335298	yes
XLOC_008331	XLOC_008331	AP000783.1.1	11:123301057-123306427	D-b	D1000	OK	6.70739	2.25016	-1.57572	3.29173	0.00099572	0.0360918	yes
XLOC_022110	XLOC_022110	SLC44A2	19:10713120-10755235	D-b	D1000	OK	43.3185	14.4761	-1.58131	4.8066	1.53521e-06	0.000161371	yes
XLOC_020420	XLOC_020420	RPH3AL	17:62292-202888	D-b	D1000	OK	15.9169	5.26794	-1.59525	3.3805	0.000723535	0.0279845	yes
XLOC_021270	XLOC_021270	FDXR	17:72858619-72869156	D-b	D1000	OK	20.8712	6.89291	-1.59833	3.72876	0.000192422	0.00947247	yes
XLOC_023116	XLOC_023116	PRDX2	19:12907633-12912694	D-b	D1000	OK	142.317	46.5585	-1.612	4.47473	7.65086e-06	0.000639695	yes
XLOC_019620	XLOC_019620	USP43	17:9548949-9633001	D-b	D1000	OK	6.99911	2.2805	-1.61782	4.46668	7.94435e-06	0.000660827	yes
XLOC_027602	XLOC_027602	LINC00493	20:18548063-18550207	D-b	D1000	OK	60.7999	19.7008	-1.62581	3.63702	0.000275806	0.0128003	yes
XLOC_017395	XLOC_017395	IDH2	15:90626276-90645736	D-b	D1000	OK	54.0153	17.4393	-1.63103	4.34548	1.38974e-05	0.00105461	yes
XLOC_046589	XLOC_046589	RNF224	9:140122017-140124090	D-b	D1000	OK	4.00543	1.29189	-1.63247	3.28202	0.00103065	0.0371296	yes
XLOC_019525	XLOC_019525	CYB5D2	17:4046461-4060989	D-b	D1000	OK	16.2115	5.20078	-1.64021	4.62873	3.67911e-06	0.000343465	yes
XLOC_023081	XLOC_023081	RAB3D	19:11406823-11450344	D-b	D1000	OK	18.5626	5.92597	-1.64728	5.2084	1.90476e-07	2.48661e-05	yes
XLOC_027166	XLOC_027166	FZD5	2:208627309-208634287	D-b	D1000	OK	3.76229	1.19809	-1.65088	4.49574	6.93277e-06	0.000589844	yes
XLOC_011652	XLOC_011652	WNT10B	12:49359122-49365546	D-b	D1000	OK	5.93849	1.8784	-1.66059	3.58263	0.000340146	0.0152518	yes
XLOC_022264	XLOC_022264	IFI30	19:18284578-18288927	D-b	D1000	OK	48.6431	15.3481	-1.66418	4.9587	7.09665e-07	7.92504e-05	yes
XLOC_020473	XLOC_020473	C17orf85	17:3714459-3749540	D-b	D1000	OK	27.8632	8.74678	-1.67154	5.56496	2.62218e-08	4.46542e-06	yes
XLOC_016607	XLOC_016607	RP11-492D6.3.1	15:20433872-20482756	D-b	D1000	OK	4.82728	1.50981	-1.67685	3.89657	9.75665e-05	0.00539549	yes
XLOC_001950	XLOC_001950	RGS2	1:192778168-192781403	D-b	D1000	OK	14.7276	4.59974	-1.6789	3.42834	0.000607279	0.024352	yes
XLOC_037776	XLOC_037776	AC008427.2.1	5:149237518-149324356	D-b	D1000	OK	55.9208	17.4116	-1.68333	4.65191	3.28881e-06	0.000312881	yes
XLOC_021512	XLOC_021512	RNF125	18:29598334-29653176	D-b	D1000	OK	3.43263	1.05577	-1.70102	4.41801	9.96145e-06	0.000788194	yes
XLOC_012588	XLOC_012588	EIF4A1P7	13:29172969-29174189	D-b	D1000	OK	5.01155	1.5296	-1.7121	3.40415	0.000663713	0.0261622	yes
XLOC_025351	XLOC_025351	RP11-566E18.3.1	2:217081767-217084915	D-b	D1000	OK	4.70511	1.4353	-1.71287	4.15346	3.27482e-05	0.00214406	yes
XLOC_023709	XLOC_023709	IL11	19:55875756-55881814	D-b	D1000	OK	3.79454	1.15482	-1.71625	3.52547	0.000422725	0.0179606	yes
XLOC_030111	XLOC_030111	NPTXR	22:39214456-39239987	D-b	D1000	OK	6.32812	1.90553	-1.73159	4.96911	6.72602e-07	7.56493e-05	yes
XLOC_004945	XLOC_004945	AKR1C3	10:5077548-5149878	D-b	D1000	OK	72.4365	21.5831	-1.74682	4.16441	3.12159e-05	0.00206457	yes
XLOC_008184	XLOC_008184	FDX1	11:110300606-110335605	D-b	D1000	OK	17.7403	5.23521	-1.76071	5.40425	6.50784e-08	9.95853e-06	yes
XLOC_021147	XLOC_021147	RNF43	17:56429860-56494480	D-b	D1000	OK	10.1448	2.97106	-1.77169	5.40535	6.46817e-08	9.92122e-06	yes
XLOC_037795	XLOC_037795	ZNF300	5:150226084-150284545	D-b	D1000	OK	9.68479	2.82957	-1.77514	4.03395	5.48476e-05	0.00330113	yes
XLOC_031712	XLOC_031712	KRT18P17	3:12828891-12830170	D-b	D1000	OK	19.2696	5.62689	-1.77592	4.64285	3.4363e-06	0.000324533	yes
XLOC_004990	XLOC_004990	ECHDC3	10:11784364-11806069	D-b	D1000	OK	16.5414	4.81423	-1.78071	3.78422	0.00015419	0.00787609	yes
XLOC_016021	XLOC_016021	C15orf48,HMGN2P46,MIR147B,RP11-519G16.3.1	15:45722726-45878488	D-b	D1000	OK	95.6911	27.7888	-1.78388	3.98098	6.8633e-05	0.00400454	yes
XLOC_020849	XLOC_020849	C17orf96	17:36827960-36831187	D-b	D1000	OK	12.3416	3.56823	-1.79025	5.11628	3.11618e-07	3.80761e-05	yes
XLOC_018686	XLOC_018686	LITAF	16:11641581-11680806	D-b	D1000	OK	95.3463	27.505	-1.79348	5.79462	6.84776e-09	1.33824e-06	yes
XLOC_023889	XLOC_023889	RHOB	2:20646834-20649200	D-b	D1000	OK	43.8432	12.6403	-1.79433	5.62064	1.90256e-08	3.36354e-06	yes
XLOC_004766	XLOC_004766	GNG4	1:235710986-235814054	D-b	D1000	OK	22.8008	6.51237	-1.80783	3.84787	0.00011915	0.00633144	yes
XLOC_012506	XLOC_012506	IL17D	13:21276265-21348097	D-b	D1000	OK	9.16034	2.61304	-1.80967	3.24363	0.00118019	0.0411819	yes
XLOC_011074	XLOC_011074	RP13-942N8.1.1	12:123849499-123850660	D-b	D1000	OK	6.63229	1.8826	-1.81678	3.24984	0.00115469	0.0404965	yes
XLOC_001700	XLOC_001700	HMGB3P6	1:164326003-164326601	D-b	D1000	OK	95.6639	27.0889	-1.82027	5.37567	7.62989e-08	1.13803e-05	yes
XLOC_010915	XLOC_010915	C12orf34	12:110152032-110211313	D-b	D1000	OK	3.49055	0.986608	-1.82291	3.78702	0.000152462	0.0078013	yes
XLOC_022981	XLOC_022981	PTPRS	19:5173976-5340814	D-b	D1000	OK	40.4259	11.3031	-1.83856	5.85135	4.87608e-09	9.91756e-07	yes
XLOC_015060	XLOC_015060	TMEM30B	14:61654276-62125414	D-b	D1000	OK	20.4129	5.67333	-1.84721	4.56328	5.03617e-06	0.000452572	yes
XLOC_036760	XLOC_036760	IRX4	5:1877540-1887350	D-b	D1000	OK	6.46943	1.79028	-1.85345	3.31862	0.000904641	0.0333683	yes
XLOC_020304	XLOC_020304	ARMC7	17:73106081-73127877	D-b	D1000	OK	22.2013	6.11445	-1.86035	4.09747	4.17696e-05	0.002644	yes
XLOC_050715	XLOC_050715	FAM155B	X:68725083-68752351	D-b	D1000	OK	2.35102	0.645755	-1.86423	3.85993	0.00011342	0.00606171	yes
XLOC_023304	XLOC_023304	IGFLR1	19:36230152-36233351	D-b	D1000	OK	4.79364	1.31407	-1.86708	3.4699	0.000520648	0.0213667	yes
XLOC_027601	XLOC_027601	SEC23B	20:18488136-18542059	D-b	D1000	OK	38.5424	10.5592	-1.86795	4.04153	5.31039e-05	0.00321708	yes
XLOC_019742	XLOC_019742	SLC47A1	17:19437140-19482347	D-b	D1000	OK	10.6224	2.88742	-1.87926	3.24297	0.00118291	0.0412409	yes
XLOC_036339	XLOC_036339	CXXC5	5:139026883-139063467	D-b	D1000	OK	13.6242	3.69423	-1.88282	3.69438	0.000220426	0.0106266	yes
XLOC_032049	XLOC_032049	TNNC1	3:52485117-52488086	D-b	D1000	OK	23.8249	6.45002	-1.8851	4.14448	3.40582e-05	0.00222035	yes
XLOC_018592	XLOC_018592	PRSS22	16:2902727-2908171	D-b	D1000	OK	16.8693	4.56678	-1.88515	4.87755	1.0741e-06	0.000115571	yes
XLOC_043909	XLOC_043909	FABP5	8:82192105-82197012	D-b	D1000	OK	28.08	7.60159	-1.88517	3.73556	0.000187296	0.00926935	yes
XLOC_001873	XLOC_001873	IER5	1:181057637-181059977	D-b	D1000	OK	57.193	15.3733	-1.89542	6.34044	2.29116e-10	6.01842e-08	yes
XLOC_045451	XLOC_045451	EPPK1	8:144939496-144952632	D-b	D1000	OK	4.08445	1.09192	-1.90327	5.21614	1.8269e-07	2.39945e-05	yes
XLOC_045447	XLOC_045447	RP11-429J17.7.1	8:144840322-144853992	D-b	D1000	OK	3.78825	1.01231	-1.90388	3.86529	0.000110956	0.00597925	yes
XLOC_019595	XLOC_019595	ATP1B2	17:7554253-7561087	D-b	D1000	OK	2.3072	0.61275	-1.91277	3.73755	0.000185821	0.00921707	yes
XLOC_009251	XLOC_009251	ALDH3B2	11:67429632-67448671	D-b	D1000	OK	5.67044	1.50385	-1.9148	3.55969	0.000371287	0.0163321	yes
XLOC_028881	XLOC_028881	COL6A2	21:47518010-47552763	D-b	D1000	OK	24.999	6.61642	-1.91775	3.25638	0.00112844	0.039835	yes
XLOC_005937	XLOC_005937	JAKMIP3	10:133918174-133999466	D-b	D1000	OK	2.73014	0.717334	-1.92826	3.70341	0.000212723	0.0102999	yes
XLOC_023452	XLOC_023452	LYPD3	19:43964945-43969831	D-b	D1000	OK	13.1844	3.46006	-1.92996	4.85771	1.18753e-06	0.000127018	yes
XLOC_009543	XLOC_009543	MAML2	11:95709761-96076382	D-b	D1000	OK	0.923869	0.242234	-1.93129	3.81129	0.000138242	0.00719859	yes
XLOC_007781	XLOC_007781	TMEM151A	11:66059340-66064135	D-b	D1000	OK	1.91697	0.494915	-1.95357	3.46269	0.000534812	0.0218512	yes
XLOC_006726	XLOC_006726	AVPI1	10:99437180-99447080	D-b	D1000	OK	63.5686	16.3865	-1.95581	6.2643	3.74505e-10	9.56639e-08	yes
XLOC_027677	XLOC_027677	ID1	20:30193085-30194318	D-b	D1000	OK	90.9083	23.3607	-1.96033	5.46134	4.72566e-08	7.49659e-06	yes
XLOC_002804	XLOC_002804	FUCA1	1:24171566-24194784	D-b	D1000	OK	40.6372	10.4186	-1.96364	6.03293	1.61014e-09	3.62739e-07	yes
XLOC_041231	XLOC_041231	CLDN4	7:73213871-73247017	D-b	D1000	OK	86.3303	22.1206	-1.96448	6.14575	7.95875e-10	1.90546e-07	yes
XLOC_020489	XLOC_020489	CXCL16	17:4634722-4643223	D-b	D1000	OK	35.376	8.97863	-1.9782	5.84216	5.15272e-09	1.03826e-06	yes
XLOC_021272	XLOC_021272	USH1G	17:72912175-72919351	D-b	D1000	OK	1.40383	0.355454	-1.98163	3.71695	0.00020164	0.00981458	yes
XLOC_039377	XLOC_039377	SERPINB9	6:2887499-2903514	D-b	D1000	OK	6.7312	1.6994	-1.98584	5.33145	9.74291e-08	1.40475e-05	yes
XLOC_033540	XLOC_033540	EREG	4:75230859-75254468	D-b	D1000	OK	15.905	4.01401	-1.98636	3.98833	6.65397e-05	0.0038929	yes
XLOC_040406	XLOC_040406	MAP7	6:136663874-136871792	D-b	D1000	OK	34.6244	8.70774	-1.99142	5.18174	2.19827e-07	2.82432e-05	yes
XLOC_028460	XLOC_028460	RIMS4	20:43380448-43438979	D-b	D1000	OK	10.2613	2.57885	-1.99241	5.56931	2.55752e-08	4.38986e-06	yes
XLOC_052410	XLOC_052410	RP11-66N11.5.1	X:152869951-152870803	D-b	D1000	OK	8.27625	2.06369	-2.00375	3.90969	9.24149e-05	0.00516012	yes
XLOC_038109	XLOC_038109	DSP	6:7541807-7586950	D-b	D1000	OK	76.539	19.0611	-2.00556	7.12584	1.03451e-12	4.14326e-10	yes
XLOC_037278	XLOC_037278	SERINC5	5:79407049-79551898	D-b	D1000	OK	19.843	4.86989	-2.02667	4.93113	8.17551e-07	8.99057e-05	yes
XLOC_000516	XLOC_000516	TFAP2E	1:36035413-36060929	D-b	D1000	OK	2.32128	0.567851	-2.03133	3.65013	0.000262112	0.0122524	yes
XLOC_030440	XLOC_030440	KRT18P15	3:32280170-32411817	D-b	D1000	OK	14.14	3.45718	-2.03212	3.19346	0.00140579	0.0467803	yes
XLOC_047569	XLOC_047569	IER5L	9:131937834-131972827	D-b	D1000	OK	22.7759	5.4971	-2.05077	6.13441	8.54736e-10	2.00931e-07	yes
XLOC_022398	XLOC_022398	APLP1	19:36359137-36370699	D-b	D1000	OK	12.4349	2.99907	-2.05181	4.35836	1.3104e-05	0.00100498	yes
XLOC_007961	XLOC_007961	TSKU	11:76493294-76509198	D-b	D1000	OK	40.5945	9.76636	-2.05539	3.17665	0.00148989	0.0488711	yes
XLOC_015953	XLOC_015953	FAM92A1P1	15:41455321-41456695	D-b	D1000	OK	10.8172	2.59496	-2.05954	4.46568	7.9813e-06	0.000663051	yes
XLOC_020754	XLOC_020754	DHRS13	17:27224798-27230089	D-b	D1000	OK	16.5693	3.96257	-2.06401	5.47973	4.25978e-08	6.89235e-06	yes
XLOC_003932	XLOC_003932	S100A4	1:153516088-153522612	D-b	D1000	OK	79.0643	18.7069	-2.07946	4.26938	1.96013e-05	0.00139909	yes
XLOC_002516	XLOC_002516	RNF223	1:1007125-1009687	D-b	D1000	OK	3.44301	0.812676	-2.08292	3.44033	0.000581	0.0234285	yes
XLOC_026595	XLOC_026595	HS6ST1	2:128994289-129076151	D-b	D1000	OK	15.1257	3.5459	-2.09278	5.8968	3.70629e-09	7.70743e-07	yes
XLOC_006022	XLOC_006022	PRKCQ	10:6469104-6622263	D-b	D1000	OK	5.41238	1.25909	-2.10388	4.59975	4.22997e-06	0.000388188	yes
XLOC_009935	XLOC_009935	CCND2	12:4357930-4414516	D-b	D1000	OK	0.542596	0.125944	-2.1071	3.2096	0.00132919	0.0449637	yes
XLOC_020008	XLOC_020008	ARL4D	17:41476352-41478503	D-b	D1000	OK	18.2723	4.22552	-2.11246	5.56703	2.59115e-08	4.42419e-06	yes
XLOC_007942	XLOC_007942	CTD-2562J17.7.1	11:74971170-74972069	D-b	D1000	OK	13.2095	3.05391	-2.11284	3.88601	0.000101904	0.00557013	yes
XLOC_031574	XLOC_031574	HES1	3:193853933-193856521	D-b	D1000	OK	28.6657	6.58103	-2.12294	4.30329	1.68282e-05	0.00123652	yes
XLOC_035388	XLOC_035388	ACSL1	4:185676748-185747972	D-b	D1000	OK	14.5804	3.3296	-2.13061	3.79931	0.000145097	0.00748344	yes
XLOC_023352	XLOC_023352	MAP4K1	19:39078280-39108643	D-b	D1000	OK	2.5916	0.587877	-2.14025	4.2014	2.65267e-05	0.00181169	yes
XLOC_021780	XLOC_021780	DSC3	18:28570051-28622781	D-b	D1000	OK	1.15005	0.260757	-2.14093	4.08837	4.34406e-05	0.00272584	yes
XLOC_000058	XLOC_000058	GABRD	1:1950779-1962192	D-b	D1000	OK	5.67506	1.28298	-2.14513	4.586	4.51808e-06	0.000411299	yes
XLOC_036707	XLOC_036707	CTC-573N18.1.1	5:179868558-179870238	D-b	D1000	OK	11.7299	2.64958	-2.14636	4.17914	2.92612e-05	0.00195926	yes
XLOC_017692	XLOC_017692	SNN	16:11762269-11836704	D-b	D1000	OK	8.85616	1.97347	-2.16595	3.74071	0.000183498	0.00912316	yes
XLOC_006319	XLOC_006319	RP11-314P12.3.1	10:47011752-47174093	D-b	D1000	OK	11.1176	2.47584	-2.16686	3.34357	0.000827091	0.0311453	yes
XLOC_023275	XLOC_023275	AC008738.2,CEBPA	19:33790839-33793470	D-b	D1000	OK	9.02613	2.00827	-2.16815	4.50105	6.76192e-06	0.00057956	yes
XLOC_020436	XLOC_020436	SLC43A2	17:1477665-1532180	D-b	D1000	OK	5.78683	1.28483	-2.1712	5.20528	1.93705e-07	2.52369e-05	yes
XLOC_010446	XLOC_010446	RP11-834C11.4.1	12:54519881-54526627	D-b	D1000	OK	5.45275	1.20301	-2.18033	4.34996	1.36163e-05	0.00103692	yes
XLOC_008130	XLOC_008130	TMEM133	11:100862810-100864663	D-b	D1000	OK	2.48232	0.544114	-2.18971	3.92004	8.85333e-05	0.00498925	yes
XLOC_013426	XLOC_013426	POU4F1	13:79152610-79233314	D-b	D1000	OK	4.89449	1.03444	-2.2423	3.61584	0.000299375	0.0137079	yes
XLOC_009372	XLOC_009372	ARRB1	11:74975225-75062873	D-b	D1000	OK	17.4985	3.61327	-2.27586	4.67021	3.00893e-06	0.000289652	yes
XLOC_008410	XLOC_008410	BARX2	11:129245834-129322171	D-b	D1000	OK	1.45538	0.299924	-2.27873	3.23483	0.00121714	0.0421373	yes
XLOC_029636	XLOC_029636	FAM83F	22:40390952-40426043	D-b	D1000	OK	1.88132	0.382868	-2.29683	3.71086	0.00020656	0.0100465	yes
XLOC_033544	XLOC_033544	PARM1	4:75858304-75975325	D-b	D1000	OK	4.81373	0.970235	-2.31075	5.68292	1.32416e-08	2.43382e-06	yes
XLOC_004395	XLOC_004395	KIF21B	1:200938519-200992828	D-b	D1000	OK	2.98549	0.594149	-2.32907	4.22299	2.41087e-05	0.00167475	yes
XLOC_003901	XLOC_003901	TCHH	1:152078792-152086556	D-b	D1000	OK	1.44359	0.286546	-2.33282	4.96898	6.73055e-07	7.56493e-05	yes
XLOC_022349	XLOC_022349	KCTD15	19:34287750-34306668	D-b	D1000	OK	19.5352	3.8669	-2.33683	5.92771	3.0719e-09	6.47114e-07	yes
XLOC_004077	XLOC_004077	IGSF9	1:159896828-159915394	D-b	D1000	OK	4.86566	0.941533	-2.36955	3.87034	0.000108682	0.00588114	yes
XLOC_001921	XLOC_001921	PLA2G4A	1:186798084-186958113	D-b	D1000	OK	8.51736	1.63822	-2.37828	3.31526	0.00091558	0.0336189	yes
XLOC_020474	XLOC_020474	CAMKK1	17:3763608-3796338	D-b	D1000	OK	4.28916	0.824356	-2.37935	3.96125	7.45589e-05	0.0042924	yes
XLOC_024240	XLOC_024240	VAX2	2:71127719-71160576	D-b	D1000	OK	2.23186	0.427643	-2.38377	3.17029	0.00152285	0.0497011	yes
XLOC_044306	XLOC_044306	RP11-429J17.6.1	8:144816309-144828507	D-b	D1000	OK	30.2276	5.76789	-2.38975	7.13476	9.69669e-13	3.9077e-10	yes
XLOC_012632	XLOC_012632	CCNA1	13:37005966-37017019	D-b	D1000	OK	8.25869	1.5744	-2.39111	3.9099	9.23326e-05	0.00516012	yes
XLOC_022656	XLOC_022656	MYH14	19:50706884-50813802	D-b	D1000	OK	23.8248	4.52152	-2.39758	7.9592	1.77636e-15	1.06716e-12	yes
XLOC_007816	XLOC_007816	GSTP1	11:67351065-67354131	D-b	D1000	OK	291.09	55.1181	-2.40087	6.15375	7.56738e-10	1.81847e-07	yes
XLOC_007905	XLOC_007905	P2RY2	11:72929342-72947397	D-b	D1000	OK	10.4431	1.96945	-2.40668	4.58592	4.51984e-06	0.000411299	yes
XLOC_041959	XLOC_041959	RP5-1121A15.1.1	7:156803498-156809120	D-b	D1000	OK	6.28014	1.17536	-2.41769	4.53024	5.89176e-06	0.000515883	yes
XLOC_004299	XLOC_004299	RGS16	1:182567757-182573543	D-b	D1000	OK	2.72731	0.501637	-2.44276	4.28779	1.80463e-05	0.00130611	yes
XLOC_016062	XLOC_016062	SLC27A2	15:50150434-50528592	D-b	D1000	OK	25.1363	4.61617	-2.44501	6.92275	4.42957e-12	1.56195e-09	yes
XLOC_004404	XLOC_004404	PHLDA3	1:201434619-201438365	D-b	D1000	OK	27.8721	5.11543	-2.44589	5.39185	6.97356e-08	1.05962e-05	yes
XLOC_028877	XLOC_028877	COL6A1	21:47401650-47424964	D-b	D1000	OK	23.1649	4.19722	-2.46443	5.40101	6.62673e-08	1.00929e-05	yes
XLOC_047681	XLOC_047681	NRARP	9:140194082-140196703	D-b	D1000	OK	22.2461	4.01768	-2.46912	7.27253	3.52829e-13	1.51604e-10	yes
XLOC_022474	XLOC_022474	SPTBN4	19:40972147-41082365	D-b	D1000	OK	2.28151	0.411574	-2.47077	3.42619	0.000612115	0.0245156	yes
XLOC_005433	XLOC_005433	UNC5B	10:72972326-73062621	D-b	D1000	OK	1.16988	0.208376	-2.4891	4.24082	2.22708e-05	0.00156045	yes
XLOC_038064	XLOC_038064	RP1-90J20.11.1	6:3025024-3027659	D-b	D1000	OK	3.66562	0.651988	-2.49114	5.17404	2.29087e-07	2.91444e-05	yes
XLOC_020565	XLOC_020565	MFSD6L	17:8700435-8702667	D-b	D1000	OK	0.992656	0.176486	-2.49174	3.302	0.000959968	0.0349717	yes
XLOC_033349	XLOC_033349	SLC10A4	4:48485359-48491213	D-b	D1000	OK	1.52902	0.269932	-2.50194	3.489	0.000484837	0.0201649	yes
XLOC_024464	XLOC_024464	KCNIP3	2:95963051-96051825	D-b	D1000	OK	5.63866	0.990137	-2.50965	3.21598	0.00130001	0.0441378	yes
XLOC_032535	XLOC_032535	KRT8P36	3:137780831-137834660	D-b	D1000	OK	11.3405	1.9842	-2.51486	4.48675	7.23167e-06	0.000610945	yes
XLOC_027698	XLOC_027698	DNMT3B	20:31350190-31397162	D-b	D1000	OK	6.93424	1.19343	-2.53863	3.99358	6.50837e-05	0.00381805	yes
XLOC_021222	XLOC_021222	AXIN2	17:63524684-63557765	D-b	D1000	OK	3.49447	0.599697	-2.54277	5.38023	7.43924e-08	1.1173e-05	yes
XLOC_028231	XLOC_028231	RALGAPA2	20:20370195-20693266	D-b	D1000	OK	12.0583	2.05385	-2.55363	5.91547	3.30924e-09	6.92614e-07	yes
XLOC_023958	XLOC_023958	KRTCAP3	2:27665232-27712656	D-b	D1000	OK	47.9281	7.83068	-2.61366	3.54031	0.000399665	0.0173244	yes
XLOC_002015	XLOC_002015	ELF3,RP11-510N19.5.1	1:201951499-201986316	D-b	D1000	OK	154.981	25.3036	-2.61467	4.20538	2.60643e-05	0.00178953	yes
XLOC_032114	XLOC_032114	KRT8P35	3:62936104-63110738	D-b	D1000	OK	2.63611	0.427653	-2.6239	3.81867	0.000134172	0.00701479	yes
XLOC_019890	XLOC_019890	RASL10B	17:34058678-34070540	D-b	D1000	OK	3.17768	0.511071	-2.63638	5.41001	6.30229e-08	9.75907e-06	yes
XLOC_022356	XLOC_022356	WTIP	19:34971873-34992085	D-b	D1000	OK	1.08695	0.174608	-2.6381	3.65704	0.000255145	0.0119872	yes
XLOC_025507	XLOC_025507	EFHD1	2:233470766-233547491	D-b	D1000	OK	7.98237	1.27815	-2.64276	3.23967	0.00119669	0.0415987	yes
XLOC_023157	XLOC_023157	NOTCH3	19:15270444-15311792	D-b	D1000	OK	36.9843	5.89863	-2.64846	9.01232	0	0	yes
XLOC_019817	XLOC_019817	FOXN1	17:26850958-26865914	D-b	D1000	OK	0.729532	0.11505	-2.66472	3.53885	0.000401868	0.0173364	yes
XLOC_026699	XLOC_026699	CXCR4	2:136871918-136875735	D-b	D1000	OK	7.74861	1.2213	-2.66552	5.68907	1.27732e-08	2.37464e-06	yes
XLOC_001587	XLOC_001587	KRT8P45	1:157043048-157044494	D-b	D1000	OK	42.8525	6.74388	-2.66773	7.67261	1.68754e-14	8.68975e-12	yes
XLOC_029202	XLOC_029202	CECR2	22:17840836-18033845	D-b	D1000	OK	5.49106	0.863699	-2.66849	3.56281	0.000366901	0.0161872	yes
XLOC_001866	XLOC_001866	XPR1	1:180601139-180859387	D-b	D1000	OK	125.958	19.5857	-2.68507	3.55435	0.000378908	0.0165662	yes
XLOC_017678	XLOC_017678	ATF7IP2	16:10420290-10577495	D-b	D1000	OK	12.4714	1.93873	-2.68544	3.62977	0.000283673	0.0130719	yes
XLOC_008227	XLOC_008227	NNMT	11:113930314-114227293	D-b	D1000	OK	317.918	49.0768	-2.69554	6.25456	3.98628e-10	1.0103e-07	yes
XLOC_022592	XLOC_022592	C5AR1	19:47813103-47825327	D-b	D1000	OK	2.14543	0.330943	-2.69661	4.45194	8.50962e-06	0.000702444	yes
XLOC_007172	XLOC_007172	KRT8P41	11:9025708-9159661	D-b	D1000	OK	3.30666	0.507854	-2.70289	4.22755	2.36252e-05	0.00164823	yes
XLOC_012581	XLOC_012581	PDX1	13:28403905-28500368	D-b	D1000	OK	1.11746	0.171427	-2.70456	3.67286	0.00023985	0.0113923	yes
XLOC_036814	XLOC_036814	CMBL	5:10275986-10308138	D-b	D1000	OK	65.4859	9.96494	-2.71625	6.05654	1.3908e-09	3.15518e-07	yes
XLOC_020367	XLOC_020367	CBX2	17:77751976-77761449	D-b	D1000	OK	6.29936	0.956061	-2.72003	5.56707	2.59056e-08	4.42419e-06	yes
XLOC_038021	XLOC_038021	GFPT2	5:179727689-179780387	D-b	D1000	OK	21.2681	3.22725	-2.72031	3.49825	0.000468329	0.0195913	yes
XLOC_020476	XLOC_020476	ATP2A3	17:3822868-3867736	D-b	D1000	OK	9.76664	1.47941	-2.72284	5.33276	9.67335e-08	1.39783e-05	yes
XLOC_037551	XLOC_037551	KRT8P33	5:122680578-122759286	D-b	D1000	OK	43.3371	6.41649	-2.75575	5.51895	3.41025e-08	5.64449e-06	yes
XLOC_044627	XLOC_044627	DUSP4	8:29190580-29208185	D-b	D1000	OK	19.7997	2.87896	-2.78186	7.77021	7.77156e-15	4.3097e-12	yes
XLOC_030753	XLOC_030753	GPR27	3:71728439-71805647	D-b	D1000	OK	12.5619	1.81507	-2.79096	4.69708	2.63901e-06	0.000257868	yes
XLOC_020883	XLOC_020883	TNS4	17:38632079-38657854	D-b	D1000	OK	3.43126	0.492083	-2.80176	4.24291	2.20639e-05	0.00155097	yes
XLOC_032869	XLOC_032869	MAP6D1	3:183533663-183543382	D-b	D1000	OK	1.58761	0.227261	-2.80444	3.37291	0.000743791	0.028597	yes
XLOC_037408	XLOC_037408	KRT8P32	5:97727773-97729234	D-b	D1000	OK	6.65633	0.949886	-2.8089	5.49327	3.94554e-08	6.43202e-06	yes
XLOC_020320	XLOC_020320	GALR2	17:74070874-74073622	D-b	D1000	OK	1.46249	0.208255	-2.812	3.2295	0.00124007	0.0425931	yes
XLOC_037750	XLOC_037750	CTC-362D12.1.1	5:145942788-146464347	D-b	D1000	OK	2.24543	0.314583	-2.83548	3.60619	0.00031073	0.0141281	yes
XLOC_018882	XLOC_018882	GDPD3	16:30116130-30125177	D-b	D1000	OK	11.0401	1.54335	-2.83861	3.97513	7.0342e-05	0.00408588	yes
XLOC_026992	XLOC_026992	KRT8P10	2:183935767-183937214	D-b	D1000	OK	51.9566	7.21564	-2.84811	8.30542	0	0	yes
XLOC_037113	XLOC_037113	PDE4D	5:58264864-59843484	D-b	D1000	OK	46.1933	6.34228	-2.86461	4.01882	5.84894e-05	0.00349439	yes
XLOC_020263	XLOC_020263	MAP2K6	17:67410837-67538451	D-b	D1000	OK	3.4863	0.470099	-2.89066	4.7813	1.74165e-06	0.000179084	yes
XLOC_022603	XLOC_022603	ZNF114	19:48774653-48790863	D-b	D1000	OK	5.87676	0.79122	-2.89287	6.14503	7.99498e-10	1.9071e-07	yes
XLOC_037289	XLOC_037289	ANKRD34B	5:79852573-79866307	D-b	D1000	OK	2.47671	0.32656	-2.923	4.07002	4.70095e-05	0.00291037	yes
XLOC_021307	XLOC_021307	ST6GALNAC2	17:74561460-74582145	D-b	D1000	OK	3.49654	0.451314	-2.95372	5.29198	1.21001e-07	1.69198e-05	yes
XLOC_037120	XLOC_037120	KRT8P31	5:60039389-60040797	D-b	D1000	OK	2.47873	0.319925	-2.9538	4.10026	4.12681e-05	0.00261736	yes
XLOC_015399	XLOC_015399	DEGS2	14:100612755-100626500	D-b	D1000	OK	3.50277	0.446896	-2.97048	3.57919	0.000344659	0.015386	yes
XLOC_007608	XLOC_007608	DTX4	11:58938902-58980452	D-b	D1000	OK	6.69963	0.852336	-2.97459	4.88816	1.01784e-06	0.000110618	yes
XLOC_036851	XLOC_036851	FAM134B	5:16473146-16630078	D-b	D1000	OK	13.4081	1.68434	-2.99284	3.36233	0.000772865	0.0294797	yes
XLOC_004257	XLOC_004257	PTP4A1P7	1:176432306-176814735	D-b	D1000	OK	69.006	8.65705	-2.99478	3.48046	0.000500555	0.0206992	yes
XLOC_042112	XLOC_042112	ASS1P11	7:21259831-21261047	D-b	D1000	OK	30.575	3.82497	-2.99883	7.71907	1.17684e-14	6.25865e-12	yes
XLOC_033282	XLOC_033282	KLB	4:39408472-39453156	D-b	D1000	OK	1.43748	0.177764	-3.01551	5.08502	3.67587e-07	4.39222e-05	yes
XLOC_023206	XLOC_023206	CERS1,GDF1	19:18979360-19007488	D-b	D1000	OK	8.65784	1.07022	-3.0161	5.60484	2.0845e-08	3.64545e-06	yes
XLOC_027687	XLOC_027687	C20orf160	20:30598244-30619984	D-b	D1000	OK	4.28485	0.523999	-3.03161	4.75454	1.98895e-06	0.000201322	yes
XLOC_022509	XLOC_022509	TMEM145	19:42817476-42829214	D-b	D1000	OK	3.73769	0.45652	-3.0334	5.27728	1.31116e-07	1.80617e-05	yes
XLOC_010241	XLOC_010241	RP11-267D19.2.1	12:33138771-33140004	D-b	D1000	OK	3.73979	0.452109	-3.04821	4.48356	7.3407e-06	0.000618544	yes
XLOC_017576	XLOC_017576	NPW	16:2059926-2070756	D-b	D1000	OK	11.3712	1.36585	-3.05751	3.55181	0.000382597	0.016705	yes
XLOC_020312	XLOC_020312	LLGL2	17:73521782-73571289	D-b	D1000	OK	57.9258	6.87917	-3.0739	6.99287	2.69318e-12	9.76195e-10	yes
XLOC_006122	XLOC_006122	C10orf114	10:21781586-21786191	D-b	D1000	OK	6.49843	0.763709	-3.089	7.2962	2.95985e-13	1.28887e-10	yes
XLOC_006035	XLOC_006035	KRT8P37	10:8555649-8557069	D-b	D1000	OK	1.9902	0.233021	-3.09438	3.816	0.000135634	0.00708554	yes
XLOC_050353	XLOC_050353	SAT1	X:23801289-23804343	D-b	D1000	OK	707.011	82.7562	-3.09479	7.50395	6.19504e-14	2.95549e-11	yes
XLOC_017101	XLOC_017101	IGDCC4	15:65673801-65715410	D-b	D1000	OK	2.74566	0.317345	-3.11303	4.15048	3.31779e-05	0.00216783	yes
XLOC_038722	XLOC_038722	PTP4A1	6:64231665-64293492	D-b	D1000	OK	231.258	26.502	-3.12533	4.19283	2.7549e-05	0.0018697	yes
XLOC_024710	XLOC_024710	INHBB	2:121103718-121109384	D-b	D1000	OK	1.20083	0.137109	-3.13063	4.34421	1.39777e-05	0.00105947	yes
XLOC_022229	XLOC_022229	KLF2	19:16435650-16438337	D-b	D1000	OK	8.36176	0.948826	-3.13959	6.40179	1.53563e-10	4.23979e-08	yes
XLOC_043503	XLOC_043503	SCARA3	8:27491384-27534190	D-b	D1000	OK	7.185	0.80463	-3.15859	5.07387	3.89798e-07	4.61513e-05	yes
XLOC_003159	XLOC_003159	DMRTA2	1:50883221-50889172	D-b	D1000	OK	1.43252	0.159672	-3.16537	4.43737	9.10643e-06	0.00073488	yes
XLOC_013399	XLOC_013399	FABP5P1	13:73674712-73675123	D-b	D1000	OK	27.035	2.99618	-3.17363	5.44114	5.29416e-08	8.29699e-06	yes
XLOC_025488	XLOC_025488	B3GNT7	2:232260253-232265875	D-b	D1000	OK	2.88323	0.318167	-3.17983	5.51825	3.42395e-08	5.65274e-06	yes
XLOC_044003	XLOC_044003	SDC2	8:97505578-97624000	D-b	D1000	OK	16.0551	1.76815	-3.18272	3.95068	7.79292e-05	0.00446267	yes
XLOC_008898	XLOC_008898	LRP4	11:46867962-46940193	D-b	D1000	OK	2.80056	0.304842	-3.19958	3.77551	0.000159679	0.00811934	yes
XLOC_007962	XLOC_007962	RP11-21L23.2.1	11:76511407-76515599	D-b	D1000	OK	8.67252	0.931413	-3.21896	8.23157	2.22045e-16	1.44067e-13	yes
XLOC_046034	XLOC_046034	RP11-336N8.2.1	9:80793178-80794428	D-b	D1000	OK	45.3285	4.84692	-3.22528	8.68591	0	0	yes
XLOC_046481	XLOC_046481	ASS1	9:133320093-133376661	D-b	D1000	OK	191.678	20.4671	-3.22731	8.27818	2.22045e-16	1.44067e-13	yes
XLOC_039854	XLOC_039854	C6orf132	6:42068855-42110357	D-b	D1000	OK	12.4984	1.33421	-3.22769	4.44183	8.91959e-06	0.000724435	yes
XLOC_007906	XLOC_007906	RP11-800A3.4.1	11:72950019-72953380	D-b	D1000	OK	7.90489	0.829527	-3.25238	7.74777	9.32587e-15	5.08472e-12	yes
XLOC_036411	XLOC_036411	ASS1P10	5:144602172-144609617	D-b	D1000	OK	12.8031	1.34303	-3.25293	6.73716	1.61509e-11	5.11171e-09	yes
XLOC_040002	XLOC_040002	LGSN	6:63985855-64029882	D-b	D1000	OK	15.511	1.62153	-3.25786	7.11133	1.1493e-12	4.57479e-10	yes
XLOC_039525	XLOC_039525	ASS1P1	6:24797548-25057301	D-b	D1000	OK	18.2782	1.9058	-3.26166	6.65126	2.90601e-11	8.76966e-09	yes
XLOC_022344	XLOC_022344	LRP3	19:33685165-33716756	D-b	D1000	OK	10.2206	1.05872	-3.27108	6.86252	6.76592e-12	2.27454e-09	yes
XLOC_045687	XLOC_045687	ASS1P12	9:32945993-32947220	D-b	D1000	OK	47.5205	4.90858	-3.27517	8.86701	0	0	yes
XLOC_002884	XLOC_002884	PTAFR	1:28473676-28520447	D-b	D1000	OK	2.55222	0.263384	-3.27651	5.61929	1.91748e-08	3.37154e-06	yes
XLOC_039193	XLOC_039193	RP11-307P5.1.1,SAMD5	6:147830062-148275073	D-b	D1000	OK	5.84777	0.586372	-3.318	7.87134	3.55271e-15	2.0581e-12	yes
XLOC_038057	XLOC_038057	FOXC1	6:1610678-1614127	D-b	D1000	OK	12.817	1.28075	-3.32299	6.82685	8.67972e-12	2.88799e-09	yes
XLOC_038720	XLOC_038720	RP3-407E4.4.1	6:64150670-64153485	D-b	D1000	OK	5.81886	0.57418	-3.34116	4.79109	1.65877e-06	0.000171376	yes
XLOC_035656	XLOC_035656	SLC1A3	5:36606456-36725297	D-b	D1000	OK	29.1613	2.87436	-3.34274	3.53152	0.000413177	0.0176599	yes
XLOC_022610	XLOC_022610	SULT2B1	19:49055428-49102683	D-b	D1000	OK	6.83599	0.669982	-3.35096	5.67271	1.40557e-08	2.5617e-06	yes
XLOC_042656	XLOC_042656	STEAP4	7:87861325-87936206	D-b	D1000	OK	10.4704	1.01089	-3.37262	5.3855	7.22447e-08	1.08756e-05	yes
XLOC_026803	XLOC_026803	NR4A2	2:157180943-157198860	D-b	D1000	OK	14.0944	1.34714	-3.38715	3.20904	0.00133178	0.0449812	yes
XLOC_019950	XLOC_019950	IGFBP4	17:38599701-38613983	D-b	D1000	OK	40.7735	3.8958	-3.38764	8.33122	0	0	yes
XLOC_042336	XLOC_042336	IGFBP3	7:45951849-45961473	D-b	D1000	OK	87.3541	8.27064	-3.40081	6.34742	2.18954e-10	5.79845e-08	yes
XLOC_027020	XLOC_027020	SLC40A1	2:190425304-190448484	D-b	D1000	OK	5.95056	0.554075	-3.42487	3.56304	0.000366587	0.0161872	yes
XLOC_026420	XLOC_026420	LONRF2	2:100889752-100939195	D-b	D1000	OK	12.691	1.17829	-3.42904	9.93005	0	0	yes
XLOC_008166	XLOC_008166	RP11-382M14.1.1	11:107047011-107048256	D-b	D1000	OK	11.9082	1.10385	-3.43133	6.90474	5.02953e-12	1.74506e-09	yes
XLOC_022438	XLOC_022438	RYR1	19:38924339-39078204	D-b	D1000	OK	1.5969	0.146098	-3.45026	7.80954	5.77316e-15	3.28574e-12	yes
XLOC_020284	XLOC_020284	TTYH2	17:72209652-72258155	D-b	D1000	OK	4.87472	0.441136	-3.46603	3.25205	0.00114576	0.0402291	yes
XLOC_015947	XLOC_015947	DLL4	15:41221537-41231237	D-b	D1000	OK	1.86171	0.166389	-3.484	4.43903	9.03663e-06	0.000732893	yes
XLOC_027786	XLOC_027786	PPP1R16B	20:37434347-37551667	D-b	D1000	OK	0.679488	0.0605666	-3.48785	3.33868	0.000841771	0.0315761	yes
XLOC_019374	XLOC_019374	RP11-18F14.2.1	16:80631802-80636416	D-b	D1000	OK	0.385325	0.0338437	-3.50912	3.26909	0.00107894	0.038612	yes
XLOC_023712	XLOC_023712	SHISA7	19:55940104-55954230	D-b	D1000	OK	1.0223	0.0887292	-3.52627	5.18078	2.20955e-07	2.8332e-05	yes
XLOC_029716	XLOC_029716	RP3-439F8.1.1	22:46937391-46944093	D-b	D1000	OK	0.861994	0.0747473	-3.52759	3.80239	0.000143305	0.00741461	yes
XLOC_020092	XLOC_020092	IGF2BP1	17:47072627-47133012	D-b	D1000	OK	1.54202	0.133339	-3.53165	4.43785	9.08635e-06	0.000734173	yes
XLOC_047393	XLOC_047393	LPAR1	9:113635542-113800981	D-b	D1000	OK	19.418	1.64954	-3.55726	5.2299	1.69601e-07	2.26888e-05	yes
XLOC_046225	XLOC_046225	NR4A3	9:102584136-102629173	D-b	D1000	OK	2.67742	0.22707	-3.55964	5.05831	4.22993e-07	4.98088e-05	yes
XLOC_035732	XLOC_035732	ASS1P9	5:53154995-53156231	D-b	D1000	OK	24.1131	2.03092	-3.56961	8.27036	2.22045e-16	1.44067e-13	yes
XLOC_043879	XLOC_043879	CRISPLD1	8:75896749-75946793	D-b	D1000	OK	53.9984	4.50253	-3.58411	4.64805	3.35092e-06	0.000317857	yes
XLOC_024902	XLOC_024902	LYPD6B	2:149894620-150071776	D-b	D1000	OK	4.22202	0.343108	-3.6212	3.64945	0.000262802	0.012267	yes
XLOC_047579	XLOC_047579	AL590369.1,PTGES	9:132500609-132515326	D-b	D1000	OK	58.4272	4.66452	-3.64684	10.4901	0	0	yes
XLOC_044801	XLOC_044801	FAM150A	8:53446596-53478067	D-b	D1000	OK	2.14168	0.167202	-3.67908	3.1786	0.00147988	0.0486658	yes
XLOC_004611	XLOC_004611	SUSD4	1:223394160-223537544	D-b	D1000	OK	5.84742	0.451689	-3.6944	4.17406	2.99222e-05	0.00199734	yes
XLOC_039853	XLOC_039853	RP11-7K24.3.1	6:42059975-42061997	D-b	D1000	OK	5.04296	0.388914	-3.69675	6.49955	8.05604e-11	2.32308e-08	yes
XLOC_035158	XLOC_035158	RP11-655B23.1.1	4:149447644-149448293	D-b	D1000	OK	4.61847	0.354533	-3.70342	3.70993	0.000207315	0.0100757	yes
XLOC_009753	XLOC_009753	KRT8P7	11:119473586-119475018	D-b	D1000	OK	1.25839	0.0954962	-3.71999	3.17897	0.00147797	0.0486523	yes
XLOC_019802	XLOC_019802	KSR1	17:25783669-25953461	D-b	D1000	OK	44.0955	3.25071	-3.7618	10.6661	0	0	yes
XLOC_043591	XLOC_043591	ZNF703	8:37553268-37557537	D-b	D1000	OK	4.89757	0.355338	-3.7848	4.49952	6.81057e-06	0.000582192	yes
XLOC_001316	XLOC_001316	TXNIP	1:145438468-145442635	D-b	D1000	OK	92.2857	6.64027	-3.79679	3.40898	0.000652074	0.0258027	yes
XLOC_034479	XLOC_034479	RBM47	4:40425271-40632892	D-b	D1000	OK	57.227	3.76219	-3.92705	4.5307	5.87882e-06	0.000515446	yes
XLOC_036321	XLOC_036321	EGR1	5:137801168-137805004	D-b	D1000	OK	73.3331	4.73109	-3.95422	9.18569	0	0	yes
XLOC_004947	XLOC_004947	AKR1C4	10:5202774-5260912	D-b	D1000	OK	6.28659	0.402653	-3.96467	4.47264	7.72603e-06	0.000645148	yes
XLOC_021298	XLOC_021298	FOXJ1	17:74132424-74137380	D-b	D1000	OK	28.9993	1.81819	-3.99545	10.6492	0	0	yes
XLOC_033102	XLOC_033102	HTRA3	4:8271491-8308838	D-b	D1000	OK	4.0366	0.251088	-4.00688	4.75549	1.97967e-06	0.000200695	yes
XLOC_051041	XLOC_051041	SLC6A14	X:115567789-115592625	D-b	D1000	OK	4.49604	0.276525	-4.02318	7.04022	1.91935e-12	7.2402e-10	yes
XLOC_000204	XLOC_000204	KAZN	1:14925199-15478960	D-b	D1000	OK	4.91416	0.30085	-4.02983	5.57045	2.54081e-08	4.37275e-06	yes
XLOC_033065	XLOC_033065	DOK7	4:3465032-3503200	D-b	D1000	OK	3.08339	0.184828	-4.06026	4.30138	1.69737e-05	0.00124158	yes
XLOC_023289	XLOC_023289	CTC-523E23.1.1	19:35302737-35305249	D-b	D1000	OK	1.03926	0.0620368	-4.06629	3.76375	0.000167384	0.00844495	yes
XLOC_012299	XLOC_012299	HRK	12:117298931-117319232	D-b	D1000	OK	5.02742	0.298631	-4.07338	3.49897	0.000467068	0.0195511	yes
XLOC_032819	XLOC_032819	ASS1P7	3:177012229-177041206	D-b	D1000	OK	4.46593	0.253664	-4.13797	5.01518	5.29832e-07	6.04157e-05	yes
XLOC_033068	XLOC_033068	ADRA2C	4:3768074-3770251	D-b	D1000	OK	5.21773	0.291707	-4.16083	6.47794	9.29832e-11	2.65768e-08	yes
XLOC_029240	XLOC_029240	XXbac-B444P24.10.1	22:20287282-20300739	D-b	D1000	OK	1.79939	0.0983455	-4.19351	3.38458	0.000712869	0.027696	yes
XLOC_008867	XLOC_008867	ALX4	11:44281993-44331716	D-b	D1000	OK	3.65203	0.199346	-4.19536	8.5617	0	0	yes
XLOC_039851	XLOC_039851	CCND3	6:41902670-42018095	D-b	D1000	OK	179.323	9.69165	-4.20967	6.5243	6.83191e-11	2.00574e-08	yes
XLOC_019537	XLOC_019537	GLTPD2	17:4692306-4693591	D-b	D1000	OK	8.16044	0.440052	-4.2129	5.52846	3.23053e-08	5.40214e-06	yes
XLOC_005686	XLOC_005686	GOLGA7B,RP11-459F3.6.1	10:99609995-99790585	D-b	D1000	OK	19.696	1.05897	-4.21717	7.54576	4.50751e-14	2.18251e-11	yes
XLOC_028249	XLOC_028249	FOXA2	20:22561642-22566093	D-b	D1000	OK	2.19843	0.117624	-4.22422	4.02393	5.72356e-05	0.00342263	yes
XLOC_030047	XLOC_030047	MB	22:36002810-36033998	D-b	D1000	OK	23.5494	1.20544	-4.28806	5.15721	2.50658e-07	3.1579e-05	yes
XLOC_040716	XLOC_040716	ZNF853	7:6655247-6663921	D-b	D1000	OK	2.61343	0.1317	-4.31062	6.50409	7.81673e-11	2.27428e-08	yes
XLOC_047140	XLOC_047140	GNA14	9:80037994-80263223	D-b	D1000	OK	2.17107	0.109083	-4.31491	4.89284	9.93894e-07	0.000108198	yes
XLOC_043360	XLOC_043360	GATA4	8:11534467-11617511	D-b	D1000	OK	5.12692	0.257051	-4.31796	4.26312	2.01594e-05	0.00142952	yes
XLOC_051493	XLOC_051493	GPR64	X:19007426-19140755	D-b	D1000	OK	3.46976	0.173374	-4.32288	5.62459	1.85946e-08	3.29633e-06	yes
XLOC_028466	XLOC_028466	SLPI	20:43880879-43883205	D-b	D1000	OK	113.11	5.5144	-4.35838	10.6983	0	0	yes
XLOC_025062	XLOC_025062	HOXD10,HOXD11	2:176968943-176984670	D-b	D1000	OK	3.4946	0.16636	-4.39275	3.27716	0.00104857	0.0376497	yes
XLOC_033631	XLOC_033631	SPP1	4:88896801-88904562	D-b	D1000	OK	5.4538	0.250985	-4.44159	3.29084	0.000998874	0.0361859	yes
XLOC_014272	XLOC_014272	FOS	14:75745476-75748933	D-b	D1000	OK	33.4171	1.50505	-4.47271	5.04187	4.61004e-07	5.36999e-05	yes
XLOC_032017	XLOC_032017	HYAL1	3:50337319-50349812	D-b	D1000	OK	11.2789	0.491454	-4.52043	4.21043	2.54885e-05	0.00175743	yes
XLOC_051543	XLOC_051543	NR0B1	X:30322322-30327715	D-b	D1000	OK	4.73517	0.200021	-4.56519	5.75353	8.74008e-09	1.67278e-06	yes
XLOC_006444	XLOC_006444	DNAJC12	10:69556426-69597924	D-b	D1000	OK	14.3489	0.582706	-4.62203	3.81413	0.000136665	0.00713363	yes
XLOC_033079	XLOC_033079	MSX1	4:4861392-4865663	D-b	D1000	OK	4.06235	0.160097	-4.66529	4.70444	2.54565e-06	0.000249913	yes
XLOC_029561	XLOC_029561	RASD2	22:35936914-35950048	D-b	D1000	OK	1.04199	0.0405731	-4.68267	4.18318	2.8746e-05	0.00192875	yes
XLOC_023136	XLOC_023136	PALM3	19:14164178-14169971	D-b	D1000	OK	6.46119	0.249921	-4.69225	7.54593	4.4853e-14	2.18251e-11	yes
XLOC_028519	XLOC_028519	PREX1	20:47240789-47444420	D-b	D1000	OK	2.84407	0.107338	-4.72773	7.97417	1.55431e-15	9.69682e-13	yes
XLOC_018131	XLOC_018131	GNAO1	16:56225301-56391356	D-b	D1000	OK	8.37762	0.315183	-4.73228	3.58803	0.000333184	0.014981	yes
XLOC_037718	XLOC_037718	PCDH1	5:141232937-141258811	D-b	D1000	OK	8.6966	0.315798	-4.78338	5.19326	2.06641e-07	2.67077e-05	yes
XLOC_041806	XLOC_041806	EPHB6	7:142552791-142568847	D-b	D1000	OK	2.38498	0.0855377	-4.80127	4.14431	3.40844e-05	0.00222035	yes
XLOC_013530	XLOC_013530	ZIC5	13:100615274-100624163	D-b	D1000	OK	1.692	0.059782	-4.82287	4.69105	2.71801e-06	0.000264393	yes
XLOC_044542	XLOC_044542	CSGALNACT1	8:19261671-19615540	D-b	D1000	OK	19.1727	0.657117	-4.86676	7.62949	2.35367e-14	1.19305e-11	yes
XLOC_023074	XLOC_023074	AP1M2	19:10683347-10697992	D-b	D1000	OK	47.4706	1.62406	-4.86936	12.439	0	0	yes
XLOC_016828	XLOC_016828	RHOV	15:41164411-41166487	D-b	D1000	OK	147.075	5.00441	-4.87721	14.6493	0	0	yes
XLOC_025845	XLOC_025845	CAPN13	2:30945636-31043408	D-b	D1000	OK	1.8849	0.0640886	-4.87828	3.56295	0.000366709	0.0161872	yes
XLOC_022268	XLOC_022268	GDF15	19:18496967-18499986	D-b	D1000	OK	78.5066	2.66102	-4.88276	12.2266	0	0	yes
XLOC_005693	XLOC_005693	NKX2-3	10:101292689-101296278	D-b	D1000	OK	1.14974	0.0389039	-4.88525	3.38619	0.000708703	0.0275672	yes
XLOC_009374	XLOC_009374	KLHL35	11:75133437-75141674	D-b	D1000	OK	1.99536	0.0661063	-4.91572	3.28864	0.00100671	0.0364088	yes
XLOC_020288	XLOC_020288	GPRC5C	17:72427051-72446719	D-b	D1000	OK	8.31843	0.272392	-4.93255	4.44491	8.79278e-06	0.000718506	yes
XLOC_020940	XLOC_020940	KRT16	17:39766029-39769005	D-b	D1000	OK	1.67139	0.0542116	-4.94631	3.41633	0.000634706	0.025311	yes
XLOC_000670	XLOC_000670	DMBX1	1:46972667-46979898	D-b	D1000	OK	2.16902	0.0701246	-4.95098	4.40354	1.065e-05	0.000829522	yes
XLOC_045754	XLOC_045754	HRCT1	9:35906188-35907138	D-b	D1000	OK	5.25612	0.165548	-4.98868	4.428	9.5113e-06	0.000757193	yes
XLOC_020607	XLOC_020607	PMP22	17:15133094-15168643	D-b	D1000	OK	6.98742	0.216847	-5.01001	3.83742	0.000124332	0.00656602	yes
XLOC_018083	XLOC_018083	NKD1	16:50582240-50670647	D-b	D1000	OK	1.2088	0.036813	-5.03722	3.72408	0.000196029	0.00961243	yes
XLOC_045352	XLOC_045352	GSDMC	8:130760441-130799134	D-b	D1000	OK	1.61778	0.0492653	-5.0373	3.72213	0.000197545	0.00965146	yes
XLOC_001510	XLOC_001510	NPR1,RP11-354A16.2.1	1:153651112-153666468	D-b	D1000	OK	3.10094	0.0942847	-5.03954	3.47094	0.000518631	0.0213051	yes
XLOC_031183	XLOC_031183	C3orf72	3:138666075-138672293	D-b	D1000	OK	2.76128	0.0830306	-5.05555	3.20004	0.0013741	0.0460031	yes
XLOC_020640	XLOC_020640	RASD1	17:17397750-17399707	D-b	D1000	OK	15.0661	0.451975	-5.05892	9.22052	0	0	yes
XLOC_023255	XLOC_023255	CTC-459F4.1.1	19:28248091-28251757	D-b	D1000	OK	0.696013	0.0197229	-5.14117	3.41498	0.000637873	0.0253905	yes
XLOC_012278	XLOC_012278	LHX5	12:113899837-113918286	D-b	D1000	OK	2.15701	0.0595392	-5.17905	3.37404	0.000740728	0.0285222	yes
XLOC_007366	XLOC_007366	EHF	11:34642639-34682604	D-b	D1000	OK	6.51853	0.165915	-5.29603	5.26227	1.42291e-07	1.9477e-05	yes
XLOC_035626	XLOC_035626	AC026703.1,NPR3	5:32689175-32791819	D-b	D1000	OK	17.5492	0.440683	-5.31552	6.08217	1.18569e-09	2.71838e-07	yes
XLOC_040806	XLOC_040806	IL6	7:22765013-22771621	D-b	D1000	OK	33.0475	0.829618	-5.31595	5.37686	7.57971e-08	1.13315e-05	yes
XLOC_039670	XLOC_039670	SFTA2	6:30899129-30899952	D-b	D1000	OK	19.3947	0.456081	-5.41023	3.8622	0.000112369	0.0060304	yes
XLOC_003936	XLOC_003936	S100A14	1:153586730-153589462	D-b	D1000	OK	122.309	2.84612	-5.42539	9.51325	0	0	yes
XLOC_014618	XLOC_014618	KIF26A	14:104605059-104647231	D-b	D1000	OK	5.15773	0.114254	-5.49642	10.0169	0	0	yes
XLOC_001504	XLOC_001504	S100A9	1:153330329-153333503	D-b	D1000	OK	10.0606	0.220647	-5.51084	4.26396	2.00837e-05	0.00142759	yes
XLOC_046018	XLOC_046018	PCSK5	9:78505559-78977255	D-b	D1000	OK	0.818111	0.0178771	-5.51611	3.2276	0.00124832	0.0428309	yes
XLOC_046810	XLOC_046810	AQP3	9:33441151-33447609	D-b	D1000	OK	113.346	2.43147	-5.54276	13.6762	0	0	yes
XLOC_000614	XLOC_000614	TMEM125	1:43735664-43739673	D-b	D1000	OK	10.0646	0.212126	-5.56823	4.08688	4.3722e-05	0.0027382	yes
XLOC_020744	XLOC_020744	ALDOC	17:26900132-26903952	D-b	D1000	OK	49.2653	1.01932	-5.5949	9.28723	0	0	yes
XLOC_006232	XLOC_006232	FZD8	10:35927176-35930362	D-b	D1000	OK	1.09451	0.0211563	-5.69306	3.65814	0.000254048	0.0119443	yes
XLOC_042086	XLOC_042086	AGR2	7:16831434-16873057	D-b	D1000	OK	49.6633	0.940163	-5.72313	6.38332	1.73292e-10	4.70852e-08	yes
XLOC_021289	XLOC_021289	UNC13D	17:73823309-73840798	D-b	D1000	OK	19.7351	0.371596	-5.73089	13.1335	0	0	yes
XLOC_028645	XLOC_028645	KCNQ2	20:62037541-62103993	D-b	D1000	OK	12.1204	0.219481	-5.7872	5.87359	4.26455e-09	8.75609e-07	yes
XLOC_009378	XLOC_009378	MAP6	11:75294240-75380165	D-b	D1000	OK	1.96847	0.0348078	-5.82152	3.56063	0.000369964	0.0162944	yes
XLOC_022982	XLOC_022982	PLAC2	19:5558177-5568045	D-b	D1000	OK	2.94872	0.0514239	-5.84151	6.12193	9.24473e-10	2.14988e-07	yes
XLOC_028240	XLOC_028240	NKX2-4	20:21376004-21381029	D-b	D1000	OK	1.61642	0.0271265	-5.89696	3.24903	0.00115801	0.0405253	yes
XLOC_027957	XLOC_027957	TFAP2C	20:55204357-55214339	D-b	D1000	OK	10.4114	0.170333	-5.93366	4.40475	1.05907e-05	0.000826887	yes
XLOC_000318	XLOC_000318	EPHA8	1:22890056-22930087	D-b	D1000	OK	0.821573	0.0134065	-5.93738	3.55721	0.000374816	0.016465	yes
XLOC_009712	XLOC_009712	TMPRSS13	11:117771357-117800174	D-b	D1000	OK	6.94152	0.106623	-6.02466	5.51693	3.44971e-08	5.68081e-06	yes
XLOC_024617	XLOC_024617	ACOXL	2:111490149-111875799	D-b	D1000	OK	2.63635	0.0402764	-6.03246	3.65901	0.00025319	0.0119126	yes
XLOC_044048	XLOC_044048	GRHL2	8:102473404-102681954	D-b	D1000	OK	17.0503	0.256161	-6.0566	3.48709	0.000488303	0.020283	yes
XLOC_033303	XLOC_033303	CHRNA9	4:40337345-40357234	D-b	D1000	OK	1.84503	0.0266425	-6.11377	3.27669	0.0010503	0.0376913	yes
XLOC_035197	XLOC_035197	FGG	4:155525285-155534119	D-b	D1000	OK	9.30451	0.11394	-6.35159	3.17328	0.00150727	0.0492916	yes
XLOC_051302	XLOC_051302	GABRQ	X:151806636-151825999	D-b	D1000	OK	1.73719	0.0209815	-6.3715	3.32401	0.000887331	0.0328794	yes
XLOC_043411	XLOC_043411	SLC7A2	8:17354596-17428082	D-b	D1000	OK	45.7244	0.504857	-6.50095	15.3311	0	0	yes
XLOC_052542	XLOC_052542	DDX3Y	Y:15016018-15032390	D-b	D1000	OK	7.58831	0.0765258	-6.63169	4.24692	2.16734e-05	0.00152683	yes
XLOC_005991	XLOC_005991	AKR1C2	10:5029966-5060207	D-b	D1000	OK	87.696	0.870948	-6.65378	11.2827	0	0	yes
XLOC_039106	XLOC_039106	EYA4	6:133561735-133853258	D-b	D1000	OK	4.16629	0.0382733	-6.76628	4.55661	5.19856e-06	0.000465231	yes
XLOC_032789	XLOC_032789	TNFSF10	3:172223297-172241297	D-b	D1000	OK	11.245	0.102886	-6.7721	3.36052	0.000777946	0.0296561	yes
XLOC_025324	XLOC_025324	CPS1	2:211342405-211543831	D-b	D1000	OK	54.2345	0.49327	-6.78069	4.41581	1.00631e-05	0.000794297	yes
XLOC_008211	XLOC_008211	NCAM1	11:112830001-113149158	D-b	D1000	OK	4.34354	0.0379255	-6.83956	4.11207	3.92119e-05	0.00250408	yes
XLOC_030816	XLOC_030816	HTR1F	3:88039845-88042919	D-b	D1000	OK	1.35037	0.0108288	-6.96233	3.20465	0.00135227	0.0455073	yes
XLOC_028566	XLOC_028566	CYP24A1	20:52769987-52790512	D-b	D1000	OK	45.549	0.363964	-6.96748	4.45427	8.41796e-06	0.000695763	yes
XLOC_025358	XLOC_025358	IGFBP2	2:217497550-217529159	D-b	D1000	OK	26.3956	0.203921	-7.01615	4.31422	1.60166e-05	0.00118493	yes
XLOC_019119	XLOC_019119	IRX3	16:54317215-54320675	D-b	D1000	OK	9.77973	0.0711511	-7.10276	5.98694	2.13822e-09	4.67111e-07	yes
XLOC_004101	XLOC_004101	PVRL4	1:161040784-161059389	D-b	D1000	OK	4.63167	0.0322798	-7.16476	4.0265	5.66125e-05	0.00339545	yes
XLOC_052599	XLOC_052599	CYorf15A.1,CYorf15B.1,TXLNG2P	Y:21729234-21768160	D-b	D1000	OK	27.7517	0.182468	-7.24879	3.72392	0.000196154	0.00961243	yes
XLOC_025499	XLOC_025499	ALPP	2:233243243-233247599	D-b	D1000	OK	60.5265	0.396352	-7.25464	6.13302	8.62237e-10	2.01963e-07	yes
XLOC_012301	XLOC_012301	TESC	12:117476727-117537284	D-b	D1000	OK	149.272	0.913937	-7.35163	9.02232	0	0	yes
XLOC_007042	XLOC_007042	KCNQ1	11:2465913-2882798	D-b	D1000	OK	7.55446	0.0411248	-7.52118	3.6923	0.000222239	0.0106949	yes
XLOC_030317	XLOC_030317	SLC6A11	3:10857884-10982419	D-b	D1000	OK	7.59538	0.0392961	-7.59459	4.4368	9.13068e-06	0.000735062	yes
XLOC_016558	XLOC_016558	ARRDC4	15:98462783-98517068	D-b	D1000	OK	10.7878	0.0556973	-7.59758	4.69019	2.72957e-06	0.00026512	yes
XLOC_032544	XLOC_032544	FOXL2	3:138663065-138665982	D-b	D1000	OK	5.47628	0.0243774	-7.81151	3.53531	0.000407303	0.0175159	yes
XLOC_007884	XLOC_007884	FOLR1	11:71874365-71920285	D-b	D1000	OK	18.9447	0.0788092	-7.90922	3.69578	0.000219211	0.0105825	yes
XLOC_022367	XLOC_022367	FXYD3	19:35606731-35615227	D-b	D1000	OK	157.502	0.47806	-8.36396	7.89008	3.10862e-15	1.83358e-12	yes
XLOC_022215	XLOC_022215	CYP4F3	19:15751694-15773634	D-b	D1000	OK	9.95824	0.0263138	-8.56393	6.13767	8.3742e-10	1.97908e-07	yes
XLOC_008498	XLOC_008498	H19,MIR675	11:2016405-2022700	D-b	D1000	OK	234.184	0.57074	-8.68059	9.14118	0	0	yes
XLOC_052465	XLOC_052465	AC006157.2.1,RPS4Y1	Y:2709526-2800041	D-b	D1000	OK	218.655	0.487925	-8.80778	11.6687	0	0	yes
XLOC_001565	XLOC_001565	RAB25	1:156030950-156040295	D-b	D1000	OK	68.1288	0.133664	-8.99351	4.62443	3.75625e-06	0.000349159	yes
XLOC_022496	XLOC_022496	CEACAM6	19:42259328-42276113	D-b	D1000	OK	3.8153	0.00745004	-9.00033	3.23699	0.00120797	0.0418671	yes
XLOC_010376	XLOC_010376	METTL7A	12:51317254-51326300	D-b	D1000	OK	11.7332	0.0199062	-9.20316	3.32658	0.000879186	0.0326522	yes
XLOC_025500	XLOC_025500	ALPPL2	2:233271552-233275424	D-b	D1000	OK	143.965	0.168451	-9.73917	14.5654	0	0	yes
XLOC_045540	XLOC_045540	INSL4	9:5231418-5235304	D-b	D1000	OK	25.0924	0.0210832	-10.2169	5.18016	2.2169e-07	2.83702e-05	yes

## Sheet: Du145-RB vs Du145
test_id	gene_id	gene	locus	sample_1	sample_2	status	value_1	value_2	log2(fold_change)	test_stat	p_value	q_value	significant
XLOC_019333	XLOC_019333	RP11-331F4.1.1	16:75226362-75227145	D-b	DB	OK	3.2395	0	-1.79769e+308	-1.79769e+308	0.000282201	0.0130319	yes
XLOC_022835	XLOC_022835	AC004696.1	19:56989551-57006801	D-b	DB	OK	2.83599	0	-1.79769e+308	-1.79769e+308	0.00108969	0.0388682	yes
XLOC_028644	XLOC_028644	CHRNA4	20:61974664-62009753	D-b	DB	OK	0.807049	0	-1.79769e+308	-1.79769e+308	0.00055801	0.0226847	yes
XLOC_034318	XLOC_034318	HMX1	4:8847930-8873543	D-b	DB	OK	4.75771	0	-1.79769e+308	-1.79769e+308	3.71548e-05	0.00239392	yes
XLOC_035196	XLOC_035196	FGA	4:155504277-155511918	D-b	DB	OK	5.28314	0	-1.79769e+308	-1.79769e+308	3.24664e-05	0.00212991	yes
XLOC_039919	XLOC_039919	CRISP3	6:49695096-49712150	D-b	DB	OK	0.84106	0	-1.79769e+308	-1.79769e+308	0.00143776	0.0475456	yes
XLOC_039935	XLOC_039935	PKHD1	6:51470062-51952423	D-b	DB	OK	0.190719	0	-1.79769e+308	-1.79769e+308	0.00108872	0.0388549	yes
XLOC_052581	XLOC_052581	LINC00230A	Y:20488138-20515096	D-b	DB	OK	1.48707	0	-1.79769e+308	-1.79769e+308	0.000257767	0.0120929	yes
XLOC_052796	XLOC_052796	LINC00230B	Y:19664679-19691634	D-b	DB	OK	1.48789	0	-1.79769e+308	-1.79769e+308	0.000220616	0.0106266	yes
XLOC_000742	XLOC_000742	GPX7	1:53068043-53074723	D-b	DB	OK	0	2.91324	1.79769e+308	1.79769e+308	4.53361e-07	5.29046e-05	yes
XLOC_005874	XLOC_005874	C10orf85	10:122357720-122359629	D-b	DB	OK	0	1.35505	1.79769e+308	1.79769e+308	9.52822e-07	0.000103901	yes
XLOC_012915	XLOC_012915	CLDN10	13:96085857-96296957	D-b	DB	OK	0	3.7639	1.79769e+308	1.79769e+308	1.5893e-05	0.00117928	yes
XLOC_020909	XLOC_020909	KRTAP2-3	17:39215494-39216344	D-b	DB	OK	0	1.24639	1.79769e+308	1.79769e+308	0.000432577	0.0182844	yes
XLOC_022935	XLOC_022935	LINGO3	19:2289773-2308156	D-b	DB	OK	0	0.424103	1.79769e+308	1.79769e+308	0.000640808	0.025476	yes
XLOC_023648	XLOC_023648	ZNF665	19:53666551-53696619	D-b	DB	OK	0	0.267541	1.79769e+308	1.79769e+308	0.000416952	0.0177978	yes
XLOC_025619	XLOC_025619	AC144450.2.1	2:1624281-1629191	D-b	DB	OK	0	0.470628	1.79769e+308	1.79769e+308	0.000857896	0.032008	yes
XLOC_030872	XLOC_030872	CTD-2021J15.2.1	3:98621267-98737406	D-b	DB	OK	0	2.08953	1.79769e+308	1.79769e+308	1.29354e-05	0.000995579	yes
XLOC_031358	XLOC_031358	RP11-85M11.2.1	3:164924747-165373211	D-b	DB	OK	0	1.8163	1.79769e+308	1.79769e+308	0.00119702	0.0415987	yes
XLOC_042653	XLOC_042653	ABCB1	7:87132947-87461611	D-b	DB	OK	2.10122	907.701	8.75485	-7.04463	1.85962e-12	7.05591e-10	yes
XLOC_032188	XLOC_032188	ROBO1	3:78646389-79816965	D-b	DB	OK	0.0250021	9.62342	8.58836	-5.36733	7.99086e-08	1.17832e-05	yes
XLOC_018125	XLOC_018125	LPCAT2	16:55542909-55620578	D-b	DB	OK	0.0108637	2.83585	8.02812	-3.19342	0.00140596	0.0467803	yes
XLOC_032312	XLOC_032312	ZBED2	3:111011565-111384597	D-b	DB	OK	0.0608494	12.1069	7.63637	-5.24198	1.58865e-07	2.13405e-05	yes
XLOC_039694	XLOC_039694	LTB	6:31548301-31550299	D-b	DB	OK	0.422091	76.4335	7.50051	-7.95123	1.77636e-15	1.06716e-12	yes
XLOC_016678	XLOC_016678	ATP10A	15:25922419-26110317	D-b	DB	OK	0.0835087	15.0304	7.49174	-9.96635	0	0	yes
XLOC_019450	XLOC_019450	CYBA	16:88709690-88717560	D-b	DB	OK	0.152736	26.2099	7.42293	-4.43861	9.05409e-06	0.000733393	yes
XLOC_034344	XLOC_034344	ZNF518B	4:10441497-10459034	D-b	DB	OK	0.019501	3.11894	7.32137	-5.54887	2.87515e-08	4.87064e-06	yes
XLOC_030550	XLOC_030550	TGM4	3:44916099-44956482	D-b	DB	OK	0.0126864	1.71207	7.07632	-3.31713	0.000909464	0.0334701	yes
XLOC_017616	XLOC_017616	IL32,U1	16:3115297-3131908	D-b	DB	OK	1.05242	114.28	6.76272	-7.20872	5.64881e-13	2.36456e-10	yes
XLOC_039412	XLOC_039412	F13A1	6:6144317-6321246	D-b	DB	OK	0.298513	27.2176	6.5106	-4.53885	5.65607e-06	0.00049861	yes
XLOC_005476	XLOC_005476	PLAU	10:75668934-75682535	D-b	DB	OK	7.29959	631.135	6.43399	-9.38346	0	0	yes
XLOC_047322	XLOC_047322	C9orf125	9:104230720-104295819	D-b	DB	OK	0.0262631	2.20099	6.38898	-3.34171	0.00083263	0.0313175	yes
XLOC_050272	XLOC_050272	CLCN4	X:10125023-10205700	D-b	DB	OK	0.0147772	1.12241	6.24709	-3.84359	0.000121247	0.00642367	yes
XLOC_000918	XLOC_000918	ST6GALNAC5	1:77333125-77531396	D-b	DB	OK	0.19923	14.4136	6.17685	-3.20158	0.00136674	0.0458278	yes
XLOC_022002	XLOC_022002	GNA15	19:3136190-3163766	D-b	DB	OK	0.0818915	5.74198	6.13169	-6.88506	5.77627e-12	1.99349e-09	yes
XLOC_018140	XLOC_018140	MT1M	16:56666144-56667898	D-b	DB	OK	0.157656	10.7096	6.08599	-5.27931	1.29672e-07	1.7939e-05	yes
XLOC_021691	XLOC_021691	TMEM200C	18:5890183-5892103	D-b	DB	OK	0.0254454	1.53538	5.91505	-3.52543	0.000422797	0.0179606	yes
XLOC_022427	XLOC_022427	LOC147976.1	19:38315797-38345836	D-b	DB	OK	0.021772	1.28304	5.88095	-3.63191	0.000281334	0.0130103	yes
XLOC_037787	XLOC_037787	CD74	5:149781199-149792492	D-b	DB	OK	0.897982	52.3861	5.86635	-4.00226	6.27409e-05	0.00370406	yes
XLOC_022948	XLOC_022948	C19orf77	19:3474404-3480540	D-b	DB	OK	0.0841703	4.77544	5.82618	-4.119	3.80523e-05	0.00244205	yes
XLOC_036247	XLOC_036247	CSF2	5:131409482-131411859	D-b	DB	OK	0.13932	7.56089	5.76208	-4.77255	1.81911e-06	0.000186457	yes
XLOC_031722	XLOC_031722	WNT7A	3:13857754-13921618	D-b	DB	OK	0.0924505	5.01136	5.76038	-8.30776	0	0	yes
XLOC_018138	XLOC_018138	MT1L	16:56651387-56652730	D-b	DB	OK	1.33457	62.181	5.54203	-7.39336	1.43219e-13	6.3646e-11	yes
XLOC_030081	XLOC_030081	RAC2,Z82188.1	22:37621300-37640488	D-b	DB	OK	0.247561	11.3636	5.52049	-3.88931	0.00010053	0.00551829	yes
XLOC_023158	XLOC_023158	EPHX3	19:15337729-15343858	D-b	DB	OK	0.110748	4.73922	5.4193	-4.9634	6.92713e-07	7.74907e-05	yes
XLOC_052020	XLOC_052020	ARMCX2	X:100910266-100914876	D-b	DB	OK	0.748594	30.9005	5.36731	-9.57577	0	0	yes
XLOC_035401	XLOC_035401	SORBS2	4:186506597-186877806	D-b	DB	OK	0.0332691	1.33921	5.33106	-3.47672	0.000507583	0.0209212	yes
XLOC_047258	XLOC_047258	FBP1	9:97365414-97402531	D-b	DB	OK	0.0871398	3.41842	5.29385	-4.02939	5.59215e-05	0.00336265	yes
XLOC_032289	XLOC_032289	MYH15	3:108099215-108248169	D-b	DB	OK	0.163193	6.16279	5.23893	-5.28771	1.23855e-07	1.72816e-05	yes
XLOC_005609	XLOC_005609	RP11-248C1.2.1	10:91589266-91600618	D-b	DB	OK	0.0291697	1.0848	5.21681	-3.8962	9.77133e-05	0.00539549	yes
XLOC_007774	XLOC_007774	CST6	11:65779311-65780976	D-b	DB	OK	1.15542	41.5295	5.16765	-8.94861	0	0	yes
XLOC_005027	XLOC_005027	VIM	10:17270257-17279592	D-b	DB	OK	15.7748	504.473	4.99909	-11.5206	0	0	yes
XLOC_015352	XLOC_015352	SERPINA1	14:94843083-94857030	D-b	DB	OK	0.776876	24.6317	4.98669	-5.28528	1.25515e-07	1.74382e-05	yes
XLOC_034245	XLOC_034245	RNF212,RP11-20I20.1.1	4:1050037-1107350	D-b	DB	OK	1.59905	49.9697	4.96577	-6.43388	1.2439e-10	3.47873e-08	yes
XLOC_036437	XLOC_036437	ADRB2	5:148206155-148208196	D-b	DB	OK	0.663846	20.036	4.9156	-10.1028	0	0	yes
XLOC_006561	XLOC_006561	KCNMA1	10:78637354-79398353	D-b	DB	OK	0.828724	22.5709	4.76743	-5.08764	3.62538e-07	4.33989e-05	yes
XLOC_003493	XLOC_003493	RP11-148B18.4.1	1:94784034-94790125	D-b	DB	OK	0.195721	5.16807	4.72275	-3.83431	0.000125919	0.00663138	yes
XLOC_000929	XLOC_000929	NEXN	1:78347032-78409580	D-b	DB	OK	0.558068	14.346	4.68406	-3.19641	0.00139151	0.0463709	yes
XLOC_025279	XLOC_025279	AC007362.1	2:206546561-206662857	D-b	DB	OK	0.16085	4.10763	4.67452	-3.33665	0.000847953	0.0317649	yes
XLOC_010145	XLOC_010145	RP11-125O5.2.1,RP11-545J16.1.1,SLCO1B1,SLCO1B3,SLCO1B7	12:20963635-21392180	D-b	DB	OK	0.245599	6.2069	4.6595	-7.21296	5.47562e-13	2.30694e-10	yes
XLOC_027038	XLOC_027038	SDPR	2:192699027-193060435	D-b	DB	OK	0.571252	14.413	4.6571	-10.0235	0	0	yes
XLOC_035750	XLOC_035750	IL31RA	5:55147206-55218678	D-b	DB	OK	1.13908	28.5755	4.64884	-7.47211	7.88258e-14	3.57649e-11	yes
XLOC_041952	XLOC_041952	AC021218.2.1	7:155755325-155759037	D-b	DB	OK	0.0572647	1.41991	4.63201	-4.69251	2.69876e-06	0.00026331	yes
XLOC_003893	XLOC_003893	C2CD4D	1:151810294-151813033	D-b	DB	OK	0.102868	2.47948	4.59117	-5.08064	3.76159e-07	4.47815e-05	yes
XLOC_042478	XLOC_042478	RP11-561N12.5.1	7:64029805-64030815	D-b	DB	OK	0.126487	2.96411	4.55054	-4.12314	3.73743e-05	0.00240531	yes
XLOC_000252	XLOC_000252	PADI1	1:17531620-17572500	D-b	DB	OK	0.259994	5.77638	4.47362	-4.96873	6.7392e-07	7.56493e-05	yes
XLOC_019529	XLOC_019529	SPNS2	17:4400688-4458681	D-b	DB	OK	1.54674	32.7815	4.40558	-3.26132	0.00110894	0.0393817	yes
XLOC_008652	XLOC_008652	NRIP3	11:9002122-9025596	D-b	DB	OK	0.387075	8.0023	4.36973	-8.69868	0	0	yes
XLOC_025849	XLOC_025849	XDH	2:31557186-31637581	D-b	DB	OK	0.0926386	1.87796	4.34141	-4.46238	8.10551e-06	0.000672509	yes
XLOC_008458	XLOC_008458	IFITM3	11:319668-321340	D-b	DB	OK	2.13177	41.0512	4.2673	-5.02998	4.90524e-07	5.65296e-05	yes
XLOC_012952	XLOC_012952	ITGBL1,RP11-397O8.4.1	13:102104965-103054799	D-b	DB	OK	0.132056	2.44131	4.20843	-3.60563	0.000311397	0.0141386	yes
XLOC_028130	XLOC_028130	LRRN4	20:6021423-6034695	D-b	DB	OK	0.0596897	1.10233	4.20694	-4.41586	1.00608e-05	0.000794297	yes
XLOC_047054	XLOC_047054	RP11-87H9.3.1	9:69065654-69108793	D-b	DB	OK	0.150932	2.72701	4.17535	-4.47541	7.62657e-06	0.000638486	yes
XLOC_039061	XLOC_039061	GJA1	6:121756790-121770873	D-b	DB	OK	0.53366	9.4801	4.15091	-7.66003	1.86517e-14	9.52884e-12	yes
XLOC_037139	XLOC_037139	ADAMTS6	5:64444562-64777747	D-b	DB	OK	0.213085	3.71749	4.12483	-3.63119	0.000282115	0.0130318	yes
XLOC_040114	XLOC_040114	RP11-30P6.6.1	6:86096936-86099904	D-b	DB	OK	0.0813658	1.37021	4.07383	-4.52606	6.00924e-06	0.00052546	yes
XLOC_019528	XLOC_019528	SPNS3	17:4337218-4391498	D-b	DB	OK	0.129591	2.1233	4.03427	-3.59068	0.000329812	0.01485	yes
XLOC_002317	XLOC_002317	SLC35F3	1:234040678-234460262	D-b	DB	OK	0.665007	10.7389	4.01334	-6.35184	2.12754e-10	5.65735e-08	yes
XLOC_026393	XLOC_026393	AC079395.1.1,FAM178B	2:97541619-97684341	D-b	DB	OK	0.289305	4.59201	3.98846	-4.40938	1.03665e-05	0.000811337	yes
XLOC_018306	XLOC_018306	CALB2	16:71392615-71424341	D-b	DB	OK	0.736443	11.5805	3.97498	-7.14206	9.19487e-13	3.75208e-10	yes
XLOC_025278	XLOC_025278	NRP2	2:206546561-206662857	D-b	DB	OK	0.767505	11.9083	3.95564	-4.44179	8.92118e-06	0.000724435	yes
XLOC_004119	XLOC_004119	RPL31P11	1:161653484-161655042	D-b	DB	OK	3.05478	47.182	3.9491	-9.842	0	0	yes
XLOC_000857	XLOC_000857	PDE4B	1:66258196-66840259	D-b	DB	OK	0.357475	5.46547	3.93443	-3.22438	0.00126247	0.0431342	yes
XLOC_014052	XLOC_014052	RP11-280K24.4.1	14:52231993-52292140	D-b	DB	OK	0.0336762	0.498392	3.88748	-4.24701	2.16641e-05	0.00152683	yes
XLOC_038831	XLOC_038831	NT5E	6:86159301-86205500	D-b	DB	OK	9.54002	131.172	3.78132	-8.50045	0	0	yes
XLOC_003492	XLOC_003492	ARHGAP29	1:94614543-94740624	D-b	DB	OK	4.72552	63.6018	3.75052	-9.48901	0	0	yes
XLOC_004493	XLOC_004493	C1orf116	1:207191865-207206101	D-b	DB	OK	2.05224	27.5928	3.74902	-8.54764	0	0	yes
XLOC_036371	XLOC_036371	PCDHB6	5:140529682-140532868	D-b	DB	OK	0.349213	4.52356	3.69528	-3.73819	0.000185351	0.00920825	yes
XLOC_022488	XLOC_022488	AXL	19:41725107-41767670	D-b	DB	OK	11.8738	152.181	3.67994	-12.5308	0	0	yes
XLOC_005309	XLOC_005309	RP11-564C4.6.1,RP11-564C4.7.1	10:52415726-52420232	D-b	DB	OK	0.110401	1.41259	3.67752	-4.7089	2.49053e-06	0.000246327	yes
XLOC_017196	XLOC_017196	SEMA7A	15:74701629-74726808	D-b	DB	OK	1.65609	20.9199	3.65902	-5.78947	7.06107e-09	1.37167e-06	yes
XLOC_009844	XLOC_009844	ETS1	11:128328655-128457437	D-b	DB	OK	2.75727	34.7065	3.65389	-6.35629	2.06689e-10	5.56449e-08	yes
XLOC_045364	XLOC_045364	KCNQ3	8:133139192-133493200	D-b	DB	OK	0.626998	7.60918	3.60121	-5.98154	2.21039e-09	4.79648e-07	yes
XLOC_000844	XLOC_000844	ROR1	1:64239692-64647181	D-b	DB	OK	0.841592	10.1728	3.59545	-4.87195	1.105e-06	0.0001187	yes
XLOC_023340	XLOC_023340	ZNF781	19:38158649-38183216	D-b	DB	OK	0.0731274	0.883513	3.59477	-4.31578	1.59038e-05	0.00117928	yes
XLOC_001856	XLOC_001856	TDRD5	1:179560747-179660407	D-b	DB	OK	0.206571	2.42523	3.55341	-4.75844	1.95096e-06	0.000198094	yes
XLOC_031367	XLOC_031367	SERPINI1	3:167453030-167543356	D-b	DB	OK	1.49766	17.3451	3.53375	-6.1374	8.38826e-10	1.97908e-07	yes
XLOC_025554	XLOC_025554	RAMP1	2:238767535-238820756	D-b	DB	OK	0.516924	5.92926	3.51983	-3.69106	0.000223317	0.010726	yes
XLOC_021014	XLOC_021014	GFAP	17:42982992-42992914	D-b	DB	OK	0.252075	2.88507	3.51668	-3.63409	0.000278963	0.0129191	yes
XLOC_037698	XLOC_037698	NRG2	5:139226363-139422884	D-b	DB	OK	0.51584	5.86596	3.50737	-4.28551	1.82319e-05	0.0013129	yes
XLOC_023742	XLOC_023742	ZNF671	19:58231119-58238995	D-b	DB	OK	0.160466	1.80941	3.49518	-3.94591	7.94963e-05	0.00454039	yes
XLOC_032347	XLOC_032347	RP11-553L6.5.1	3:114033347-114035026	D-b	DB	OK	0.512349	5.69378	3.47419	-6.34125	2.27913e-10	6.01117e-08	yes
XLOC_016802	XLOC_016802	FSIP1,GPR176,RP11-37C7.1.1	15:39892231-40213093	D-b	DB	OK	2.33841	25.7588	3.46147	-6.1276	8.9217e-10	2.08222e-07	yes
XLOC_050709	XLOC_050709	STARD8	X:67867507-67945684	D-b	DB	OK	0.0911943	0.974631	3.41784	-4.42147	9.80337e-06	0.000778534	yes
XLOC_039140	XLOC_039140	TNFAIP3	6:138178422-138204449	D-b	DB	OK	0.724684	7.7327	3.41555	-3.65912	0.000253087	0.0119126	yes
XLOC_031395	XLOC_031395	CLDN11	3:170136652-170578169	D-b	DB	OK	0.752669	7.85404	3.38335	-5.22196	1.77035e-07	2.34835e-05	yes
XLOC_041238	XLOC_041238	LAT2	7:73613981-73644161	D-b	DB	OK	1.72251	17.9115	3.3783	-5.79669	6.76385e-09	1.32958e-06	yes
XLOC_022104	XLOC_022104	ICAM1	19:10381516-10397291	D-b	DB	OK	9.07692	91.3337	3.33087	-10.5316	0	0	yes
XLOC_018421	XLOC_018421	CRISPLD2	16:84853589-84954374	D-b	DB	OK	0.157989	1.58838	3.32965	-3.80345	0.000142694	0.00739224	yes
XLOC_002740	XLOC_002740	PADI2	1:17393255-17445948	D-b	DB	OK	3.463	34.0565	3.29784	-6.75607	1.41787e-11	4.52872e-09	yes
XLOC_011997	XLOC_011997	PHLDA1	12:76419226-76427712	D-b	DB	OK	5.67637	54.7344	3.26941	-5.86385	4.52244e-09	9.2272e-07	yes
XLOC_042625	XLOC_042625	SEMA3C	7:80371853-80551675	D-b	DB	OK	16.749	161.445	3.2689	-5.45579	4.87544e-08	7.69655e-06	yes
XLOC_033677	XLOC_033677	RP11-1299A16.3.1	4:99580054-99585701	D-b	DB	OK	0.0344042	0.327268	3.24981	-3.54295	0.000395678	0.0171952	yes
XLOC_023462	XLOC_023462	KCNN4	19:44270684-44285409	D-b	DB	OK	1.93521	18.3422	3.24461	-8.01045	1.11022e-15	7.06211e-13	yes
XLOC_021891	XLOC_021891	LMAN1	18:56995054-57026503	D-b	DB	OK	3.46347	32.5113	3.23065	-9.43016	0	0	yes
XLOC_006657	XLOC_006657	ANKRD1	10:92671852-92681033	D-b	DB	OK	0.409247	3.79255	3.21212	-4.51509	6.32885e-06	0.000548144	yes
XLOC_009766	XLOC_009766	BLID,RP11-166D19.1.1	11:121899062-121987031	D-b	DB	OK	0.496572	4.59748	3.21077	-4.64578	3.38788e-06	0.000320426	yes
XLOC_033472	XLOC_033472	MT1P2	4:69242040-69242226	D-b	DB	OK	76.4304	705.771	3.20698	-6.05895	1.3701e-09	3.11912e-07	yes
XLOC_008610	XLOC_008610	PRKCDBP	11:6340175-6341877	D-b	DB	OK	3.22423	29.6842	3.20267	-6.99544	2.64433e-12	9.63873e-10	yes
XLOC_000969	XLOC_000969	CYR61	1:86046443-86049645	D-b	DB	OK	27.5629	252.142	3.19343	-7.86717	3.55271e-15	2.0581e-12	yes
XLOC_018139	XLOC_018139	MT1E	16:56659386-56661024	D-b	DB	OK	30.173	275.773	3.19215	-7.41548	1.21236e-13	5.42487e-11	yes
XLOC_031929	XLOC_031929	AC010170.1,TMEM158	3:45265957-45267770	D-b	DB	OK	0.607767	5.51221	3.18104	-3.95033	7.80426e-05	0.00446522	yes
XLOC_003428	XLOC_003428	GBP2,GBP7	1:89571814-89641723	D-b	DB	OK	2.46209	22.2328	3.17474	-6.73314	1.66041e-11	5.22963e-09	yes
XLOC_014046	XLOC_014046	FRMD6	14:51921229-52197445	D-b	DB	OK	4.96504	44.7556	3.17219	-3.29425	0.000986832	0.0358096	yes
XLOC_021052	XLOC_021052	SKAP1	17:46210801-46507594	D-b	DB	OK	2.15924	19.3846	3.16631	-7.31102	2.65121e-13	1.17018e-10	yes
XLOC_006963	XLOC_006963	ADAM8	10:135075906-135090372	D-b	DB	OK	1.40881	12.3801	3.13548	-5.22938	1.70082e-07	2.27063e-05	yes
XLOC_042683	XLOC_042683	SAMD9	7:92728828-92747336	D-b	DB	OK	0.638855	5.57359	3.12505	-6.65056	2.91971e-11	8.77021e-09	yes
XLOC_041232	XLOC_041232	WBSCR28	7:73275488-73280223	D-b	DB	OK	0.728067	6.33302	3.12075	-3.85402	0.000116192	0.00619967	yes
XLOC_018137	XLOC_018137	MT2A	16:56642110-56643409	D-b	DB	OK	22.6478	194.563	3.10279	-6.44465	1.1587e-10	3.2545e-08	yes
XLOC_033534	XLOC_033534	CXCL6,RP11-629B11.2.1	4:74702213-74714781	D-b	DB	OK	0.231106	1.98137	3.09987	-4.29206	1.77023e-05	0.00128474	yes
XLOC_009200	XLOC_009200	FOSL1	11:65659489-65668044	D-b	DB	OK	9.25897	79.3545	3.09939	-7.05105	1.77569e-12	6.79403e-10	yes
XLOC_021530	XLOC_021530	FHOD3	18:33877701-34360018	D-b	DB	OK	3.3204	28.4507	3.09903	-8.1304	4.44089e-16	2.85281e-13	yes
XLOC_031831	XLOC_031831	SUSD5	3:33191536-33260707	D-b	DB	OK	1.38262	11.7902	3.09212	-6.79888	1.05433e-11	3.47245e-09	yes
XLOC_029433	XLOC_029433	SUSD2	22:24577226-24585078	D-b	DB	OK	0.377933	3.21622	3.08916	-5.14596	2.66153e-07	3.31449e-05	yes
XLOC_044904	XLOC_044904	MYBL1	8:67474413-67526482	D-b	DB	OK	4.1825	35.3977	3.08122	-6.26087	3.82833e-10	9.74078e-08	yes
XLOC_035886	XLOC_035886	RP11-428C6.1.1	5:72921982-73237818	D-b	DB	OK	1.84241	15.5668	3.0788	-5.03404	4.80257e-07	5.55438e-05	yes
XLOC_043889	XLOC_043889	RP11-594N15.3.1	8:79518186-79521940	D-b	DB	OK	0.0654945	0.53742	3.03661	-3.72361	0.000196395	0.00961697	yes
XLOC_001894	XLOC_001894	LAMC2	1:183155372-183214035	D-b	DB	OK	14.5635	118.881	3.02908	-9.82045	0	0	yes
XLOC_013598	XLOC_013598	GAS6	13:114518602-114567046	D-b	DB	OK	7.06794	57.3957	3.02158	-3.83297	0.000126605	0.00666211	yes
XLOC_003589	XLOC_003589	GSTM3	1:110210643-110318050	D-b	DB	OK	5.1211	41.4588	3.01715	-4.64223	3.4467e-06	0.000325042	yes
XLOC_047051	XLOC_047051	PGM5P1	9:68726628-68809906	D-b	DB	OK	0.146278	1.15125	2.97642	-3.75559	0.000172932	0.00865089	yes
XLOC_043888	XLOC_043888	PKIA	8:79338337-79517502	D-b	DB	OK	2.24534	17.6291	2.97296	-5.13454	2.82834e-07	3.49539e-05	yes
XLOC_036232	XLOC_036232	CHSY3	5:128795251-129522327	D-b	DB	OK	0.16506	1.29498	2.97186	-3.88647	0.000101712	0.00556429	yes
XLOC_047401	XLOC_047401	C9orf84	9:114448452-114557288	D-b	DB	OK	2.00168	15.6217	2.96427	-7.50038	6.37268e-14	2.99618e-11	yes
XLOC_014076	XLOC_014076	SAMD4A	14:55033814-55260033	D-b	DB	OK	2.82819	21.3323	2.91509	-4.05109	5.09789e-05	0.00310866	yes
XLOC_001464	XLOC_001464	AL450992.2.1	1:151814352-151826173	D-b	DB	OK	1.58731	11.9582	2.91335	-4.16322	3.13788e-05	0.00207099	yes
XLOC_002927	XLOC_002927	SPOCD1	1:32254730-32281652	D-b	DB	OK	1.14874	8.53174	2.89279	-3.9513	7.77285e-05	0.00445511	yes
XLOC_010085	XLOC_010085	EMP1	12:13349649-13369708	D-b	DB	OK	1.27742	9.48694	2.89271	-4.78548	1.70578e-06	0.000175673	yes
XLOC_050689	XLOC_050689	TLE1P1	X:64627963-64628565	D-b	DB	OK	7.6773	56.5462	2.88076	-6.86942	6.4464e-12	2.17841e-09	yes
XLOC_006271	XLOC_006271	RASGEF1A	10:43689982-43762367	D-b	DB	OK	1.62765	11.8816	2.86787	-5.20969	1.89161e-07	2.47443e-05	yes
XLOC_010228	XLOC_010228	RP11-467L13.5.1	12:31907650-31908055	D-b	DB	OK	2.84871	20.6865	2.86031	-4.80636	1.53706e-06	0.000161371	yes
XLOC_041151	XLOC_041151	ZNF273	7:64330549-64391344	D-b	DB	OK	1.31217	9.49472	2.85518	-3.90693	9.34781e-05	0.00520158	yes
XLOC_042480	XLOC_042480	RP11-797H7.1.1	7:64295657-64297260	D-b	DB	OK	0.335482	2.42201	2.8519	-4.3298	1.49247e-05	0.0011203	yes
XLOC_008422	XLOC_008422	ADAMTS15	11:130318868-130346532	D-b	DB	OK	0.404007	2.91561	2.85135	-6.3014	2.94961e-10	7.62458e-08	yes
XLOC_034843	XLOC_034843	TSPAN5	4:99391517-99579780	D-b	DB	OK	2.94548	21.0799	2.83929	-6.66738	2.60416e-11	7.93254e-09	yes
XLOC_029975	XLOC_029975	RASL10A	22:29708921-29711745	D-b	DB	OK	0.367914	2.61397	2.8288	-3.17772	0.00148437	0.0487392	yes
XLOC_019211	XLOC_019211	RRAD	16:66955581-66959547	D-b	DB	OK	1.22229	8.66599	2.82578	-4.30204	1.69233e-05	0.00123941	yes
XLOC_034247	XLOC_034247	AC092535.1,SPON2	4:1160719-1202750	D-b	DB	OK	0.452179	3.18339	2.8156	-3.32733	0.000876824	0.0326018	yes
XLOC_044280	XLOC_044280	LY6K	8:143781528-143808391	D-b	DB	OK	7.01077	49.2139	2.81142	-3.58504	0.00033702	0.0151221	yes
XLOC_003495	XLOC_003495	F3	1:94994780-95007356	D-b	DB	OK	9.39001	64.5457	2.78112	-7.03898	1.93645e-12	7.2464e-10	yes
XLOC_010593	XLOC_010593	MSRB3	12:65672422-66036152	D-b	DB	OK	2.62408	17.9664	2.77542	-6.01344	1.81626e-09	4.06353e-07	yes
XLOC_040176	XLOC_040176	RP13-44L19.2.1	6:96023058-96025326	D-b	DB	OK	0.0944676	0.638548	2.7569	-3.17215	0.00151313	0.0494087	yes
XLOC_042681	XLOC_042681	CDK6	7:92234234-92546501	D-b	DB	OK	1.2788	8.53066	2.73787	-5.79344	6.8961e-09	1.34364e-06	yes
XLOC_033573	XLOC_033573	ANXA3	4:79472672-79531597	D-b	DB	OK	29.4762	196.468	2.73667	-3.8802	0.000104369	0.00568571	yes
XLOC_042612	XLOC_042612	AC090421.1.1	7:77286976-77325582	D-b	DB	OK	13.0588	87.0413	2.73667	-5.32713	9.97776e-08	1.43225e-05	yes
XLOC_021553	XLOC_021553	LIPG	18:47088426-47119278	D-b	DB	OK	0.212966	1.40172	2.71851	-4.79865	1.59735e-06	0.00016583	yes
XLOC_040322	XLOC_040322	MAN1A1	6:119498373-119670926	D-b	DB	OK	0.960529	6.31612	2.71714	-6.45079	1.11267e-10	3.1388e-08	yes
XLOC_047049	XLOC_047049	RP11-764K9.2.1	9:68413481-68414196	D-b	DB	OK	0.399439	2.5887	2.69618	-3.2307	0.00123487	0.0424595	yes
XLOC_026453	XLOC_026453	FHL2	2:105974168-106054960	D-b	DB	OK	29.6792	192.143	2.69466	-7.02416	2.15361e-12	7.9846e-10	yes
XLOC_041337	XLOC_041337	STEAP1	7:89511666-89870091	D-b	DB	OK	7.21858	46.0518	2.67347	-3.51398	0.000441448	0.0185987	yes
XLOC_020439	XLOC_020439	SCARF1	17:1537151-1549042	D-b	DB	OK	0.312783	1.9908	2.67012	-4.31652	1.58506e-05	0.00117803	yes
XLOC_003245	XLOC_003245	TACSTD2	1:59041098-59043166	D-b	DB	OK	31.0884	195.98	2.65626	-9.58558	0	0	yes
XLOC_016808	XLOC_016808	BMF	15:40380090-40401093	D-b	DB	OK	3.89627	24.45	2.64967	-5.6833	1.32119e-08	2.43382e-06	yes
XLOC_005862	XLOC_005862	GRK5,RP11-567J24.4.1	10:120967100-121215131	D-b	DB	OK	1.5783	9.77435	2.63063	-4.70788	2.50308e-06	0.000247192	yes
XLOC_039885	XLOC_039885	RP5-1120P11.1.1	6:43963459-44045689	D-b	DB	OK	0.610718	3.74603	2.61678	-3.18663	0.0014394	0.0475756	yes
XLOC_034965	XLOC_034965	ARSJ	4:114821439-114900883	D-b	DB	OK	1.99174	11.9196	2.58123	-3.84504	0.000120533	0.00639972	yes
XLOC_006290	XLOC_006290	C10orf10	10:45306471-45490172	D-b	DB	OK	0.993689	5.92621	2.57624	-3.33291	0.000859423	0.0320466	yes
XLOC_032202	XLOC_032202	RP11-657G2.1.1	3:82855665-82857172	D-b	DB	OK	7.24429	42.9593	2.56806	-7.18758	6.59472e-13	2.74281e-10	yes
XLOC_010505	XLOC_010505	IL23A	12:56732662-56734193	D-b	DB	OK	0.667582	3.95798	2.56775	-4.16753	3.07913e-05	0.00204065	yes
XLOC_023626	XLOC_023626	ZNF350	19:52467593-52490079	D-b	DB	OK	0.316232	1.87173	2.56532	-3.76262	0.000168142	0.00846346	yes
XLOC_030541	XLOC_030541	RP4-555D20.2.1	3:44158790-44163857	D-b	DB	OK	0.743387	4.39619	2.56407	-5.7121	1.11592e-08	2.10474e-06	yes
XLOC_021345	XLOC_021345	NPTX1	17:78440632-78450404	D-b	DB	OK	1.01732	6.00014	2.56022	-5.28627	1.24838e-07	1.73815e-05	yes
XLOC_018214	XLOC_018214	CTD-2258A20.4.1	16:66442426-66446038	D-b	DB	OK	0.443026	2.60565	2.55618	-4.57555	4.74972e-06	0.000429208	yes
XLOC_003658	XLOC_003658	NGF	1:115825654-115910693	D-b	DB	OK	0.627953	3.6735	2.54843	-3.28166	0.00103199	0.0371574	yes
XLOC_022554	XLOC_022554	RELB	19:45504694-45541452	D-b	DB	OK	2.4439	14.2754	2.54627	-4.20081	2.65956e-05	0.00181449	yes
XLOC_013150	XLOC_013150	CYP51P2	13:29296522-29298158	D-b	DB	OK	11.7944	68.3492	2.53482	-7.71586	1.19904e-14	6.32489e-12	yes
XLOC_042476	XLOC_042476	ZNF680	7:63980261-64023484	D-b	DB	OK	3.90668	22.4832	2.52483	-4.08838	4.34398e-05	0.00272584	yes
XLOC_001685	XLOC_001685	UAP1	1:162531320-162569627	D-b	DB	OK	20.4748	116.917	2.51356	-4.3066	1.65783e-05	0.00122093	yes
XLOC_042673	XLOC_042673	CYP51A1,LRRD1	7:91741464-91810039	D-b	DB	OK	28.0336	159.664	2.50981	-8.51369	0	0	yes
XLOC_044787	XLOC_044787	SNAI2	8:49830248-49834299	D-b	DB	OK	0.736125	4.16316	2.49966	-3.89482	9.82701e-05	0.00541713	yes
XLOC_022604	XLOC_022604	EMP3	19:48828628-48833810	D-b	DB	OK	13.0573	73.3833	2.4906	-6.65171	2.89697e-11	8.76966e-09	yes
XLOC_041631	XLOC_041631	FLNC	7:128470430-128550773	D-b	DB	OK	4.72611	26.5188	2.48829	-6.68006	2.38851e-11	7.39167e-09	yes
XLOC_030746	XLOC_030746	MITF	3:69788585-70017488	D-b	DB	OK	3.00962	16.8839	2.48799	-4.76331	1.9044e-06	0.000193973	yes
XLOC_047477	XLOC_047477	RP11-244O19.1.1	9:124577952-124581731	D-b	DB	OK	0.19726	1.08671	2.4618	-4.18345	2.87124e-05	0.00192849	yes
XLOC_030632	XLOC_030632	MANF	3:51422477-51426828	D-b	DB	OK	63.0456	344.54	2.4502	-5.94964	2.68731e-09	5.67941e-07	yes
XLOC_036090	XLOC_036090	PAM	5:102089684-102366809	D-b	DB	OK	28.9299	157.347	2.44332	-3.31145	0.000928129	0.0339836	yes
XLOC_041149	XLOC_041149	ZNF138	7:64254765-64294054	D-b	DB	OK	2.08258	11.25	2.43348	-3.25434	0.00113656	0.0400337	yes
XLOC_005792	XLOC_005792	DUSP5	10:112257595-112271302	D-b	DB	OK	7.28699	38.8984	2.41632	-6.51382	7.32632e-11	2.1412e-08	yes
XLOC_036367	XLOC_036367	PCDHB2	5:140474226-140476962	D-b	DB	OK	1.28262	6.83766	2.41441	-5.61972	1.91267e-08	3.37154e-06	yes
XLOC_020274	XLOC_020274	SOX9	17:70067182-70216859	D-b	DB	OK	1.86122	9.87745	2.40789	-5.52255	3.3411e-08	5.5584e-06	yes
XLOC_006488	XLOC_006488	LRRC20	10:72058728-72142382	D-b	DB	OK	9.39288	49.7183	2.40414	-6.87096	6.37712e-12	2.16628e-09	yes
XLOC_032594	XLOC_032594	RP11-274H2.5.1	3:145777371-145779466	D-b	DB	OK	0.498941	2.6273	2.39664	-4.3999	1.08301e-05	0.000842538	yes
XLOC_016227	XLOC_016227	CORO2B	15:68871307-69020145	D-b	DB	OK	0.554777	2.91153	2.3918	-4.61921	3.85212e-06	0.000357047	yes
XLOC_000396	XLOC_000396	TRNP1	1:27320197-27327147	D-b	DB	OK	17.5682	90.8093	2.36987	-5.45613	4.86635e-08	7.69655e-06	yes
XLOC_041001	XLOC_041001	UPP1	7:48128224-48148330	D-b	DB	OK	24.1098	123.654	2.35861	-4.72587	2.29133e-06	0.000230133	yes
XLOC_025219	XLOC_025219	AC007283.5.1	2:202031687-202032269	D-b	DB	OK	3.80918	19.4822	2.3546	-4.49898	6.82813e-06	0.000582925	yes
XLOC_030115	XLOC_030115	PDGFB	22:39619363-39640756	D-b	DB	OK	3.82804	19.5016	2.34892	-4.25861	2.05702e-05	0.00145227	yes
XLOC_001136	XLOC_001136	GPSM2	1:109358519-109506111	D-b	DB	OK	17.4185	88.3953	2.34335	-4.14245	3.43617e-05	0.00223617	yes
XLOC_005477	XLOC_005477	VCL	10:75757871-75879918	D-b	DB	OK	16.9722	84.8774	2.32221	-3.87374	0.000107176	0.00580741	yes
XLOC_038658	XLOC_038658	C6orf141	6:49518112-49529620	D-b	DB	OK	4.0601	20.2601	2.31905	-3.48489	0.000492342	0.0204116	yes
XLOC_041548	XLOC_041548	CAV1	7:116164838-116201233	D-b	DB	OK	15.2864	76.2559	2.3186	-5.57539	2.46977e-08	4.27316e-06	yes
XLOC_004449	XLOC_004449	KISS1	1:204159468-204165614	D-b	DB	OK	0.97006	4.81743	2.31212	-3.53007	0.000415451	0.0177454	yes
XLOC_019582	XLOC_019582	CHRNB1	17:7348379-7361026	D-b	DB	OK	8.28067	40.6887	2.29681	-6.00795	1.87884e-09	4.17475e-07	yes
XLOC_011610	XLOC_011610	AMIGO2	12:47469489-47630443	D-b	DB	OK	9.4487	46.1515	2.28819	-5.76677	8.08059e-09	1.55574e-06	yes
XLOC_034530	XLOC_034530	OCIAD2	4:48887035-48908954	D-b	DB	OK	37.4762	183.022	2.28797	-5.38907	7.08234e-08	1.06938e-05	yes
XLOC_044584	XLOC_044584	STC1	8:23699427-23712320	D-b	DB	OK	2.82798	13.7315	2.27964	-4.88004	1.06066e-06	0.000114315	yes
XLOC_035521	XLOC_035521	ANKRD33B	5:10564441-10650308	D-b	DB	OK	1.10851	5.38085	2.27921	-4.5616	5.07649e-06	0.000455564	yes
XLOC_006436	XLOC_006436	RP11-386C23.1.1	10:65928714-65930611	D-b	DB	OK	4.60383	22.1166	2.26422	-6.07698	1.22467e-09	2.79785e-07	yes
XLOC_002769	XLOC_002769	SH2D5	1:21046224-21059330	D-b	DB	OK	2.42108	11.6279	2.26388	-4.44987	8.59211e-06	0.000706557	yes
XLOC_025827	XLOC_025827	AC074091.13.1	2:27928652-27938599	D-b	DB	OK	0.179139	0.857506	2.25907	-3.41434	0.000639375	0.0254347	yes
XLOC_028412	XLOC_028412	TGM2	20:36756862-36794980	D-b	DB	OK	16.3852	78.0875	2.2527	-6.76493	1.33369e-11	4.32662e-09	yes
XLOC_030884	XLOC_030884	TMEM45A	3:100211462-100296288	D-b	DB	OK	1.70016	8.09848	2.25198	-3.2408	0.00119195	0.0414894	yes
XLOC_000930	XLOC_000930	DNAJB4,GIPC2	1:78444858-78604133	D-b	DB	OK	12.7108	60.2903	2.24587	-4.05703	4.97007e-05	0.00304502	yes
XLOC_040703	XLOC_040703	FSCN1	7:5632438-5646286	D-b	DB	OK	18.2845	86.4036	2.24047	-5.95361	2.62296e-09	5.57977e-07	yes
XLOC_041148	XLOC_041148	ZNF107	7:64126500-64171404	D-b	DB	OK	1.65209	7.78708	2.23679	-3.89634	9.76589e-05	0.00539549	yes
XLOC_012846	XLOC_012846	SCEL	13:78109808-78219398	D-b	DB	OK	4.69136	22.0716	2.23411	-5.31507	1.06618e-07	1.5071e-05	yes
XLOC_031317	XLOC_031317	TIPARP	3:156389650-156424559	D-b	DB	OK	9.25643	43.5481	2.23408	-5.74563	9.15816e-09	1.74765e-06	yes
XLOC_036413	XLOC_036413	SH3RF2	5:145316141-145461354	D-b	DB	OK	1.77189	8.30504	2.2287	-3.60344	0.000314036	0.014247	yes
XLOC_022079	XLOC_022079	ANGPTL4	19:8429010-8439257	D-b	DB	OK	1.39236	6.51228	2.22563	-3.40935	0.000651174	0.0257933	yes
XLOC_041945	XLOC_041945	INSIG1	7:155089485-155101945	D-b	DB	OK	11.9854	56.0344	2.22503	-3.93217	8.41809e-05	0.00477432	yes
XLOC_019565	XLOC_019565	BCL6B	17:6926368-6933219	D-b	DB	OK	0.200775	0.936573	2.22181	-3.68545	0.000228296	0.0109155	yes
XLOC_023824	XLOC_023824	HPCAL1	2:10443014-10567743	D-b	DB	OK	22.1074	102.447	2.21227	-6.38874	1.67263e-10	4.57906e-08	yes
XLOC_005318	XLOC_005318	DKK1	10:54074055-54077802	D-b	DB	OK	16.4959	76.0947	2.20569	-4.58738	4.48844e-06	0.00040959	yes
XLOC_000846	XLOC_000846	CACHD1	1:64936427-65158741	D-b	DB	OK	1.10105	5.02374	2.18988	-4.8212	1.42697e-06	0.000151035	yes
XLOC_005821	XLOC_005821	ADRB1	10:115803805-115806667	D-b	DB	OK	0.4519	2.03181	2.16869	-4.12121	3.76892e-05	0.00242114	yes
XLOC_021672	XLOC_021672	LPIN2	18:2916991-3013313	D-b	DB	OK	5.76397	25.811	2.16285	-7.3029	2.81553e-13	1.2343e-10	yes
XLOC_041272	XLOC_041272	ZP3	7:76018650-76071388	D-b	DB	OK	10.6646	47.7409	2.1624	-5.15177	2.58038e-07	3.23816e-05	yes
XLOC_022632	XLOC_022632	CCDC155	19:49891474-49921256	D-b	DB	OK	0.446675	1.99739	2.16082	-3.9103	9.21803e-05	0.00516012	yes
XLOC_045733	XLOC_045733	DNAJB5	9:34989637-34998897	D-b	DB	OK	3.75917	16.6824	2.14984	-3.72633	0.000194291	0.00954999	yes
XLOC_042632	XLOC_042632	CACNA2D1	7:81575759-82073114	D-b	DB	OK	2.04807	9.0744	2.14754	-5.73093	9.98832e-09	1.90048e-06	yes
XLOC_037701	XLOC_037701	HBEGF	5:139712427-139726216	D-b	DB	OK	3.61157	15.9289	2.14095	-5.47712	4.32303e-08	6.97729e-06	yes
XLOC_002113	XLOC_002113	G0S2	1:209834708-209908295	D-b	DB	OK	9.48759	41.8066	2.13962	-4.88554	1.03144e-06	0.000111536	yes
XLOC_012128	XLOC_012128	SLC9A7P1	12:98847612-98850923	D-b	DB	OK	0.292525	1.28013	2.12966	-3.80545	0.000141549	0.00734721	yes
XLOC_029140	XLOC_029140	ITGB2	21:46305867-46351904	D-b	DB	OK	5.27348	23.0745	2.12948	-3.21675	0.00129652	0.0440655	yes
XLOC_006803	XLOC_006803	ITPRIP	10:106071893-106098162	D-b	DB	OK	1.9546	8.44479	2.11119	-5.64001	1.70036e-08	3.03084e-06	yes
XLOC_050971	XLOC_050971	RNF128	X:105937023-106040223	D-b	DB	OK	1.58806	6.85469	2.10983	-4.94415	7.64764e-07	8.46748e-05	yes
XLOC_027772	XLOC_027772	VSTM2L	20:36531498-36573752	D-b	DB	OK	1.73534	7.47195	2.10627	-4.31931	1.56515e-05	0.0011659	yes
XLOC_003173	XLOC_003173	RAB3B	1:52373627-52456436	D-b	DB	OK	3.63883	15.653	2.10489	-6.24601	4.21066e-10	1.06302e-07	yes
XLOC_030190	XLOC_030190	KIAA1644	22:44639546-44708731	D-b	DB	OK	1.47361	6.27965	2.09133	-5.8092	6.27737e-09	1.24935e-06	yes
XLOC_012095	XLOC_012095	TMCC3	12:94960899-95044338	D-b	DB	OK	1.99911	8.49864	2.08788	-5.10851	3.24718e-07	3.93066e-05	yes
XLOC_013558	XLOC_013558	EFNB2	13:107142092-107187462	D-b	DB	OK	0.377497	1.6023	2.08561	-3.69035	0.000223943	0.010739	yes
XLOC_034373	XLOC_034373	FGFBP1	4:15937191-15940363	D-b	DB	OK	11.679	49.5373	2.0846	-5.48875	4.04777e-08	6.56569e-06	yes
XLOC_004997	XLOC_004997	CAMK1D	10:12391480-12877545	D-b	DB	OK	4.06416	17.2096	2.08219	-4.22256	2.41543e-05	0.00167554	yes
XLOC_036066	XLOC_036066	RGMB	5:98104353-98134347	D-b	DB	OK	3.27295	13.846	2.08081	-4.47852	7.51639e-06	0.000630075	yes
XLOC_041270	XLOC_041270	HSPB1	7:75931860-75933612	D-b	DB	OK	120.895	508.702	2.07307	-6.55819	5.44642e-11	1.62098e-08	yes
XLOC_019238	XLOC_019238	PSMB10	16:67968404-67970990	D-b	DB	OK	4.6396	19.4742	2.06949	-5.1497	2.60905e-07	3.26166e-05	yes
XLOC_014859	XLOC_014859	RP11-434O22.1.1	14:35209541-35210039	D-b	DB	OK	11.163	46.8202	2.06841	-4.91493	8.88164e-07	9.75057e-05	yes
XLOC_018471	XLOC_018471	CDH15	16:89238174-89261900	D-b	DB	OK	0.444072	1.85002	2.05868	-3.36671	0.000760708	0.0291359	yes
XLOC_021448	XLOC_021448	TUBB6	18:12308069-12326568	D-b	DB	OK	26.0344	108.261	2.05602	-6.7819	1.18605e-11	3.867e-09	yes
XLOC_006500	XLOC_006500	C10orf54	10:73156690-73575702	D-b	DB	OK	7.02519	29.0058	2.04573	-3.28797	0.00100911	0.0364754	yes
XLOC_010391	XLOC_010391	RP11-1100L3.4.1	12:52294348-52295120	D-b	DB	OK	1.94418	8.0102	2.04267	-3.93522	8.31217e-05	0.0047225	yes
XLOC_012098	XLOC_012098	FGD6	12:95470524-95611258	D-b	DB	OK	8.58992	35.3243	2.03994	-5.05473	4.31006e-07	5.05688e-05	yes
XLOC_041645	XLOC_041645	FAM40B	7:129074273-129128240	D-b	DB	OK	3.06867	12.6134	2.03927	-3.87458	0.000106807	0.00579417	yes
XLOC_041176	XLOC_041176	TPST1	7:65670185-65955095	D-b	DB	OK	7.48869	30.6662	2.03386	-3.28286	0.0010276	0.037061	yes
XLOC_036215	XLOC_036215	GRAMD3	5:125695823-125832186	D-b	DB	OK	7.5445	30.8048	2.02966	-3.86674	0.000110298	0.00595434	yes
XLOC_029619	XLOC_029619	APOBEC3B	22:39378351-39394214	D-b	DB	OK	2.78918	11.3612	2.02619	-4.20372	2.62565e-05	0.00179719	yes
XLOC_036376	XLOC_036376	PCDHB9	5:140566892-140571111	D-b	DB	OK	0.220491	0.893971	2.01951	-3.59212	0.000328005	0.0147789	yes
XLOC_030311	XLOC_030311	IRAK2	3:10206548-10285427	D-b	DB	OK	3.21489	13.0213	2.01804	-5.6788	1.35646e-08	2.47916e-06	yes
XLOC_000207	XLOC_000207	EFHD2	1:15736390-15756839	D-b	DB	OK	40.9374	164.336	2.00516	-7.10115	1.23723e-12	4.83579e-10	yes
XLOC_032402	XLOC_032402	ITGB5	3:124480794-124606674	D-b	DB	OK	30.1886	120.946	2.00229	-3.29515	0.000983685	0.0357154	yes
XLOC_040525	XLOC_040525	RGS17	6:153331856-153452384	D-b	DB	OK	0.87675	3.48563	1.99118	-3.75901	0.00017059	0.00855656	yes
XLOC_035782	XLOC_035782	ZSWIM6	5:60628099-60841997	D-b	DB	OK	5.89643	23.4281	1.99032	-6.46119	1.03884e-10	2.94332e-08	yes
XLOC_003542	XLOC_003542	RP11-556K13.1.1	1:102251891-102254059	D-b	DB	OK	23.6884	93.978	1.98814	-5.63637	1.73668e-08	3.0871e-06	yes
XLOC_035282	XLOC_035282	DDX60	4:169137443-169239958	D-b	DB	OK	0.772962	2.99981	1.9564	-3.88992	0.000100279	0.00550914	yes
XLOC_003934	XLOC_003934	S100A2	1:153533583-153540366	D-b	DB	OK	11.1439	43.1629	1.95354	-3.25365	0.00113931	0.0400871	yes
XLOC_026242	XLOC_026242	CAPG	2:85621345-85645555	D-b	DB	OK	18.4439	71.3783	1.95234	-3.90987	9.2346e-05	0.00516012	yes
XLOC_023459	XLOC_023459	PLAUR	19:44150270-44174502	D-b	DB	OK	8.76975	33.9093	1.95107	-4.90994	9.1106e-07	9.98503e-05	yes
XLOC_001155	XLOC_001155	GSTM1,GSTM2,RP4-735C1.4.1	1:110210643-110318050	D-b	DB	OK	7.38979	28.524	1.94857	-3.23734	0.00120649	0.0418406	yes
XLOC_035725	XLOC_035725	ITGA2	5:51971026-52390609	D-b	DB	OK	7.0729	27.2643	1.94664	-5.57693	2.44801e-08	4.24684e-06	yes
XLOC_021950	XLOC_021950	FSTL3	19:676388-683392	D-b	DB	OK	8.05409	30.7418	1.93241	-5.98044	2.22541e-09	4.81298e-07	yes
XLOC_042503	XLOC_042503	GS1-124K5.12.1	7:66010633-66057373	D-b	DB	OK	4.78074	18.2071	1.9292	-3.44343	0.000574391	0.0232197	yes
XLOC_029596	XLOC_029596	LGALS1	22:38071614-38075813	D-b	DB	OK	169.036	641.993	1.92523	-6.30543	2.87392e-10	7.45864e-08	yes
XLOC_052054	XLOC_052054	RAB9B	X:103077251-103087158	D-b	DB	OK	0.270852	1.01819	1.91043	-3.31065	0.000930788	0.0340425	yes
XLOC_019989	XLOC_019989	CNTNAP1	17:40834631-40852010	D-b	DB	OK	1.70597	6.38063	1.90311	-5.19987	1.99431e-07	2.58789e-05	yes
XLOC_021521	XLOC_021521	DTNA	18:32073253-32471808	D-b	DB	OK	2.54318	9.50558	1.90214	-3.45578	0.000548693	0.022334	yes
XLOC_042613	XLOC_042613	TMEM60	7:77423044-77427897	D-b	DB	OK	12.9227	48.0121	1.89349	-5.3638	8.14901e-08	1.19687e-05	yes
XLOC_024531	XLOC_024531	AC005035.1	2:102508954-102511150	D-b	DB	OK	5.71438	21.136	1.88703	-5.41596	6.0961e-08	9.46238e-06	yes
XLOC_044077	XLOC_044077	CTHRC1	8:104383742-104395225	D-b	DB	OK	10.717	39.2394	1.87241	-3.3775	0.000731479	0.0281995	yes
XLOC_036821	XLOC_036821	RP11-54F2.1.1	5:10652322-10656037	D-b	DB	OK	1.9089	6.96949	1.86831	-3.52531	0.000422981	0.0179606	yes
XLOC_010861	XLOC_010861	HSP90B1	12:104235228-104359486	D-b	DB	OK	210.631	765.013	1.86076	-3.17296	0.00150893	0.0493213	yes
XLOC_023004	XLOC_023004	CD70	19:6583134-6591163	D-b	DB	OK	4.6795	16.995	1.86069	-3.57727	0.000347195	0.0154504	yes
XLOC_020961	XLOC_020961	PTRF	17:40554467-40575338	D-b	DB	OK	33.7978	121.879	1.85045	-6.67453	2.4803e-11	7.5909e-09	yes
XLOC_043165	XLOC_043165	PDIA4	7:148700153-148725733	D-b	DB	OK	62.1716	224.013	1.84926	-4.90426	9.37808e-07	0.000102609	yes
XLOC_043135	XLOC_043135	AC093673.5.1	7:143076784-143077588	D-b	DB	OK	3.06909	11.0422	1.84715	-3.63519	0.000277778	0.0128734	yes
XLOC_001317	XLOC_001317	ANKRD34A	1:145470507-145475646	D-b	DB	OK	0.735277	2.62664	1.83686	-3.91362	9.09244e-05	0.00509884	yes
XLOC_035322	XLOC_035322	FBXO8	4:175157808-175254531	D-b	DB	OK	4.44961	15.8378	1.83162	-3.27078	0.00107253	0.0384252	yes
XLOC_044834	XLOC_044834	SDR16C5	8:57212568-57233335	D-b	DB	OK	3.57712	12.5939	1.81586	-3.79414	0.000148154	0.00761085	yes
XLOC_042549	XLOC_042549	BCL7B	7:72950685-72972332	D-b	DB	OK	24.3062	85.5198	1.81493	-5.04102	4.63062e-07	5.3843e-05	yes
XLOC_019462	XLOC_019462	RP11-46C24.8.1	16:89262558-89266726	D-b	DB	OK	8.73583	30.6877	1.81265	-3.266	0.00109077	0.0388852	yes
XLOC_041235	XLOC_041235	LIMK1	7:73497262-73536855	D-b	DB	OK	15.5177	54.4373	1.81068	-5.23955	1.60964e-07	2.15779e-05	yes
XLOC_029285	XLOC_029285	SDF2L1	22:21996549-21998587	D-b	DB	OK	26.5695	92.7883	1.80417	-4.85758	1.18831e-06	0.000127018	yes
XLOC_016568	XLOC_016568	HSP90B2P	15:99791566-99930934	D-b	DB	OK	22.3354	77.08	1.78702	-5.6951	1.233e-08	2.30545e-06	yes
XLOC_000596	XLOC_000596	RIMKLA	1:42846465-42880850	D-b	DB	OK	4.74641	16.3672	1.7859	-4.18722	2.82392e-05	0.00190064	yes
XLOC_041214	XLOC_041214	SBDSP1	7:72300003-72307909	D-b	DB	OK	24.7261	84.9154	1.77999	-4.19805	2.69225e-05	0.00183101	yes
XLOC_030327	XLOC_030327	PPARG	3:12328866-12475855	D-b	DB	OK	6.71557	22.8478	1.76647	-3.68343	0.000230118	0.0109864	yes
XLOC_001594	XLOC_001594	KIRREL	1:157963062-158070052	D-b	DB	OK	10.5804	35.8099	1.75897	-4.29512	1.74602e-05	0.00126914	yes
XLOC_032688	XLOC_032688	SSR3	3:156257928-156272973	D-b	DB	OK	51.4387	173.764	1.7562	-3.73124	0.000190541	0.00939922	yes
XLOC_021214	XLOC_021214	SMURF2	17:62540734-62658386	D-b	DB	OK	9.40381	31.6377	1.75033	-6.00259	1.94199e-09	4.27119e-07	yes
XLOC_051689	XLOC_051689	HSPB1P2	X:49090414-49090960	D-b	DB	OK	8.07331	27.0017	1.74182	-3.89615	9.77339e-05	0.00539549	yes
XLOC_046687	XLOC_046687	NFIB	9:14081841-14398982	D-b	DB	OK	4.12542	13.7879	1.74079	-3.69693	0.000218223	0.0105505	yes
XLOC_042927	XLOC_042927	FAM3C	7:120988904-121036418	D-b	DB	OK	16.0749	53.3866	1.73166	-5.22818	1.7119e-07	2.28073e-05	yes
XLOC_041189	XLOC_041189	C7orf42	7:66386211-66423538	D-b	DB	OK	23.1113	76.7408	1.7314	-4.19098	2.77757e-05	0.00187919	yes
XLOC_001005	XLOC_001005	HSP90B3P	1:92100567-92109633	D-b	DB	OK	18.5498	61.4262	1.72745	-5.64702	1.63251e-08	2.92644e-06	yes
XLOC_006987	XLOC_006987	IFITM1,IFITM2	11:307630-315272	D-b	DB	OK	25.009	82.3015	1.71847	-3.78561	0.000153332	0.00783963	yes
XLOC_020509	XLOC_020509	PITPNM3	17:6354582-6459877	D-b	DB	OK	1.99511	6.56104	1.71746	-4.80915	1.51573e-06	0.000159649	yes
XLOC_025602	XLOC_025602	FAM110C	2:38813-46870	D-b	DB	OK	2.76621	9.07568	1.71409	-3.8118	0.000137959	0.00718959	yes
XLOC_011856	XLOC_011856	RP11-620J15.3.1	12:58325310-58329958	D-b	DB	OK	10.3268	33.7719	1.70943	-3.20904	0.00133178	0.0449812	yes
XLOC_034113	XLOC_034113	SAP30	4:174291119-174298683	D-b	DB	OK	2.88399	9.42551	1.70851	-3.78087	0.000156279	0.00795894	yes
XLOC_042556	XLOC_042556	CLDN3	7:73183327-73184600	D-b	DB	OK	18.8176	61.4958	1.70841	-5.40655	6.42511e-08	9.902e-06	yes
XLOC_038512	XLOC_038512	PPARD	6:35310334-35395968	D-b	DB	OK	10.1195	32.9284	1.7022	-5.08924	3.59492e-07	4.31936e-05	yes
XLOC_029732	XLOC_029732	CRELD2	22:50296866-50321188	D-b	DB	OK	17.6881	57.1478	1.69192	-3.38215	0.000719213	0.0278757	yes
XLOC_021407	XLOC_021407	MYL12A	18:3247527-3256234	D-b	DB	OK	135.299	435.541	1.68666	-6.19394	5.86776e-10	1.4531e-07	yes
XLOC_027012	XLOC_027012	TFPI	2:187866602-188430487	D-b	DB	OK	22.4429	72.2339	1.68642	-3.40972	0.000650307	0.0257747	yes
XLOC_006730	XLOC_006730	LOXL4	10:100007446-100028007	D-b	DB	OK	0.78484	2.52308	1.68472	-3.44671	0.000567455	0.0229966	yes
XLOC_004774	XLOC_004774	NID1	1:236139129-236228462	D-b	DB	OK	1.35929	4.2954	1.65994	-4.25911	2.05241e-05	0.0014506	yes
XLOC_031927	XLOC_031927	CDCP1	3:45123769-45187914	D-b	DB	OK	23.847	75.0947	1.6549	-4.32963	1.49357e-05	0.0011203	yes
XLOC_034062	XLOC_034062	RP11-39C10.1.1	4:164445449-165305202	D-b	DB	OK	6.97254	21.9095	1.6518	-3.763	0.000167887	0.00845888	yes
XLOC_022976	XLOC_022976	DPP9	19:4675237-4723875	D-b	DB	OK	17.7653	55.5727	1.64532	-6.00395	1.9257e-09	4.24977e-07	yes
XLOC_022371	XLOC_022371	LSR	19:35739558-35758865	D-b	DB	OK	34.3094	107.238	1.64413	-5.11224	3.18368e-07	3.86823e-05	yes
XLOC_041354	XLOC_041354	CCDC132	7:92861652-92988338	D-b	DB	OK	6.78319	21.1806	1.64271	-3.99815	6.38401e-05	0.0037621	yes
XLOC_012132	XLOC_012132	IKBIP	12:99007182-99038891	D-b	DB	OK	10.5615	32.931	1.64063	-3.78218	0.000155461	0.00792348	yes
XLOC_047468	XLOC_047468	TRAF1	9:123664670-123691451	D-b	DB	OK	2.47439	7.71329	1.64027	-4.11643	3.84783e-05	0.00246208	yes
XLOC_043978	XLOC_043978	RP3-388N13.2.1	8:94861788-94862303	D-b	DB	OK	3.69792	11.5268	1.64021	-3.17826	0.00148159	0.0486975	yes
XLOC_031304	XLOC_031304	ARHGEF26	3:153742189-153975616	D-b	DB	OK	2.94563	9.15861	1.63655	-3.86375	0.000111659	0.00600719	yes
XLOC_042502	XLOC_042502	GS1-124K5.11.1	7:65976542-66010053	D-b	DB	OK	0.526885	1.62297	1.62307	-3.42694	0.000610432	0.0244633	yes
XLOC_031446	XLOC_031446	RP11-420J11.1.1	3:180040894-180042847	D-b	DB	OK	2.63017	8.08102	1.61938	-3.94046	8.13258e-05	0.00463672	yes
XLOC_000549	XLOC_000549	RP11-334L9.1.1	1:39174625-39176564	D-b	DB	OK	9.60769	29.5152	1.6192	-4.85381	1.21112e-06	0.000129243	yes
XLOC_044469	XLOC_044469	FAM167A	8:11197145-11332224	D-b	DB	OK	2.03822	6.25542	1.6178	-3.60957	0.0003067	0.0139841	yes
XLOC_023702	XLOC_023702	PTPRH	19:55692617-55720874	D-b	DB	OK	0.979097	2.98	1.60579	-3.704	0.00021223	0.0102837	yes
XLOC_017374	XLOC_017374	MFGE8	15:89441915-89456642	D-b	DB	OK	21.6639	65.777	1.60229	-3.2234	0.00126678	0.0432359	yes
XLOC_037500	XLOC_037500	FEM1C	5:114856607-114880591	D-b	DB	OK	5.18519	15.6963	1.59795	-5.34114	9.23625e-08	1.33765e-05	yes
XLOC_007769	XLOC_007769	CCDC85B	11:65657874-65659105	D-b	DB	OK	34.8981	105.32	1.59356	-5.47183	4.45416e-08	7.14544e-06	yes
XLOC_042508	XLOC_042508	SBDS	7:66452663-66704501	D-b	DB	OK	34.2282	102.436	1.58147	-3.64087	0.000271715	0.0126557	yes
XLOC_038493	XLOC_038493	HMGA1	6:34204576-34214008	D-b	DB	OK	135.381	403.745	1.57642	-5.2697	1.36646e-07	1.8744e-05	yes
XLOC_050347	XLOC_050347	FAM3C2	X:23093874-23094884	D-b	DB	OK	27.3752	81.5746	1.57525	-4.6747	2.94391e-06	0.000283814	yes
XLOC_035994	XLOC_035994	RASA1	5:86563704-86708836	D-b	DB	OK	14.8789	44.1337	1.56861	-4.4816	7.40872e-06	0.000623467	yes
XLOC_031268	XLOC_031268	RP11-145F16.2.1	3:150181244-150184218	D-b	DB	OK	1.26577	3.7145	1.55315	-3.58141	0.000341748	0.0152919	yes
XLOC_025885	XLOC_025885	CDC42EP3	2:37827278-37965611	D-b	DB	OK	16.6406	48.7928	1.55196	-3.20116	0.00136877	0.0458723	yes
XLOC_047517	XLOC_047517	HSPA5	9:127997131-128003622	D-b	DB	OK	224.579	657.352	1.54944	-4.07254	4.65029e-05	0.00288451	yes
XLOC_041173	XLOC_041173	VKORC1L1	7:65338253-65424530	D-b	DB	OK	15.0936	43.6614	1.53243	-4.09658	4.19292e-05	0.00265151	yes
XLOC_024516	XLOC_024516	AC012493.1.1	2:101041809-101042569	D-b	DB	OK	5.53991	15.9213	1.52302	-3.47658	0.000507859	0.0209212	yes
XLOC_021429	XLOC_021429	ANKRD12	18:9136757-9285206	D-b	DB	OK	5.90946	16.9671	1.52164	-3.19265	0.00140973	0.0468576	yes
XLOC_025691	XLOC_025691	PDIA6	2:10861774-10978103	D-b	DB	OK	116.502	331.927	1.51052	-5.50747	3.6402e-08	5.96423e-06	yes
XLOC_041215	XLOC_041215	POM121	7:72349935-72425329	D-b	DB	OK	8.60302	24.4589	1.50745	-4.63092	3.64052e-06	0.000340351	yes
XLOC_019558	XLOC_019558	TXNDC17	17:6481645-6554954	D-b	DB	OK	17.4813	49.4663	1.50063	-3.76428	0.000167029	0.00843362	yes
XLOC_006661	XLOC_006661	PPP1R3C	10:93388198-93392828	D-b	DB	OK	1.41049	3.97754	1.49568	-3.31616	0.000912619	0.0335298	yes
XLOC_024340	XLOC_024340	TMSB10	2:85048773-85134132	D-b	DB	OK	231.184	650.88	1.49335	-5.34655	8.9647e-08	1.30414e-05	yes
XLOC_022171	XLOC_022171	CALR	19:13049413-13055304	D-b	DB	OK	190.224	535.291	1.49263	-5.54318	2.97019e-08	4.99254e-06	yes
XLOC_041220	XLOC_041220	RP11-396K3.1.1	7:72569032-72619657	D-b	DB	OK	18.9409	53.2594	1.49153	-5.15142	2.58526e-07	3.23816e-05	yes
XLOC_021587	XLOC_021587	MALT1	18:56338617-56421130	D-b	DB	OK	3.64976	10.2189	1.48537	-3.31447	0.00091816	0.0336755	yes
XLOC_021425	XLOC_021425	RAB12	18:8609442-8639380	D-b	DB	OK	21.1455	58.9425	1.47896	-5.18537	2.15585e-07	2.78083e-05	yes
XLOC_047299	XLOC_047299	TBC1D2	9:100961310-101017915	D-b	DB	OK	4.87625	13.5565	1.47514	-3.27818	0.00104477	0.0375551	yes
XLOC_035745	XLOC_035745	GPX8	5:54408798-54469005	D-b	DB	OK	20.3986	56.6584	1.47382	-3.61042	0.000305704	0.0139582	yes
XLOC_022099	XLOC_022099	C19orf66	19:10196805-10213425	D-b	DB	OK	2.66658	7.40448	1.47341	-3.38042	0.000723744	0.0279845	yes
XLOC_021724	XLOC_021724	FAM210A	18:13663345-13726591	D-b	DB	OK	4.41204	12.2399	1.47207	-4.48741	7.20929e-06	0.000609848	yes
XLOC_000391	XLOC_000391	SFN	1:27189632-27190947	D-b	DB	OK	92.7664	256.409	1.46677	-5.2436	1.57473e-07	2.11974e-05	yes
XLOC_021669	XLOC_021669	METTL4	18:2537523-2571508	D-b	DB	OK	5.1525	14.2376	1.46636	-4.47946	7.4832e-06	0.000628105	yes
XLOC_003248	XLOC_003248	JUN	1:59246464-59249785	D-b	DB	OK	11.7476	32.4519	1.46594	-4.58239	4.59682e-06	0.000417718	yes
XLOC_021433	XLOC_021433	RALBP1	18:9475006-9538112	D-b	DB	OK	31.9507	88.1882	1.46474	-4.1729	3.00743e-05	0.00200337	yes
XLOC_022106	XLOC_022106	ICAM5	19:10400654-10407453	D-b	DB	OK	2.54294	7.01467	1.46388	-3.75621	0.000172507	0.00864293	yes
XLOC_000853	XLOC_000853	DNAJC6,U2	1:65713901-65881689	D-b	DB	OK	2.55135	7.01634	1.45946	-3.25713	0.00112545	0.0397939	yes
XLOC_037798	XLOC_037798	ANXA6	5:150480272-150537443	D-b	DB	OK	30.4337	83.5576	1.4571	-3.90415	9.45566e-05	0.00525259	yes
XLOC_042691	XLOC_042691	AC006378.3.1,BET1	7:93592073-93640425	D-b	DB	OK	14.1449	38.7773	1.45493	-4.09369	4.24565e-05	0.00267443	yes
XLOC_039660	XLOC_039660	PPP1R18	6:30644165-30655672	D-b	DB	OK	13.9682	38.2258	1.4524	-3.17639	0.00149119	0.0488889	yes
XLOC_004528	XLOC_004528	FDPSP8	1:211833530-211834619	D-b	DB	OK	3.98682	10.8996	1.45097	-3.33773	0.000844661	0.0316599	yes
XLOC_015976	XLOC_015976	RP11-265N6.3.1	15:42864124-42864628	D-b	DB	OK	25.8493	70.5536	1.44859	-3.93555	8.30047e-05	0.0047225	yes
XLOC_021247	XLOC_021247	AC007639.1.1	17:70380442-70588943	D-b	DB	OK	5.85884	15.9805	1.44762	-4.08425	4.42195e-05	0.00276402	yes
XLOC_044438	XLOC_044438	PPP1R3B	8:8993764-9009084	D-b	DB	OK	4.83856	13.1926	1.44709	-4.37291	1.22599e-05	0.000948086	yes
XLOC_042569	XLOC_042569	AC138783.13.1,GTF2IP1	7:74508363-74789332	D-b	DB	OK	24.1979	65.7034	1.44109	-4.63453	3.57757e-06	0.000335919	yes
XLOC_042693	XLOC_042693	SGCE	7:94214541-94285521	D-b	DB	OK	35.322	95.5023	1.43497	-3.40892	0.000652206	0.0258027	yes
XLOC_032224	XLOC_032224	PROS1	3:93591880-93692910	D-b	DB	OK	13.7681	37.1386	1.43159	-3.55473	0.000378362	0.0165535	yes
XLOC_021993	XLOC_021993	GADD45B	19:2476122-2478257	D-b	DB	OK	28.5507	76.6989	1.42568	-4.79347	1.63918e-06	0.000169622	yes
XLOC_021432	XLOC_021432	TWSG1	18:9334764-9402418	D-b	DB	OK	17.062	45.5308	1.41606	-5.16236	2.43852e-07	3.08413e-05	yes
XLOC_019414	XLOC_019414	COTL1	16:84599199-84651683	D-b	DB	OK	29.5987	78.9167	1.4148	-3.95704	7.58834e-05	0.00436091	yes
XLOC_021439	XLOC_021439	NAPG	18:10525872-10552762	D-b	DB	OK	13.6152	35.7775	1.39383	-4.07831	4.53636e-05	0.00282465	yes
XLOC_045740	XLOC_045740	RUSC2	9:35490123-35563896	D-b	DB	OK	5.59717	14.6868	1.39175	-4.20697	2.58822e-05	0.00177891	yes
XLOC_009201	XLOC_009201	C11orf68	11:65684278-65686588	D-b	DB	OK	18.8983	49.5442	1.39046	-4.1726	3.01144e-05	0.00200398	yes
XLOC_021507	XLOC_021507	DSG2	18:29078026-29128813	D-b	DB	OK	46.8951	122.92	1.39022	-5.37047	7.85315e-08	1.16864e-05	yes
XLOC_041227	XLOC_041227	VPS37D	7:73082154-73086442	D-b	DB	OK	2.71373	7.08204	1.38388	-3.20272	0.00136138	0.0456718	yes
XLOC_019869	XLOC_019869	TMEM98	17:31254927-31268667	D-b	DB	OK	18.6968	48.6255	1.37892	-3.90611	9.3793e-05	0.00521463	yes
XLOC_023573	XLOC_023573	RRAS	19:50138551-50143400	D-b	DB	OK	18.4749	48.048	1.37891	-4.06116	4.88288e-05	0.0030001	yes
XLOC_028468	XLOC_028468	SDC4	20:43953927-43977064	D-b	DB	OK	43.5351	113.164	1.37816	-4.64671	3.37265e-06	0.000319451	yes
XLOC_037060	XLOC_037060	MOCS2	5:52391511-52410956	D-b	DB	OK	17.8973	46.4712	1.37659	-3.7375	0.000185858	0.00921707	yes
XLOC_038155	XLOC_038155	CD83	6:14117871-14137149	D-b	DB	OK	3.02038	7.83202	1.37466	-3.52786	0.000418936	0.0178473	yes
XLOC_026178	XLOC_026178	C2orf81,HMGA1P8	2:74641303-74648718	D-b	DB	OK	75.6044	195.985	1.3742	-3.64294	0.000269545	0.0125637	yes
XLOC_030913	XLOC_030913	ALCAM	3:105085752-105295744	D-b	DB	OK	27.1142	70.1965	1.37235	-4.29848	1.71976e-05	0.00125372	yes
XLOC_008820	XLOC_008820	C11orf91,CD59	11:33719806-33757991	D-b	DB	OK	44.2345	114.147	1.36765	-3.25156	0.00114775	0.0402749	yes
XLOC_042173	XLOC_042173	AC073150.4.1	7:27497781-27498468	D-b	DB	OK	125.262	322.895	1.36612	-5.01585	5.28001e-07	6.03129e-05	yes
XLOC_021400	XLOC_021400	NDC80	18:2571509-2616634	D-b	DB	OK	16.2607	41.8108	1.36248	-4.46926	7.84894e-06	0.000653729	yes
XLOC_022432	XLOC_022432	C19orf33	19:38794199-38806606	D-b	DB	OK	115.105	295.372	1.35958	-3.57853	0.000345536	0.0153977	yes
XLOC_013221	XLOC_013221	LHFP	13:39917028-40177665	D-b	DB	OK	2.36586	6.04053	1.35231	-3.2324	0.00122755	0.0422975	yes
XLOC_021883	XLOC_021883	ATP8B1	18:55313657-55470327	D-b	DB	OK	3.77208	9.60605	1.34858	-3.79519	0.000147529	0.00758821	yes
XLOC_021664	XLOC_021664	YES1	18:721587-812327	D-b	DB	OK	26.9912	68.6388	1.34654	-5.03568	4.76168e-07	5.51691e-05	yes
XLOC_029962	XLOC_029962	MN1	22:28144264-28197486	D-b	DB	OK	1.0816	2.74684	1.34461	-3.51893	0.000433284	0.0183023	yes
XLOC_041346	XLOC_041346	FZD1	7:90893782-90898123	D-b	DB	OK	2.78576	7.05827	1.34124	-3.79756	0.00014613	0.00753072	yes
XLOC_042559	XLOC_042559	RFC2	7:73645828-73668774	D-b	DB	OK	31.7807	80.5045	1.34092	-3.37153	0.000747508	0.0286981	yes
XLOC_021369	XLOC_021369	PCYT2	17:79860071-79869340	D-b	DB	OK	8.05102	20.3499	1.33778	-3.66295	0.000249331	0.0117909	yes
XLOC_018595	XLOC_018595	HCFC1R1	16:3072625-3077756	D-b	DB	OK	30.8974	77.8186	1.33263	-3.1811	0.00146719	0.0483958	yes
XLOC_031566	XLOC_031566	HRASLS	3:192958913-193096632	D-b	DB	OK	6.31279	15.8953	1.33225	-3.25661	0.00112753	0.039835	yes
XLOC_043827	XLOC_043827	GS1-44D20.1.1	8:70041832-70042580	D-b	DB	OK	38.3752	95.5795	1.31653	-4.21431	2.50538e-05	0.0017293	yes
XLOC_002399	XLOC_002399	ZNF238	1:244214582-244220778	D-b	DB	OK	5.36892	13.3342	1.31242	-4.0399	5.34742e-05	0.00323046	yes
XLOC_042544	XLOC_042544	NSUN5	7:72716513-72722864	D-b	DB	OK	17.4417	43.2949	1.31165	-3.52342	0.000426008	0.0180773	yes
XLOC_005439	XLOC_005439	CHST3	10:73724122-73773322	D-b	DB	OK	3.4068	8.44652	1.30994	-4.18959	2.79454e-05	0.0018887	yes
XLOC_019149	XLOC_019149	CCDC102A	16:57546089-57570511	D-b	DB	OK	3.87654	9.60706	1.30933	-3.35699	0.000787974	0.0299153	yes
XLOC_030881	XLOC_030881	TBC1D23	3:99979843-100044095	D-b	DB	OK	7.57616	18.7454	1.307	-3.8503	0.000117974	0.00627407	yes
XLOC_019581	XLOC_019581	FGF11	17:7342688-7348256	D-b	DB	OK	6.81039	16.8504	1.30697	-3.96663	7.28971e-05	0.00420793	yes
XLOC_001924	XLOC_001924	FDPSP1	1:187532192-187533263	D-b	DB	OK	33.3193	82.3217	1.30491	-4.3133	1.60836e-05	0.00118854	yes
XLOC_021704	XLOC_021704	PPP4R1	18:9546788-9614567	D-b	DB	OK	27.9515	68.985	1.30336	-4.30075	1.70222e-05	0.00124234	yes
XLOC_044190	XLOC_044190	SQLE	8:126010738-126034525	D-b	DB	OK	37.8447	93.3735	1.30292	-3.23733	0.00120656	0.0418406	yes
XLOC_036111	XLOC_036111	MAN2A1	5:109025066-109205326	D-b	DB	OK	12.3997	30.4896	1.29802	-3.75892	0.000170651	0.00855656	yes
XLOC_031936	XLOC_031936	FYCO1	3:45959395-46037316	D-b	DB	OK	9.06369	22.2182	1.29357	-3.93118	8.45285e-05	0.00478985	yes
XLOC_021397	XLOC_021397	TYMS	18:596997-712676	D-b	DB	OK	39.4199	96.6225	1.29343	-3.3565	0.000789368	0.0299508	yes
XLOC_037501	XLOC_037501	TICAM2,TMED7,TMED7-TICAM2	5:114914338-114968689	D-b	DB	OK	29.0846	71.1539	1.29069	-4.55457	5.24939e-06	0.000467203	yes
XLOC_024218	XLOC_024218	ANTXR1	2:69240309-69476459	D-b	DB	OK	12.5394	30.4563	1.28027	-3.27338	0.00106269	0.0380936	yes
XLOC_007770	XLOC_007770	DRAP1	11:65686727-65689032	D-b	DB	OK	80.784	195.622	1.27593	-3.56048	0.000370178	0.0162944	yes
XLOC_021583	XLOC_021583	NEDD4L	18:55711618-56068772	D-b	DB	OK	3.76983	9.10148	1.2716	-3.96163	7.44398e-05	0.00428934	yes
XLOC_021968	XLOC_021968	GPX4	19:1103935-1106786	D-b	DB	OK	133.351	321.889	1.27133	-4.76775	1.86294e-06	0.000190648	yes
XLOC_021458	XLOC_021458	RNMT	18:13726659-13764557	D-b	DB	OK	10.3275	24.9167	1.27061	-3.39992	0.000674056	0.0265055	yes
XLOC_011706	XLOC_011706	GALNT6	12:51745681-51902980	D-b	DB	OK	3.77126	9.04662	1.26233	-3.19731	0.00138718	0.0463217	yes
XLOC_013237	XLOC_013237	CALM2P3	13:41744837-41745284	D-b	DB	OK	21.0738	50.5316	1.26173	-3.17697	0.00148823	0.0488413	yes
XLOC_040447	XLOC_040447	HIVEP2	6:143069579-143266338	D-b	DB	OK	2.55404	6.12394	1.26168	-3.9199	8.85856e-05	0.00498925	yes
XLOC_025050	XLOC_025050	H3F3AP4	2:175411868-175639555	D-b	DB	OK	123.888	296.571	1.25935	-4.44715	8.70182e-06	0.000711969	yes
XLOC_006513	XLOC_006513	P4HA1	10:74766974-74856732	D-b	DB	OK	18.6524	44.6042	1.25782	-3.97386	7.07176e-05	0.00410402	yes
XLOC_001374	XLOC_001374	RP11-289I10.2.1	1:148193171-148193875	D-b	DB	OK	15.5958	37.0112	1.2468	-3.30117	0.000962811	0.0350333	yes
XLOC_022027	XLOC_022027	TNFAIP8L1	19:4639526-4655580	D-b	DB	OK	5.0015	11.8031	1.23873	-3.65119	0.000261024	0.0122104	yes
XLOC_010864	XLOC_010864	RP11-490H24.5.1	12:104382761-104457961	D-b	DB	OK	85.422	200.965	1.23426	-3.35415	0.000796105	0.0301711	yes
XLOC_016536	XLOC_016536	RP11-4F5.2.1	15:95024039-95027181	D-b	DB	OK	4.32144	10.1327	1.22943	-3.53888	0.000401822	0.0173364	yes
XLOC_001341	XLOC_001341	PDIA3P	1:146646929-146767443	D-b	DB	OK	215.395	503.855	1.22602	-3.34443	0.000824518	0.0311025	yes
XLOC_019316	XLOC_019316	RP11-346C20.1.1,ZFHX3	16:72779301-73093597	D-b	DB	OK	2.37271	5.51954	1.21801	-3.59446	0.000325069	0.0146568	yes
XLOC_005366	XLOC_005366	REEP3	10:65281122-65384883	D-b	DB	OK	19.2771	44.5132	1.20735	-4.50587	6.61026e-06	0.000568063	yes
XLOC_021551	XLOC_021551	CTIF	18:46065416-46389588	D-b	DB	OK	2.91573	6.71369	1.20325	-3.32767	0.000875755	0.0325807	yes
XLOC_022224	XLOC_022224	TPM4	19:16178316-16213813	D-b	DB	OK	59.8411	137.73	1.20263	-4.54235	5.56315e-06	0.000492426	yes
XLOC_037322	XLOC_037322	EDIL3	5:83236372-83786583	D-b	DB	OK	40.2932	92.6321	1.20098	-3.83006	0.000128111	0.00672501	yes
XLOC_042380	XLOC_042380	VOPP1	7:55503748-55640681	D-b	DB	OK	25.7488	59.0482	1.19739	-4.06714	4.75932e-05	0.00293574	yes
XLOC_030787	XLOC_030787	RP11-550F7.1.1	3:75955845-77699115	D-b	DB	OK	16.8888	38.7073	1.19654	-3.68698	0.000226932	0.0108583	yes
XLOC_021408	XLOC_021408	MYL12B	18:3261906-3278282	D-b	DB	OK	210.517	482.228	1.19578	-4.41375	1.01595e-05	0.000798991	yes
XLOC_022978	XLOC_022978	PLIN3	19:4838345-4867780	D-b	DB	OK	32.4191	74.2541	1.19563	-4.24254	2.21007e-05	0.00155188	yes
XLOC_050284	XLOC_050284	TMSB4X	X:12993226-12995346	D-b	DB	OK	171.063	390.341	1.19021	-4.17319	3.00362e-05	0.00200289	yes
XLOC_007606	XLOC_007606	FAM111B	11:58874657-58894883	D-b	DB	OK	7.79657	17.7101	1.18366	-3.50426	0.000457883	0.0192537	yes
XLOC_006950	XLOC_006950	BNIP3	10:133781577-133795435	D-b	DB	OK	30.4826	69.2258	1.18332	-3.67881	0.000234322	0.0111707	yes
XLOC_013888	XLOC_013888	BNIP3P1	14:28733595-28735180	D-b	DB	OK	24.8054	56.1866	1.17957	-3.92743	8.58568e-05	0.00485461	yes
XLOC_020179	XLOC_020179	PRR11	17:57233100-57279924	D-b	DB	OK	15.6885	35.5204	1.17895	-3.7341	0.000188387	0.00931628	yes
XLOC_021182	XLOC_021182	BRIP1	17:59759984-59940755	D-b	DB	OK	3.58231	8.08993	1.17524	-3.48177	0.000498103	0.0206241	yes
XLOC_021393	XLOC_021393	USP14	18:158482-213739	D-b	DB	OK	32.6591	73.3389	1.16709	-3.66191	0.000250341	0.0118128	yes
XLOC_043062	XLOC_043062	HIPK2	7:139246315-139720125	D-b	DB	OK	5.4016	12.1255	1.16659	-4.04026	5.33924e-05	0.00322853	yes
XLOC_019805	XLOC_019805	NLK	17:26369181-26523407	D-b	DB	OK	11.438	25.5957	1.16207	-3.3647	0.000766272	0.0292971	yes
XLOC_052208	XLOC_052208	ELF4	X:129198848-129244691	D-b	DB	OK	5.3136	11.8695	1.1595	-3.35577	0.000791454	0.0300124	yes
XLOC_030743	XLOC_030743	ARL6IP5	3:69134094-69155217	D-b	DB	OK	47.2888	105.374	1.15594	-4.22509	2.38842e-05	0.00166272	yes
XLOC_037753	XLOC_037753	DPYSL3	5:146770373-146889619	D-b	DB	OK	20.4913	45.6579	1.15585	-3.43806	0.000585892	0.0235672	yes
XLOC_047372	XLOC_047372	CTNNAL1	9:111696460-111775809	D-b	DB	OK	31.7831	70.5993	1.15139	-3.28762	0.00101037	0.0365006	yes
XLOC_001069	XLOC_001069	SNX7	1:99127235-99226056	D-b	DB	OK	14.25	31.6147	1.14964	-3.3247	0.000885143	0.0328171	yes
XLOC_003935	XLOC_003935	S100A16	1:153579361-153585644	D-b	DB	OK	131.174	290.605	1.14758	-3.62005	0.000294541	0.0135151	yes
XLOC_039233	XLOC_039233	AKAP12	6:151561133-151679692	D-b	DB	OK	10.0264	22.1918	1.14622	-3.90889	9.27228e-05	0.00517006	yes
XLOC_044837	XLOC_044837	SEPT10P1	8:57335948-57472382	D-b	DB	OK	14.2855	31.6033	1.14553	-3.31734	0.000908798	0.0334646	yes
XLOC_026876	XLOC_026876	STK39	2:168810529-169104651	D-b	DB	OK	9.30203	20.4809	1.13866	-3.38783	0.000704468	0.0274518	yes
XLOC_027918	XLOC_027918	PARD6B	20:49348080-49373332	D-b	DB	OK	3.23439	7.11491	1.13735	-3.26691	0.0010873	0.0388469	yes
XLOC_022977	XLOC_022977	TICAM1	19:4815938-4831737	D-b	DB	OK	8.0128	17.624	1.13716	-3.55003	0.000385193	0.0168071	yes
XLOC_030411	XLOC_030411	AC098614.2.1	3:27674466-27675211	D-b	DB	OK	47.9319	105.234	1.13454	-3.48627	0.000489805	0.0203194	yes
XLOC_016996	XLOC_016996	NEDD4	15:56119119-56285944	D-b	DB	OK	18.3648	40.1898	1.12988	-3.52108	0.00042979	0.0181784	yes
XLOC_040009	XLOC_040009	ADH5P4	6:66546822-66547947	D-b	DB	OK	17.6736	38.4817	1.12258	-3.19746	0.00138643	0.0463205	yes
XLOC_037047	XLOC_037047	EMB	5:49692025-49739082	D-b	DB	OK	19.0169	41.0826	1.11125	-3.3594	0.000781114	0.0297419	yes
XLOC_002625	XLOC_002625	CLSTN1	1:9711789-9884584	D-b	DB	OK	43.5127	93.8518	1.10895	-3.56722	0.000360782	0.0160002	yes
XLOC_039448	XLOC_039448	ELOVL2	6:10980991-11078459	D-b	DB	OK	3.70343	7.98402	1.10825	-3.19364	0.0014049	0.0467803	yes
XLOC_034819	XLOC_034819	TMSL3	4:91048685-92523064	D-b	DB	OK	143.693	305.344	1.08745	-3.83821	0.000123934	0.00655879	yes
XLOC_017612	XLOC_017612	TNFRSF12A	16:3070312-3072384	D-b	DB	OK	60.5674	128.67	1.08706	-3.4992	0.000466655	0.0195465	yes
XLOC_033694	XLOC_033694	NFKB1	4:103422485-103538459	D-b	DB	OK	10.3196	21.7169	1.07344	-3.21363	0.0013107	0.044431	yes
XLOC_002422	XLOC_002422	SCCPDH	1:246887348-246931439	D-b	DB	OK	13.2637	27.7898	1.06707	-3.54433	0.00039362	0.0171172	yes
XLOC_047274	XLOC_047274	ZNF367	9:99148222-99180611	D-b	DB	OK	6.86474	14.3819	1.06698	-3.25411	0.00113748	0.0400445	yes
XLOC_005867	XLOC_005867	BAG3	10:121410881-121484200	D-b	DB	OK	23.7639	49.4746	1.05792	-3.56859	0.000358908	0.0159279	yes
XLOC_052830	XLOC_052830	CD24P4	Y:21034386-21239302	D-b	DB	OK	102.261	212.134	1.05272	-3.47694	0.000507179	0.0209197	yes
XLOC_009843	XLOC_009843	RP11-676M6.1.1	11:127810828-127811552	D-b	DB	OK	48.7882	100.931	1.04877	-3.43005	0.000603467	0.0242291	yes
XLOC_050693	XLOC_050693	MSN	X:64887536-64961791	D-b	DB	OK	54.9923	112.58	1.03364	-4.00254	6.26655e-05	0.00370297	yes
XLOC_038676	XLOC_038676	TMEM14A	6:52535906-52551386	D-b	DB	OK	37.6016	76.756	1.02949	-3.36618	0.000762171	0.0291739	yes
XLOC_042592	XLOC_042592	YWHAG	7:75956115-75988348	D-b	DB	OK	92.7926	187.916	1.018	-3.90881	9.27522e-05	0.00517006	yes
XLOC_035592	XLOC_035592	MSNP1	5:25909611-25911343	D-b	DB	OK	17.4308	34.8664	1.00019	-3.28231	0.00102961	0.0371127	yes
XLOC_047464	XLOC_047464	MEGF9	9:123363090-123476748	D-b	DB	OK	18.5568	37.0289	0.996705	-3.62838	0.000285203	0.0131238	yes
XLOC_020029	XLOC_020029	GRN	17:42422490-42430470	D-b	DB	OK	49.8016	97.9683	0.976122	-3.60987	0.000306353	0.0139781	yes
XLOC_022975	XLOC_022975	C19orf10	19:4657565-4670415	D-b	DB	OK	65.2631	128.116	0.973108	-3.47904	0.000503219	0.0207961	yes
XLOC_004802	XLOC_004802	RP11-567G24.1.1	1:240177647-240775449	D-b	DB	OK	17.22	33.8028	0.973057	-3.36602	0.000762599	0.0291739	yes
XLOC_021990	XLOC_021990	OAZ1	19:2269519-2273487	D-b	DB	OK	245.928	462.964	0.91266	-3.49001	0.000482996	0.0201049	yes
XLOC_021985	XLOC_021985	CSNK1G2	19:1941160-1981309	D-b	DB	OK	26.063	47.9484	0.87948	-3.19649	0.00139109	0.0463709	yes
XLOC_021947	XLOC_021947	BSG	19:571309-583492	D-b	DB	OK	161.199	295.663	0.87511	-3.23307	0.00122467	0.042243	yes
XLOC_020793	XLOC_020793	MYO1D	17:30819627-31205655	D-b	DB	OK	29.2627	53.4197	0.868309	-3.30136	0.000962167	0.0350322	yes
XLOC_028062	XLOC_028062	AL121758.1,SCRT2,SRXN1	20:627258-656825	D-b	DB	OK	173.414	95.1657	-0.865709	3.19976	0.00137544	0.0460245	yes
XLOC_027909	XLOC_027909	CEBPB	20:48807375-48809212	D-b	DB	OK	48.9871	26.235	-0.900906	3.18845	0.00143036	0.0473494	yes
XLOC_027619	XLOC_027619	XRN2	20:21283941-21370463	D-b	DB	OK	35.8887	19.0758	-0.911787	3.38395	0.000714512	0.0277432	yes
XLOC_020020	XLOC_020020	G6PC3	17:42148097-42153711	D-b	DB	OK	39.5153	20.6567	-0.935797	3.21734	0.00129384	0.0439974	yes
XLOC_021444	XLOC_021444	IMPA2	18:11981426-12030876	D-b	DB	OK	73.7748	38.3184	-0.945091	3.33608	0.000849673	0.031811	yes
XLOC_029743	XLOC_029743	ADM2	22:50919984-50924869	D-b	DB	OK	12.1585	6.14643	-0.984142	3.19648	0.00139114	0.0463709	yes
XLOC_020297	XLOC_020297	CDR2L	17:72983726-73001895	D-b	DB	OK	22.4047	11.3151	-0.985547	3.52272	0.000427139	0.0181135	yes
XLOC_027878	XLOC_027878	NCOA3	20:46130600-46415360	D-b	DB	OK	14.3711	7.19404	-0.998299	3.34418	0.000825272	0.0311129	yes
XLOC_029599	XLOC_029599	H1F0	22:38201113-38203442	D-b	DB	OK	209.996	102.571	-1.03373	3.5626	0.000367194	0.0161872	yes
XLOC_020317	XLOC_020317	ITGB4	17:73713473-73753898	D-b	DB	OK	24.726	11.9897	-1.04423	3.66232	0.000249944	0.0118026	yes
XLOC_026642	XLOC_026642	AC073869.1.1	2:132118065-132121731	D-b	DB	OK	10.3634	4.97176	-1.05966	3.33386	0.000856484	0.0319738	yes
XLOC_046434	XLOC_046434	SLC27A4	9:131102924-131123502	D-b	DB	OK	46.1466	21.7309	-1.08648	3.61307	0.000302589	0.0138355	yes
XLOC_028363	XLOC_028363	NCOA6	20:33302577-33413452	D-b	DB	OK	20.7607	9.73163	-1.0931	3.96861	7.22941e-05	0.00417684	yes
XLOC_027166	XLOC_027166	FZD5	2:208627309-208634287	D-b	DB	OK	3.76229	1.75517	-1.1	3.22144	0.00127549	0.0434872	yes
XLOC_039215	XLOC_039215	ULBP1	6:150285142-150294844	D-b	DB	OK	9.45624	4.41103	-1.10015	3.31067	0.000930727	0.0340425	yes
XLOC_037934	XLOC_037934	DUSP1	5:172185228-172204777	D-b	DB	OK	37.5329	17.4629	-1.10386	3.46152	0.00053714	0.0219325	yes
XLOC_035082	XLOC_035082	SLC7A11	4:138948575-139163503	D-b	DB	OK	35.4977	16.4877	-1.10634	4.17603	2.96638e-05	0.00198213	yes
XLOC_006551	XLOC_006551	ZNF503	10:77029576-77168740	D-b	DB	OK	15.6793	7.26994	-1.10885	3.32542	0.000882845	0.0327506	yes
XLOC_027699	XLOC_027699	MAPRE1	20:31407698-31442063	D-b	DB	OK	98.4046	45.3687	-1.11703	4.30631	1.66002e-05	0.00122115	yes
XLOC_025015	XLOC_025015	EIF2S2P4	2:171579718-171627276	D-b	DB	OK	146.877	67.6019	-1.11947	4.28565	1.82205e-05	0.0013129	yes
XLOC_028460	XLOC_028460	RIMS4	20:43380448-43438979	D-b	DB	OK	10.2613	4.70898	-1.12372	3.55684	0.000375349	0.0164661	yes
XLOC_017395	XLOC_017395	IDH2	15:90626276-90645736	D-b	DB	OK	54.0153	24.6827	-1.12987	3.27923	0.00104091	0.037437	yes
XLOC_021512	XLOC_021512	RNF125	18:29598334-29653176	D-b	DB	OK	3.43263	1.55493	-1.14246	3.17868	0.00147947	0.0486658	yes
XLOC_047672	XLOC_047672	C9orf140	9:139952114-139965040	D-b	DB	OK	36.5976	16.494	-1.14981	4.14896	3.33993e-05	0.0021801	yes
XLOC_028270	XLOC_028270	CST3	20:23608533-23619110	D-b	DB	OK	63.85	28.7387	-1.15169	3.57908	0.0003448	0.015386	yes
XLOC_021209	XLOC_021209	ERN1	17:62120389-62207502	D-b	DB	OK	8.71193	3.90673	-1.15703	3.2109	0.00132319	0.0448309	yes
XLOC_023082	XLOC_023082	TMEM205	19:11453451-11456981	D-b	DB	OK	85.7173	38.419	-1.15777	3.64975	0.0002625	0.0122617	yes
XLOC_020343	XLOC_020343	SEPT9	17:75277491-75496674	D-b	DB	OK	128.249	57.1219	-1.16684	4.13867	3.49326e-05	0.00227104	yes
XLOC_020473	XLOC_020473	C17orf85	17:3714459-3749540	D-b	DB	OK	27.8632	12.3939	-1.16873	4.18866	2.8061e-05	0.00189454	yes
XLOC_030111	XLOC_030111	NPTXR	22:39214456-39239987	D-b	DB	OK	6.32812	2.80517	-1.17369	3.65137	0.00026085	0.0122104	yes
XLOC_005847	XLOC_005847	SLC18A2	10:118999110-119038941	D-b	DB	OK	18.8648	8.35917	-1.17426	4.08795	4.35209e-05	0.00272824	yes
XLOC_041231	XLOC_041231	CLDN4	7:73213871-73247017	D-b	DB	OK	86.3303	38.2016	-1.17623	3.9801	6.8885e-05	0.00401563	yes
XLOC_019950	XLOC_019950	IGFBP4	17:38599701-38613983	D-b	DB	OK	40.7735	18.0062	-1.17914	3.89413	9.85507e-05	0.00541878	yes
XLOC_023273	XLOC_023273	RHPN2	19:33469498-33555824	D-b	DB	OK	36.0911	15.9165	-1.18112	4.3913	1.12673e-05	0.000874452	yes
XLOC_021118	XLOC_021118	TOB1	17:48939583-48987098	D-b	DB	OK	69.4558	30.2409	-1.19959	3.66058	0.000251648	0.0118659	yes
XLOC_022337	XLOC_022337	NUDT19	19:33182866-33204701	D-b	DB	OK	17.389	7.55865	-1.20198	3.99736	6.40523e-05	0.00376776	yes
XLOC_020163	XLOC_020163	MSI2	17:55333211-55757658	D-b	DB	OK	57.9753	25.0693	-1.20952	3.60588	0.000311092	0.0141346	yes
XLOC_033372	XLOC_033372	SNHG13	4:53578596-53586998	D-b	DB	OK	111.202	47.8161	-1.21761	3.21384	0.00130973	0.0444213	yes
XLOC_046806	XLOC_046806	B4GALT1	9:33104079-33179981	D-b	DB	OK	119.961	51.5776	-1.21775	3.61383	0.000301705	0.0138048	yes
XLOC_022981	XLOC_022981	PTPRS	19:5173976-5340814	D-b	DB	OK	40.4259	17.3011	-1.22442	4.20924	2.56228e-05	0.00176295	yes
XLOC_020304	XLOC_020304	ARMC7	17:73106081-73127877	D-b	DB	OK	22.2013	9.32975	-1.25074	3.30708	0.000942723	0.0344596	yes
XLOC_021295	XLOC_021295	EVPL	17:74002926-74023507	D-b	DB	OK	19.0261	7.89453	-1.26905	4.67632	2.92062e-06	0.000282408	yes
XLOC_037795	XLOC_037795	ZNF300	5:150226084-150284545	D-b	DB	OK	9.68479	4.00028	-1.27562	3.23124	0.00123253	0.042424	yes
XLOC_023452	XLOC_023452	LYPD3	19:43964945-43969831	D-b	DB	OK	13.1844	5.4244	-1.28129	3.47116	0.000518224	0.0213051	yes
XLOC_013483	XLOC_013483	ABCC4	13:95672082-95953687	D-b	DB	OK	22.9807	9.43312	-1.28462	4.26754	1.97643e-05	0.00140917	yes
XLOC_014851	XLOC_014851	SPTSSA	14:34393436-34931980	D-b	DB	OK	141.291	56.51	-1.32209	4.79007	1.6672e-06	0.000171973	yes
XLOC_051380	XLOC_051380	SLC25A6	X:1505044-1511626	D-b	DB	OK	288.213	114.474	-1.33212	3.82541	0.000130555	0.00684224	yes
XLOC_039377	XLOC_039377	SERPINB9	6:2887499-2903514	D-b	DB	OK	6.7312	2.62146	-1.36049	3.95517	7.64817e-05	0.0043914	yes
XLOC_029733	XLOC_029733	PIM3	22:50354160-50357728	D-b	DB	OK	55.3504	21.5341	-1.36197	4.3311	1.48369e-05	0.00111676	yes
XLOC_022110	XLOC_022110	SLC44A2	19:10713120-10755235	D-b	DB	OK	43.3185	16.8484	-1.36237	4.41936	9.89923e-06	0.000785186	yes
XLOC_027470	XLOC_027470	TRIB3	20:361260-378203	D-b	DB	OK	96.0548	37.286	-1.36522	4.00706	6.14796e-05	0.00365275	yes
XLOC_023394	XLOC_023394	BLVRB	19:40953692-40971725	D-b	DB	OK	149.873	57.7715	-1.37531	5.00976	5.44974e-07	6.20334e-05	yes
XLOC_022656	XLOC_022656	MYH14	19:50706884-50813802	D-b	DB	OK	23.8248	9.17442	-1.37677	5.10197	3.36143e-07	4.05383e-05	yes
XLOC_047298	XLOC_047298	CORO2A	9:100883256-100954922	D-b	DB	OK	11.51	4.42861	-1.37797	4.50926	6.50527e-06	0.000560524	yes
XLOC_022264	XLOC_022264	IFI30	19:18284578-18288927	D-b	DB	OK	48.6431	18.4732	-1.3968	4.45077	8.55642e-06	0.00070541	yes
XLOC_022189	XLOC_022189	AC022098.1	19:14183347-14185873	D-b	DB	OK	12.9213	4.89428	-1.40058	3.5737	0.000351968	0.0156414	yes
XLOC_002097	XLOC_002097	CD55	1:207494852-207534311	D-b	DB	OK	74.129	27.5931	-1.42573	3.53293	0.000410986	0.0176127	yes
XLOC_018596	XLOC_018596	CCDC64B	16:3077867-3089131	D-b	DB	OK	11.2559	4.1799	-1.42914	3.62689	0.000286855	0.0131718	yes
XLOC_019890	XLOC_019890	RASL10B	17:34058678-34070540	D-b	DB	OK	3.17768	1.17794	-1.4317	3.30636	0.000945171	0.0345296	yes
XLOC_008206	XLOC_008206	PTS	11:112097087-112140678	D-b	DB	OK	48.4217	17.9232	-1.43382	3.18074	0.001469	0.0484307	yes
XLOC_028352	XLOC_028352	AHCY,RP4-785G19.5.1	20:32782374-32899608	D-b	DB	OK	157.73	57.7655	-1.44918	3.3639	0.000768483	0.0293644	yes
XLOC_028361	XLOC_028361	PIGU	20:33148345-33264910	D-b	DB	OK	29.9212	10.9423	-1.45126	3.55367	0.000379895	0.0165982	yes
XLOC_021356	XLOC_021356	LINC00482	17:79276623-79283048	D-b	DB	OK	3.48801	1.27202	-1.45528	3.35997	0.000779512	0.0296984	yes
XLOC_029481	XLOC_029481	ZNRF3	22:29279579-29453475	D-b	DB	OK	7.48322	2.7285	-1.45555	3.79074	0.000150201	0.00769772	yes
XLOC_047569	XLOC_047569	IER5L	9:131937834-131972827	D-b	DB	OK	22.7759	8.26331	-1.46272	4.80124	1.5769e-06	0.000164919	yes
XLOC_039779	XLOC_039779	TEAD3	6:35441373-35464861	D-b	DB	OK	20.308	7.35556	-1.46514	4.53388	5.79098e-06	0.000508431	yes
XLOC_017885	XLOC_017885	AC116348.3.1	16:30454951-30457502	D-b	DB	OK	49.3822	17.7845	-1.47337	4.16069	3.1729e-05	0.00208787	yes
XLOC_030753	XLOC_030753	GPR27	3:71728439-71805647	D-b	DB	OK	12.5619	4.43762	-1.5012	3.4828	0.000496192	0.0205581	yes
XLOC_021485	XLOC_021485	TTC39C	18:21572736-21715573	D-b	DB	OK	8.92562	3.13087	-1.51139	3.40646	0.000658124	0.0260016	yes
XLOC_037776	XLOC_037776	AC008427.2.1	5:149237518-149324356	D-b	DB	OK	55.9208	19.3578	-1.53047	4.43045	9.40358e-06	0.000750459	yes
XLOC_006726	XLOC_006726	AVPI1	10:99437180-99447080	D-b	DB	OK	63.5686	22.0037	-1.53057	5.34467	9.05841e-08	1.31483e-05	yes
XLOC_003932	XLOC_003932	S100A4	1:153516088-153522612	D-b	DB	OK	79.0643	27.2723	-1.53559	3.53992	0.000400254	0.0173244	yes
XLOC_019620	XLOC_019620	USP43	17:9548949-9633001	D-b	DB	OK	6.99911	2.40601	-1.54053	4.43585	9.17112e-06	0.000735526	yes
XLOC_037278	XLOC_037278	SERINC5	5:79407049-79551898	D-b	DB	OK	19.843	6.76174	-1.55317	4.03933	5.3603e-05	0.00323523	yes
XLOC_008184	XLOC_008184	FDX1	11:110300606-110335605	D-b	DB	OK	17.7403	6.01068	-1.56143	5.13567	2.81147e-07	3.48117e-05	yes
XLOC_008227	XLOC_008227	NNMT	11:113930314-114227293	D-b	DB	OK	317.918	107.51	-1.56419	3.93084	8.46499e-05	0.00479255	yes
XLOC_018566	XLOC_018566	RP11-304L19.5.1	16:2204797-2205359	D-b	DB	OK	162.654	55.0033	-1.56422	4.61359	3.95776e-06	0.000365274	yes
XLOC_036975	XLOC_036975	CTD-2653M23.2.1	5:36864526-36876759	D-b	DB	OK	10.0015	3.37622	-1.56673	4.43051	9.40092e-06	0.000750459	yes
XLOC_038109	XLOC_038109	DSP	6:7541807-7586950	D-b	DB	OK	76.539	25.533	-1.58383	6.09539	1.09173e-09	2.51184e-07	yes
XLOC_018409	XLOC_018409	MLYCD,OSGIN1,RP11-505K9.4.1	16:83932730-83999937	D-b	DB	OK	33.572	11.1136	-1.59493	4.09863	4.15608e-05	0.00263335	yes
XLOC_023081	XLOC_023081	RAB3D	19:11406823-11450344	D-b	DB	OK	18.5626	6.14424	-1.59509	5.38895	7.08722e-08	1.06938e-05	yes
XLOC_027677	XLOC_027677	ID1	20:30193085-30194318	D-b	DB	OK	90.9083	30.0725	-1.59597	4.81747	1.45386e-06	0.000153381	yes
XLOC_027601	XLOC_027601	SEC23B	20:18488136-18542059	D-b	DB	OK	38.5424	12.7198	-1.59937	3.7302	0.000191325	0.00942561	yes
XLOC_033282	XLOC_033282	KLB	4:39408472-39453156	D-b	DB	OK	1.43748	0.472358	-1.60559	3.33534	0.000851966	0.0318234	yes
XLOC_045451	XLOC_045451	EPPK1	8:144939496-144952632	D-b	DB	OK	4.08445	1.33916	-1.60881	4.6757	2.92948e-06	0.000282843	yes
XLOC_020883	XLOC_020883	TNS4	17:38632079-38657854	D-b	DB	OK	3.43126	1.1232	-1.61112	3.16983	0.00152527	0.0497301	yes
XLOC_036814	XLOC_036814	CMBL	5:10275986-10308138	D-b	DB	OK	65.4859	21.23	-1.62508	4.27428	1.91759e-05	0.00137174	yes
XLOC_021850	XLOC_021850	MYO5B	18:47349155-47721451	D-b	DB	OK	11.1938	3.5904	-1.64049	3.77061	0.000162848	0.00825996	yes
XLOC_022647	XLOC_022647	CPT1C	19:50194372-50216988	D-b	DB	OK	6.94173	2.1965	-1.66009	3.23563	0.00121374	0.0420449	yes
XLOC_017692	XLOC_017692	SNN	16:11762269-11836704	D-b	DB	OK	8.85616	2.7975	-1.66254	3.42859	0.000606736	0.0243452	yes
XLOC_021147	XLOC_021147	RNF43	17:56429860-56494480	D-b	DB	OK	10.1448	3.19509	-1.66681	5.42002	5.95912e-08	9.27193e-06	yes
XLOC_009739	XLOC_009739	H2AFX	11:118964563-118966177	D-b	DB	OK	32.0362	10.0672	-1.67004	4.80071	1.58102e-06	0.000164919	yes
XLOC_033544	XLOC_033544	PARM1	4:75858304-75975325	D-b	DB	OK	4.81373	1.50858	-1.67397	4.16589	3.10143e-05	0.00205334	yes
XLOC_007942	XLOC_007942	CTD-2562J17.7.1	11:74971170-74972069	D-b	DB	OK	13.2095	4.13258	-1.67646	3.22407	0.00126383	0.0431578	yes
XLOC_018686	XLOC_018686	LITAF	16:11641581-11680806	D-b	DB	OK	95.3463	29.7727	-1.67919	5.78389	7.29937e-09	1.41372e-06	yes
XLOC_001950	XLOC_001950	RGS2	1:192778168-192781403	D-b	DB	OK	14.7276	4.57077	-1.68802	3.52615	0.000421656	0.0179396	yes
XLOC_020476	XLOC_020476	ATP2A3	17:3822868-3867736	D-b	DB	OK	9.76664	3.00717	-1.69946	4.70597	2.52657e-06	0.000249132	yes
XLOC_046589	XLOC_046589	RNF224	9:140122017-140124090	D-b	DB	OK	4.00543	1.23285	-1.69997	3.38701	0.000706585	0.0275178	yes
XLOC_020420	XLOC_020420	RPH3AL	17:62292-202888	D-b	DB	OK	15.9169	4.89863	-1.70011	3.90139	9.56422e-05	0.00530381	yes
XLOC_004945	XLOC_004945	AKR1C3	10:5077548-5149878	D-b	DB	OK	72.4365	22.0776	-1.71413	4.34384	1.40015e-05	0.00106003	yes
XLOC_023206	XLOC_023206	CERS1,GDF1	19:18979360-19007488	D-b	DB	OK	8.65784	2.62147	-1.72363	3.68388	0.000229708	0.0109749	yes
XLOC_023889	XLOC_023889	RHOB	2:20646834-20649200	D-b	DB	OK	43.8432	13.1653	-1.73561	5.8284	5.59606e-09	1.1241e-06	yes
XLOC_015953	XLOC_015953	FAM92A1P1	15:41455321-41456695	D-b	DB	OK	10.8172	3.2314	-1.7431	3.90806	9.3039e-05	0.00518159	yes
XLOC_020489	XLOC_020489	CXCL16	17:4634722-4643223	D-b	DB	OK	35.376	10.4227	-1.76304	5.64081	1.6925e-08	3.02514e-06	yes
XLOC_001587	XLOC_001587	KRT8P45	1:157043048-157044494	D-b	DB	OK	42.8525	12.6127	-1.7645	5.647	1.63277e-08	2.92644e-06	yes
XLOC_004404	XLOC_004404	PHLDA3	1:201434619-201438365	D-b	DB	OK	27.8721	8.17309	-1.76987	4.27981	1.87052e-05	0.00134251	yes
XLOC_020474	XLOC_020474	CAMKK1	17:3763608-3796338	D-b	DB	OK	4.28916	1.24793	-1.78115	3.32716	0.000877355	0.0326028	yes
XLOC_004990	XLOC_004990	ECHDC3	10:11784364-11806069	D-b	DB	OK	16.5414	4.78239	-1.79028	3.53598	0.000406263	0.0175028	yes
XLOC_013426	XLOC_013426	POU4F1	13:79152610-79233314	D-b	DB	OK	4.89449	1.41501	-1.79035	3.52225	0.000427893	0.0181303	yes
XLOC_041959	XLOC_041959	RP5-1121A15.1.1	7:156803498-156809120	D-b	DB	OK	6.28014	1.80979	-1.79498	3.59708	0.000321812	0.01452	yes
XLOC_007608	XLOC_007608	DTX4	11:58938902-58980452	D-b	DB	OK	6.69963	1.92659	-1.79803	3.22316	0.00126786	0.04325	yes
XLOC_016377	XLOC_016377	ARNT2	15:80696691-80890278	D-b	DB	OK	2.95854	0.849576	-1.80007	4.44909	8.62355e-06	0.000707349	yes
XLOC_021486	XLOC_021486	CABYR	18:21718941-21741564	D-b	DB	OK	27.0292	7.74702	-1.80281	4.35297	1.34307e-05	0.00102398	yes
XLOC_026595	XLOC_026595	HS6ST1	2:128994289-129076151	D-b	DB	OK	15.1257	4.33366	-1.80334	5.40194	6.59223e-08	1.00639e-05	yes
XLOC_020008	XLOC_020008	ARL4D	17:41476352-41478503	D-b	DB	OK	18.2723	5.22056	-1.80738	5.01595	5.27718e-07	6.03129e-05	yes
XLOC_009372	XLOC_009372	ARRB1	11:74975225-75062873	D-b	DB	OK	17.4985	4.97508	-1.81444	4.60249	4.17476e-06	0.000383958	yes
XLOC_035100	XLOC_035100	H3F3AP6	4:140586921-141075338	D-b	DB	OK	127.972	35.5113	-1.84947	4.43678	9.13134e-06	0.000735062	yes
XLOC_037408	XLOC_037408	KRT8P32	5:97727773-97729234	D-b	DB	OK	6.65633	1.79737	-1.88884	4.07968	4.50976e-05	0.00281348	yes
XLOC_007816	XLOC_007816	GSTP1	11:67351065-67354131	D-b	DB	OK	291.09	77.5611	-1.90806	5.31987	1.03844e-07	1.47755e-05	yes
XLOC_004659	XLOC_004659	WNT9A	1:228106356-228135631	D-b	DB	OK	4.12403	1.09281	-1.91601	3.32142	0.000895602	0.0330725	yes
XLOC_037289	XLOC_037289	ANKRD34B	5:79852573-79866307	D-b	DB	OK	2.47671	0.651362	-1.92689	3.95735	7.5787e-05	0.00435923	yes
XLOC_016062	XLOC_016062	SLC27A2	15:50150434-50528592	D-b	DB	OK	25.1363	6.60843	-1.92739	5.80512	6.43194e-09	1.27231e-06	yes
XLOC_015948	XLOC_015948	CHAC1	15:41245159-41248710	D-b	DB	OK	48.5483	12.6147	-1.94431	4.96344	6.92539e-07	7.74907e-05	yes
XLOC_032535	XLOC_032535	KRT8P36	3:137780831-137834660	D-b	DB	OK	11.3405	2.94537	-1.94496	4.01835	5.86068e-05	0.00349818	yes
XLOC_045447	XLOC_045447	RP11-429J17.7.1	8:144840322-144853992	D-b	DB	OK	3.78825	0.982486	-1.94702	3.86023	0.000113281	0.00605928	yes
XLOC_001873	XLOC_001873	IER5	1:181057637-181059977	D-b	DB	OK	57.193	14.5521	-1.97461	7.10284	1.22213e-12	4.80573e-10	yes
XLOC_047653	XLOC_047653	NOTCH1	9:139388895-139440314	D-b	DB	OK	5.93987	1.5042	-1.98143	5.47591	4.35276e-08	7.00783e-06	yes
XLOC_010446	XLOC_010446	RP11-834C11.4.1	12:54519881-54526627	D-b	DB	OK	5.45275	1.37308	-1.98956	4.05143	5.09063e-05	0.00310715	yes
XLOC_037551	XLOC_037551	KRT8P33	5:122680578-122759286	D-b	DB	OK	43.3371	10.9121	-1.98968	5.08967	3.58682e-07	4.31763e-05	yes
XLOC_022438	XLOC_022438	RYR1	19:38924339-39078204	D-b	DB	OK	1.5969	0.401881	-1.99043	4.54166	5.58143e-06	0.000493371	yes
XLOC_023550	XLOC_023550	FUT1	19:49251267-49258647	D-b	DB	OK	5.8838	1.47984	-1.99131	4.02646	5.6624e-05	0.00339545	yes
XLOC_002516	XLOC_002516	RNF223	1:1007125-1009687	D-b	DB	OK	3.44301	0.853475	-2.01225	3.44278	0.000575769	0.0232484	yes
XLOC_023352	XLOC_023352	MAP4K1	19:39078280-39108643	D-b	DB	OK	2.5916	0.638112	-2.02196	3.78406	0.000154288	0.00787609	yes
XLOC_051543	XLOC_051543	NR0B1	X:30322322-30327715	D-b	DB	OK	4.73517	1.14997	-2.04181	3.34286	0.000829183	0.0312059	yes
XLOC_007961	XLOC_007961	TSKU	11:76493294-76509198	D-b	DB	OK	40.5945	9.71528	-2.06296	3.26216	0.00110566	0.039308	yes
XLOC_038064	XLOC_038064	RP1-90J20.11.1	6:3025024-3027659	D-b	DB	OK	3.66562	0.867606	-2.07895	4.51065	6.46296e-06	0.000558362	yes
XLOC_022349	XLOC_022349	KCTD15	19:34287750-34306668	D-b	DB	OK	19.5352	4.60944	-2.08341	5.75725	8.54957e-09	1.64116e-06	yes
XLOC_000046	XLOC_000046	ATAD3C	1:1385068-1405538	D-b	DB	OK	3.61095	0.848047	-2.09016	3.20415	0.00135464	0.045516	yes
XLOC_022603	XLOC_022603	ZNF114	19:48774653-48790863	D-b	DB	OK	5.87676	1.37418	-2.09644	4.85122	1.22705e-06	0.000130728	yes
XLOC_026992	XLOC_026992	KRT8P10	2:183935767-183937214	D-b	DB	OK	51.9566	12.1445	-2.09701	6.75545	1.42391e-11	4.52872e-09	yes
XLOC_018592	XLOC_018592	PRSS22	16:2902727-2908171	D-b	DB	OK	16.8693	3.92379	-2.10408	5.48948	4.03111e-08	6.55505e-06	yes
XLOC_025507	XLOC_025507	EFHD1	2:233470766-233547491	D-b	DB	OK	7.98237	1.85526	-2.10519	3.2677	0.00108424	0.0387589	yes
XLOC_020607	XLOC_020607	PMP22	17:15133094-15168643	D-b	DB	OK	6.98742	1.60029	-2.12643	4.08963	4.32066e-05	0.00271904	yes
XLOC_041948	XLOC_041948	EN2	7:155250823-155257526	D-b	DB	OK	1.49421	0.339649	-2.13727	3.97234	7.11692e-05	0.00412286	yes
XLOC_007905	XLOC_007905	P2RY2	11:72929342-72947397	D-b	DB	OK	10.4431	2.37284	-2.13786	4.40764	1.04504e-05	0.000816915	yes
XLOC_022344	XLOC_022344	LRP3	19:33685165-33716756	D-b	DB	OK	10.2206	2.30561	-2.14826	5.40762	6.38664e-08	9.86614e-06	yes
XLOC_011074	XLOC_011074	RP13-942N8.1.1	12:123849499-123850660	D-b	DB	OK	6.63229	1.49326	-2.15104	3.66589	0.000246477	0.0116815	yes
XLOC_015060	XLOC_015060	TMEM30B	14:61654276-62125414	D-b	DB	OK	20.4129	4.57535	-2.15753	5.67937	1.35195e-08	2.4779e-06	yes
XLOC_001866	XLOC_001866	XPR1	1:180601139-180859387	D-b	DB	OK	125.958	28.0229	-2.16827	3.49268	0.000478199	0.0199527	yes
XLOC_012506	XLOC_012506	IL17D	13:21276265-21348097	D-b	DB	OK	9.16034	2.03148	-2.17287	3.72304	0.000196839	0.00963143	yes
XLOC_044306	XLOC_044306	RP11-429J17.6.1	8:144816309-144828507	D-b	DB	OK	30.2276	6.67441	-2.17915	7.10309	1.21991e-12	4.80573e-10	yes
XLOC_019817	XLOC_019817	FOXN1	17:26850958-26865914	D-b	DB	OK	0.729532	0.161076	-2.17923	3.23396	0.00122087	0.042224	yes
XLOC_040406	XLOC_040406	MAP7	6:136663874-136871792	D-b	DB	OK	34.6244	7.61679	-2.18454	5.96459	2.45255e-09	5.2866e-07	yes
XLOC_028519	XLOC_028519	PREX1	20:47240789-47444420	D-b	DB	OK	2.84407	0.625025	-2.18597	5.28468	1.25923e-07	1.74575e-05	yes
XLOC_029747	XLOC_029747	KLHDC7B	22:50986461-50989451	D-b	DB	OK	3.68554	0.797003	-2.20922	4.03593	5.43872e-05	0.00327951	yes
XLOC_012813	XLOC_012813	H3F3BP1	13:72012097-72441330	D-b	DB	OK	22.5896	4.86428	-2.21536	4.04654	5.19793e-05	0.00316371	yes
XLOC_022509	XLOC_022509	TMEM145	19:42817476-42829214	D-b	DB	OK	3.73769	0.798649	-2.22651	4.28226	1.85004e-05	0.00133076	yes
XLOC_029716	XLOC_029716	RP3-439F8.1.1	22:46937391-46944093	D-b	DB	OK	0.861994	0.182523	-2.2396	3.29962	0.000968159	0.0351911	yes
XLOC_037113	XLOC_037113	PDE4D	5:58264864-59843484	D-b	DB	OK	46.1933	9.73425	-2.24654	3.26462	0.00109612	0.0390119	yes
XLOC_002804	XLOC_002804	FUCA1	1:24171566-24194784	D-b	DB	OK	40.6372	8.54034	-2.25044	7.48125	7.37188e-14	3.39222e-11	yes
XLOC_023157	XLOC_023157	NOTCH3	19:15270444-15311792	D-b	DB	OK	36.9843	7.74087	-2.25634	8.41094	0	0	yes
XLOC_043503	XLOC_043503	SCARA3	8:27491384-27534190	D-b	DB	OK	7.185	1.50298	-2.25716	4.60233	4.17796e-06	0.000383958	yes
XLOC_000058	XLOC_000058	GABRD	1:1950779-1962192	D-b	DB	OK	5.67506	1.18645	-2.25798	4.79865	1.59742e-06	0.00016583	yes
XLOC_003901	XLOC_003901	TCHH	1:152078792-152086556	D-b	DB	OK	1.44359	0.292997	-2.3007	4.95341	7.29259e-07	8.11592e-05	yes
XLOC_021357	XLOC_021357	TMEM105	17:79285073-79304474	D-b	DB	OK	1.11428	0.224425	-2.3118	3.77045	0.000162953	0.00825996	yes
XLOC_021222	XLOC_021222	AXIN2	17:63524684-63557765	D-b	DB	OK	3.49447	0.696707	-2.32645	4.37145	1.23424e-05	0.000953331	yes
XLOC_004395	XLOC_004395	KIF21B	1:200938519-200992828	D-b	DB	OK	2.98549	0.593759	-2.33002	4.6535	3.26343e-06	0.000310922	yes
XLOC_036760	XLOC_036760	IRX4	5:1877540-1887350	D-b	DB	OK	6.46943	1.28463	-2.33229	3.69215	0.000222363	0.0106949	yes
XLOC_022592	XLOC_022592	C5AR1	19:47813103-47825327	D-b	DB	OK	2.14543	0.415805	-2.36728	4.01336	5.98605e-05	0.00356646	yes
XLOC_044627	XLOC_044627	DUSP4	8:29190580-29208185	D-b	DB	OK	19.7997	3.81838	-2.37444	7.09761	1.26943e-12	4.93192e-10	yes
XLOC_012632	XLOC_012632	CCNA1	13:37005966-37017019	D-b	DB	OK	8.25869	1.585	-2.38143	4.13138	3.60589e-05	0.00233636	yes
XLOC_022610	XLOC_022610	SULT2B1	19:49055428-49102683	D-b	DB	OK	6.83599	1.31138	-2.38206	4.66532	3.08135e-06	0.000296184	yes
XLOC_051302	XLOC_051302	GABRQ	X:151806636-151825999	D-b	DB	OK	1.73719	0.330147	-2.39558	3.94922	7.84072e-05	0.00448213	yes
XLOC_004299	XLOC_004299	RGS16	1:182567757-182573543	D-b	DB	OK	2.72731	0.51304	-2.41033	4.26722	1.97923e-05	0.00140962	yes
XLOC_039193	XLOC_039193	RP11-307P5.1.1,SAMD5	6:147830062-148275073	D-b	DB	OK	5.84777	1.09839	-2.4125	6.22298	4.87805e-10	1.2173e-07	yes
XLOC_035388	XLOC_035388	ACSL1	4:185676748-185747972	D-b	DB	OK	14.5804	2.725	-2.4197	3.74689	0.00017904	0.00892886	yes
XLOC_008197	XLOC_008197	C11orf52,HSPB2-C11orf52,HSPB2.1	11:111779288-111797596	D-b	DB	OK	6.12903	1.1431	-2.42271	3.896	9.77943e-05	0.00539549	yes
XLOC_002015	XLOC_002015	ELF3,RP11-510N19.5.1	1:201951499-201986316	D-b	DB	OK	154.981	28.8134	-2.42728	4.27536	1.90825e-05	0.00136657	yes
XLOC_037750	XLOC_037750	CTC-362D12.1.1	5:145942788-146464347	D-b	DB	OK	2.24543	0.416677	-2.42999	3.27754	0.00104715	0.0376198	yes
XLOC_047681	XLOC_047681	NRARP	9:140194082-140196703	D-b	DB	OK	22.2461	4.07134	-2.44998	7.57904	3.4861e-14	1.7266e-11	yes
XLOC_023712	XLOC_023712	SHISA7	19:55940104-55954230	D-b	DB	OK	1.0223	0.185177	-2.46485	3.58636	0.000335327	0.0150565	yes
XLOC_004732	XLOC_004732	SIPA1L2	1:232533710-232697304	D-b	DB	OK	5.66739	1.0211	-2.47256	3.83605	0.000125027	0.00658974	yes
XLOC_039854	XLOC_039854	C6orf132	6:42068855-42110357	D-b	DB	OK	12.4984	2.2468	-2.4758	3.81293	0.000137331	0.00716263	yes
XLOC_017678	XLOC_017678	ATF7IP2	16:10420290-10577495	D-b	DB	OK	12.4714	2.20452	-2.50008	3.43776	0.000586555	0.0235792	yes
XLOC_023958	XLOC_023958	KRTCAP3	2:27665232-27712656	D-b	DB	OK	47.9281	8.35306	-2.5205	3.8035	0.000142664	0.00739224	yes
XLOC_039670	XLOC_039670	SFTA2	6:30899129-30899952	D-b	DB	OK	19.3947	3.3657	-2.52668	3.95445	7.67107e-05	0.00440066	yes
XLOC_038722	XLOC_038722	PTP4A1	6:64231665-64293492	D-b	DB	OK	231.258	38.9438	-2.57004	3.63026	0.000283132	0.0130656	yes
XLOC_027687	XLOC_027687	C20orf160	20:30598244-30619984	D-b	DB	OK	4.28485	0.721108	-2.57096	4.38458	1.16208e-05	0.000900816	yes
XLOC_020312	XLOC_020312	LLGL2	17:73521782-73571289	D-b	DB	OK	57.9258	9.64129	-2.58691	6.35226	2.12169e-10	5.65735e-08	yes
XLOC_018416	XLOC_018416	ATP2C2	16:84402132-84500967	D-b	DB	OK	12.1317	1.99436	-2.60479	3.25877	0.00111897	0.0396078	yes
XLOC_023275	XLOC_023275	AC008738.2,CEBPA	19:33790839-33793470	D-b	DB	OK	9.02613	1.48177	-2.60678	5.11991	3.05675e-07	3.74911e-05	yes
XLOC_033068	XLOC_033068	ADRA2C	4:3768074-3770251	D-b	DB	OK	5.21773	0.852914	-2.61295	5.15546	2.53015e-07	3.18142e-05	yes
XLOC_043879	XLOC_043879	CRISPLD1	8:75896749-75946793	D-b	DB	OK	53.9984	8.80342	-2.61678	3.55698	0.000375141	0.0164661	yes
XLOC_028249	XLOC_028249	FOXA2	20:22561642-22566093	D-b	DB	OK	2.19843	0.355304	-2.62935	3.48076	0.000499986	0.0206888	yes
XLOC_018882	XLOC_018882	GDPD3	16:30116130-30125177	D-b	DB	OK	11.0401	1.76357	-2.64619	3.63345	0.000279659	0.0129421	yes
XLOC_007906	XLOC_007906	RP11-800A3.4.1	11:72950019-72953380	D-b	DB	OK	7.90489	1.25312	-2.65722	6.76141	1.36655e-11	4.38934e-09	yes
XLOC_038021	XLOC_038021	GFPT2	5:179727689-179780387	D-b	DB	OK	21.2681	3.30807	-2.68463	4.12295	3.74058e-05	0.00240531	yes
XLOC_027020	XLOC_027020	SLC40A1	2:190425304-190448484	D-b	DB	OK	5.95056	0.915293	-2.70072	3.61751	0.000297455	0.0136392	yes
XLOC_005686	XLOC_005686	GOLGA7B,RP11-459F3.6.1	10:99609995-99790585	D-b	DB	OK	19.696	3.01936	-2.70559	5.65338	1.57321e-08	2.84326e-06	yes
XLOC_023184	XLOC_023184	BST2	19:17502081-17516457	D-b	DB	OK	3.26778	0.500014	-2.70827	3.52135	0.00042935	0.0181716	yes
XLOC_036851	XLOC_036851	FAM134B	5:16473146-16630078	D-b	DB	OK	13.4081	2.02351	-2.72817	3.25637	0.00112846	0.039835	yes
XLOC_031574	XLOC_031574	HES1	3:193853933-193856521	D-b	DB	OK	28.6657	4.31648	-2.7314	5.50327	3.728e-08	6.0927e-06	yes
XLOC_040716	XLOC_040716	ZNF853	7:6655247-6663921	D-b	DB	OK	2.61343	0.3894	-2.74662	5.29304	1.203e-07	1.68946e-05	yes
XLOC_013399	XLOC_013399	FABP5P1	13:73674712-73675123	D-b	DB	OK	27.035	3.98353	-2.76271	5.0647	4.0905e-07	4.83424e-05	yes
XLOC_004257	XLOC_004257	PTP4A1P7	1:176432306-176814735	D-b	DB	OK	69.006	10.1388	-2.76684	5.54106	3.00644e-08	5.04041e-06	yes
XLOC_037718	XLOC_037718	PCDH1	5:141232937-141258811	D-b	DB	OK	8.6966	1.27739	-2.76725	3.73292	0.00018927	0.00935278	yes
XLOC_042656	XLOC_042656	STEAP4	7:87861325-87936206	D-b	DB	OK	10.4704	1.53659	-2.76851	5.01869	5.20244e-07	5.97424e-05	yes
XLOC_022229	XLOC_022229	KLF2	19:16435650-16438337	D-b	DB	OK	8.36176	1.18975	-2.81315	5.95051	2.67311e-09	5.66787e-07	yes
XLOC_006122	XLOC_006122	C10orf114	10:21781586-21786191	D-b	DB	OK	6.49843	0.919338	-2.82142	6.94194	3.86735e-12	1.37869e-09	yes
XLOC_021307	XLOC_021307	ST6GALNAC2	17:74561460-74582145	D-b	DB	OK	3.49654	0.494437	-2.82207	5.11373	3.15856e-07	3.84491e-05	yes
XLOC_006232	XLOC_006232	FZD8	10:35927176-35930362	D-b	DB	OK	1.09451	0.154224	-2.82719	4.04378	5.25958e-05	0.00319824	yes
XLOC_023691	XLOC_023691	CDC42EP5	19:54976209-54984411	D-b	DB	OK	6.47242	0.90612	-2.83653	4.45854	8.25195e-06	0.000683784	yes
XLOC_046115	XLOC_046115	C9orf47,S1PR3	9:91605777-91619925	D-b	DB	OK	1.55326	0.217413	-2.83679	4.18487	2.85334e-05	0.00191845	yes
XLOC_033102	XLOC_033102	HTRA3	4:8271491-8308838	D-b	DB	OK	4.0366	0.546526	-2.88478	4.00576	6.18174e-05	0.00366622	yes
XLOC_029636	XLOC_029636	FAM83F	22:40390952-40426043	D-b	DB	OK	1.88132	0.248823	-2.91855	4.18779	2.81685e-05	0.001898	yes
XLOC_007962	XLOC_007962	RP11-21L23.2.1	11:76511407-76515599	D-b	DB	OK	8.67252	1.14691	-2.9187	7.79739	6.21725e-15	3.50772e-12	yes
XLOC_047441	XLOC_047441	TNFSF15	9:117551599-117568406	D-b	DB	OK	1.70284	0.223737	-2.92807	3.51791	0.000434952	0.0183608	yes
XLOC_032114	XLOC_032114	KRT8P35	3:62936104-63110738	D-b	DB	OK	2.63611	0.343852	-2.93855	3.98636	6.70938e-05	0.00392033	yes
XLOC_034494	XLOC_034494	ATP8A1	4:42410389-42659122	D-b	DB	OK	2.65646	0.344237	-2.94803	3.21635	0.00129831	0.0441031	yes
XLOC_033079	XLOC_033079	MSX1	4:4861392-4865663	D-b	DB	OK	4.06235	0.518217	-2.97069	3.86174	0.000112584	0.00603694	yes
XLOC_000204	XLOC_000204	KAZN	1:14925199-15478960	D-b	DB	OK	4.91416	0.610922	-3.00789	5.54427	2.95189e-08	4.97467e-06	yes
XLOC_013625	XLOC_013625	RP11-146E13.3.1	14:19650017-19925348	D-b	DB	OK	5.54656	0.685927	-3.01547	3.82012	0.000133385	0.00697928	yes
XLOC_038720	XLOC_038720	RP3-407E4.4.1	6:64150670-64153485	D-b	DB	OK	5.81886	0.711832	-3.03113	4.59784	4.26897e-06	0.000390662	yes
XLOC_012299	XLOC_012299	HRK	12:117298931-117319232	D-b	DB	OK	5.02742	0.614113	-3.03324	3.19309	0.00140757	0.0468098	yes
XLOC_010241	XLOC_010241	RP11-267D19.2.1	12:33138771-33140004	D-b	DB	OK	3.73979	0.454201	-3.04156	4.49223	7.04818e-06	0.000597778	yes
XLOC_035158	XLOC_035158	RP11-655B23.1.1	4:149447644-149448293	D-b	DB	OK	4.61847	0.55678	-3.05223	3.60817	0.000308367	0.0140502	yes
XLOC_015947	XLOC_015947	DLL4	15:41221537-41231237	D-b	DB	OK	1.86171	0.222034	-3.06777	4.0416	5.30875e-05	0.00321708	yes
XLOC_001510	XLOC_001510	NPR1,RP11-354A16.2.1	1:153651112-153666468	D-b	DB	OK	3.10094	0.366902	-3.07924	5.10893	3.23985e-07	3.92912e-05	yes
XLOC_043591	XLOC_043591	ZNF703	8:37553268-37557537	D-b	DB	OK	4.89757	0.57769	-3.0837	4.52232	6.11657e-06	0.000532692	yes
XLOC_014664	XLOC_014664	RP11-496I2.5.1	14:19650017-19925348	D-b	DB	OK	7.86296	0.920078	-3.09525	4.71452	2.42282e-06	0.0002411	yes
XLOC_045754	XLOC_045754	HRCT1	9:35906188-35907138	D-b	DB	OK	5.25612	0.610602	-3.1057	4.46937	7.84506e-06	0.000653729	yes
XLOC_040002	XLOC_040002	LGSN	6:63985855-64029882	D-b	DB	OK	15.511	1.77949	-3.12375	6.9866	2.81641e-12	1.01519e-09	yes
XLOC_038057	XLOC_038057	FOXC1	6:1610678-1614127	D-b	DB	OK	12.817	1.45544	-3.13853	6.67813	2.42018e-11	7.44198e-09	yes
XLOC_020940	XLOC_020940	KRT16	17:39766029-39769005	D-b	DB	OK	1.67139	0.186614	-3.16292	3.44008	0.000581534	0.0234355	yes
XLOC_047393	XLOC_047393	LPAR1	9:113635542-113800981	D-b	DB	OK	19.418	2.15032	-3.17477	3.85955	0.000113594	0.00606603	yes
XLOC_046225	XLOC_046225	NR4A3	9:102584136-102629173	D-b	DB	OK	2.67742	0.296171	-3.17634	4.71502	2.41691e-06	0.000240882	yes
XLOC_012581	XLOC_012581	PDX1	13:28403905-28500368	D-b	DB	OK	1.11746	0.122045	-3.19475	3.53526	0.000407378	0.0175159	yes
XLOC_047579	XLOC_047579	AL590369.1,PTGES	9:132500609-132515326	D-b	DB	OK	58.4272	6.24455	-3.22597	10.0522	0	0	yes
XLOC_044015	XLOC_044015	C8orf47	8:99076538-99105838	D-b	DB	OK	5.41279	0.57709	-3.2295	4.19836	2.68854e-05	0.00183041	yes
XLOC_032017	XLOC_032017	HYAL1	3:50337319-50349812	D-b	DB	OK	11.2789	1.10429	-3.35244	3.48651	0.000489359	0.0203139	yes
XLOC_036411	XLOC_036411	ASS1P10	5:144602172-144609617	D-b	DB	OK	12.8031	1.25226	-3.35388	6.79605	1.07527e-11	3.52353e-09	yes
XLOC_008166	XLOC_008166	RP11-382M14.1.1	11:107047011-107048256	D-b	DB	OK	11.9082	1.16024	-3.35945	6.81139	9.66582e-12	3.19968e-09	yes
XLOC_042112	XLOC_042112	ASS1P11	7:21259831-21261047	D-b	DB	OK	30.575	2.95718	-3.37006	8.4728	0	0	yes
XLOC_026803	XLOC_026803	NR4A2	2:157180943-157198860	D-b	DB	OK	14.0944	1.35794	-3.37564	5.68582	1.30188e-08	2.40652e-06	yes
XLOC_031183	XLOC_031183	C3orf72	3:138666075-138672293	D-b	DB	OK	2.76128	0.259998	-3.40876	3.39489	0.00068656	0.0268831	yes
XLOC_040806	XLOC_040806	IL6	7:22765013-22771621	D-b	DB	OK	33.0475	3.1021	-3.41322	3.69663	0.000218481	0.0105551	yes
XLOC_020246	XLOC_020246	AC005544.1,CACNG4	17:64961012-65029518	D-b	DB	OK	4.35839	0.407928	-3.41741	6.70241	2.05007e-11	6.39484e-09	yes
XLOC_024710	XLOC_024710	INHBB	2:121103718-121109384	D-b	DB	OK	1.20083	0.111053	-3.43471	4.438	9.07999e-06	0.000734173	yes
XLOC_039525	XLOC_039525	ASS1P1	6:24797548-25057301	D-b	DB	OK	18.2782	1.66525	-3.45631	6.95262	3.58558e-12	1.2853e-09	yes
XLOC_045687	XLOC_045687	ASS1P12	9:32945993-32947220	D-b	DB	OK	47.5205	4.32465	-3.4579	9.41539	0	0	yes
XLOC_035656	XLOC_035656	SLC1A3	5:36606456-36725297	D-b	DB	OK	29.1613	2.64804	-3.46106	4.19919	2.67867e-05	0.0018256	yes
XLOC_007042	XLOC_007042	KCNQ1	11:2465913-2882798	D-b	DB	OK	7.55446	0.66748	-3.50053	5.69865	1.20761e-08	2.26451e-06	yes
XLOC_043558	XLOC_043558	RP11-11N9.4.1	8:32853695-32902373	D-b	DB	OK	14.2733	1.21305	-3.55661	4.52424	6.06119e-06	0.000528815	yes
XLOC_019802	XLOC_019802	KSR1	17:25783669-25953461	D-b	DB	OK	44.0955	3.73471	-3.56156	11.2053	0	0	yes
XLOC_046481	XLOC_046481	ASS1	9:133320093-133376661	D-b	DB	OK	191.678	15.9218	-3.58961	9.00294	0	0	yes
XLOC_039851	XLOC_039851	CCND3	6:41902670-42018095	D-b	DB	OK	179.323	14.6655	-3.61206	5.34684	8.9505e-08	1.30414e-05	yes
XLOC_018112	XLOC_018112	RP11-44F14.2.1	16:53407404-53418657	D-b	DB	OK	6.64539	0.542577	-3.61445	3.20706	0.00134101	0.0451783	yes
XLOC_025358	XLOC_025358	IGFBP2	2:217497550-217529159	D-b	DB	OK	26.3956	2.14973	-3.61807	6.02604	1.68022e-09	3.77217e-07	yes
XLOC_036321	XLOC_036321	EGR1	5:137801168-137805004	D-b	DB	OK	73.3331	5.95779	-3.62161	8.90126	0	0	yes
XLOC_026420	XLOC_026420	LONRF2	2:100889752-100939195	D-b	DB	OK	12.691	1.02649	-3.62801	10.6744	0	0	yes
XLOC_030317	XLOC_030317	SLC6A11	3:10857884-10982419	D-b	DB	OK	7.59538	0.609661	-3.63904	4.24131	2.22223e-05	0.00155873	yes
XLOC_034479	XLOC_034479	RBM47	4:40425271-40632892	D-b	DB	OK	57.227	4.56007	-3.64957	4.33113	1.48347e-05	0.00111676	yes
XLOC_050353	XLOC_050353	SAT1	X:23801289-23804343	D-b	DB	OK	707.011	56.2975	-3.65059	9.33744	0	0	yes
XLOC_035732	XLOC_035732	ASS1P9	5:53154995-53156231	D-b	DB	OK	24.1131	1.88299	-3.67872	8.38714	0	0	yes
XLOC_051493	XLOC_051493	GPR64	X:19007426-19140755	D-b	DB	OK	3.46976	0.267936	-3.69488	5.21908	1.79812e-07	2.37229e-05	yes
XLOC_004947	XLOC_004947	AKR1C4	10:5202774-5260912	D-b	DB	OK	6.28659	0.483936	-3.69939	4.41392	1.01517e-05	0.000798991	yes
XLOC_005433	XLOC_005433	UNC5B	10:72972326-73062621	D-b	DB	OK	1.16988	0.0891213	-3.71444	4.30101	1.70021e-05	0.00124226	yes
XLOC_023136	XLOC_023136	PALM3	19:14164178-14169971	D-b	DB	OK	6.46119	0.477708	-3.7576	7.16133	7.98916e-13	3.28072e-10	yes
XLOC_046034	XLOC_046034	RP11-336N8.2.1	9:80793178-80794428	D-b	DB	OK	45.3285	3.33476	-3.76476	9.81402	0	0	yes
XLOC_030816	XLOC_030816	HTR1F	3:88039845-88042919	D-b	DB	OK	1.35037	0.0985456	-3.77642	4.62728	3.70498e-06	0.000345383	yes
XLOC_014618	XLOC_014618	KIF26A	14:104605059-104647231	D-b	DB	OK	5.15773	0.363382	-3.82718	9.44644	0	0	yes
XLOC_036707	XLOC_036707	CTC-573N18.1.1	5:179868558-179870238	D-b	DB	OK	11.7299	0.820151	-3.83816	5.90062	3.62138e-09	7.55507e-07	yes
XLOC_047140	XLOC_047140	GNA14	9:80037994-80263223	D-b	DB	OK	2.17107	0.150255	-3.85293	5.01678	5.25441e-07	6.02327e-05	yes
XLOC_034921	XLOC_034921	AGXT2L1	4:109663195-109684210	D-b	DB	OK	5.53202	0.379893	-3.86414	3.70653	0.000210119	0.010189	yes
XLOC_021298	XLOC_021298	FOXJ1	17:74132424-74137380	D-b	DB	OK	28.9993	1.97696	-3.87466	10.7237	0	0	yes
XLOC_004941	XLOC_004941	AKR1C1	10:4934795-5025475	D-b	DB	OK	11.3739	0.747977	-3.92659	4.13289	3.58227e-05	0.00232657	yes
XLOC_018923	XLOC_018923	PRSS8	16:31127074-31147083	D-b	DB	OK	30.3968	1.99635	-3.92848	3.62841	0.000285168	0.0131238	yes
XLOC_017548	XLOC_017548	CACNA1H	16:1203240-1275257	D-b	DB	OK	2.11975	0.138604	-3.93485	4.51485	6.33624e-06	0.000548144	yes
XLOC_039853	XLOC_039853	RP11-7K24.3.1	6:42059975-42061997	D-b	DB	OK	5.04296	0.326431	-3.94942	6.5337	6.41627e-11	1.89227e-08	yes
XLOC_002884	XLOC_002884	PTAFR	1:28473676-28520447	D-b	DB	OK	2.55222	0.165001	-3.95121	5.99246	2.06688e-09	4.53052e-07	yes
XLOC_027957	XLOC_027957	TFAP2C	20:55204357-55214339	D-b	DB	OK	10.4114	0.670728	-3.95629	4.32108	1.55265e-05	0.00115926	yes
XLOC_043360	XLOC_043360	GATA4	8:11534467-11617511	D-b	DB	OK	5.12692	0.324315	-3.98262	4.97383	6.56428e-07	7.40702e-05	yes
XLOC_005693	XLOC_005693	NKX2-3	10:101292689-101296278	D-b	DB	OK	1.14974	0.072463	-3.98792	3.60119	0.00031676	0.0143419	yes
XLOC_009378	XLOC_009378	MAP6	11:75294240-75380165	D-b	DB	OK	1.96847	0.121198	-4.02164	4.16399	3.12739e-05	0.0020663	yes
XLOC_008867	XLOC_008867	ALX4	11:44281993-44331716	D-b	DB	OK	3.65203	0.214433	-4.0901	8.49267	0	0	yes
XLOC_035626	XLOC_035626	AC026703.1,NPR3	5:32689175-32791819	D-b	DB	OK	17.5492	1.02928	-4.0917	4.55557	5.22428e-06	0.000466889	yes
XLOC_028847	XLOC_028847	DSCR6	21:38378449-38391959	D-b	DB	OK	2.38864	0.139196	-4.101	3.88783	0.000101143	0.00554724	yes
XLOC_028466	XLOC_028466	SLPI	20:43880879-43883205	D-b	DB	OK	113.11	6.43352	-4.13598	10.6009	0	0	yes
XLOC_051041	XLOC_051041	SLC6A14	X:115567789-115592625	D-b	DB	OK	4.49604	0.251039	-4.16267	5.80815	6.31675e-09	1.25334e-06	yes
XLOC_013530	XLOC_013530	ZIC5	13:100615274-100624163	D-b	DB	OK	1.692	0.0944455	-4.1631	3.51117	0.000446137	0.0187719	yes
XLOC_028645	XLOC_028645	KCNQ2	20:62037541-62103993	D-b	DB	OK	12.1204	0.654978	-4.20984	6.00524	1.91045e-09	4.2305e-07	yes
XLOC_046810	XLOC_046810	AQP3	9:33441151-33447609	D-b	DB	OK	113.346	6.0567	-4.22606	9.94553	0	0	yes
XLOC_044542	XLOC_044542	CSGALNACT1	8:19261671-19615540	D-b	DB	OK	19.1727	1.00567	-4.25283	8.34792	0	0	yes
XLOC_025060	XLOC_025060	HOXD13	2:176957618-176960666	D-b	DB	OK	1.02929	0.0517037	-4.31524	3.46566	0.000528932	0.0216655	yes
XLOC_042336	XLOC_042336	IGFBP3	7:45951849-45961473	D-b	DB	OK	87.3541	4.35468	-4.32624	7.14113	9.25704e-13	3.75385e-10	yes
XLOC_043627	XLOC_043627	C8orf4	8:40010988-40012821	D-b	DB	OK	1.27789	0.0617931	-4.37017	3.39793	0.000678976	0.0266505	yes
XLOC_012278	XLOC_012278	LHX5	12:113899837-113918286	D-b	DB	OK	2.15701	0.088724	-4.60356	3.44744	0.000565927	0.022949	yes
XLOC_014272	XLOC_014272	FOS	14:75745476-75748933	D-b	DB	OK	33.4171	1.33445	-4.64627	5.60998	2.02344e-08	3.54824e-06	yes
XLOC_016828	XLOC_016828	RHOV	15:41164411-41166487	D-b	DB	OK	147.075	5.74378	-4.67841	14.9004	0	0	yes
XLOC_029561	XLOC_029561	RASD2	22:35936914-35950048	D-b	DB	OK	1.04199	0.0395678	-4.71887	4.11848	3.8138e-05	0.00244272	yes
XLOC_006444	XLOC_006444	DNAJC12	10:69556426-69597924	D-b	DB	OK	14.3489	0.537333	-4.73898	3.86672	0.00011031	0.00595434	yes
XLOC_041860	XLOC_041860	CNTNAP2	7:145813452-148118090	D-b	DB	OK	3.10688	0.10735	-4.85507	8.45601	0	0	yes
XLOC_019537	XLOC_019537	GLTPD2	17:4692306-4693591	D-b	DB	OK	8.16044	0.279997	-4.86516	5.24637	1.55127e-07	2.09251e-05	yes
XLOC_000670	XLOC_000670	DMBX1	1:46972667-46979898	D-b	DB	OK	2.16902	0.0738836	-4.87565	3.55595	0.000376622	0.0165098	yes
XLOC_023255	XLOC_023255	CTC-459F4.1.1	19:28248091-28251757	D-b	DB	OK	0.696013	0.0223525	-4.9606	3.44571	0.000569557	0.023053	yes
XLOC_018085	XLOC_018085	RP11-401P9.4.1	16:50679719-50683060	D-b	DB	OK	1.24207	0.0391986	-4.98581	4.30202	1.69249e-05	0.00123941	yes
XLOC_046018	XLOC_046018	PCSK5	9:78505559-78977255	D-b	DB	OK	0.818111	0.0233318	-5.13193	3.22981	0.00123871	0.0425687	yes
XLOC_032819	XLOC_032819	ASS1P7	3:177012229-177041206	D-b	DB	OK	4.46593	0.122324	-5.19018	4.43604	9.16273e-06	0.000735526	yes
XLOC_003936	XLOC_003936	S100A14	1:153586730-153589462	D-b	DB	OK	122.309	3.34941	-5.19048	12.5175	0	0	yes
XLOC_022982	XLOC_022982	PLAC2	19:5558177-5568045	D-b	DB	OK	2.94872	0.078055	-5.23945	6.46361	1.02236e-10	2.90933e-08	yes
XLOC_020744	XLOC_020744	ALDOC	17:26900132-26903952	D-b	DB	OK	49.2653	1.27835	-5.26822	7.731	1.06581e-14	5.71505e-12	yes
XLOC_028566	XLOC_028566	CYP24A1	20:52769987-52790512	D-b	DB	OK	45.549	1.17455	-5.27724	5.20322	1.9586e-07	2.54665e-05	yes
XLOC_018084	XLOC_018084	RP11-401P9.2.1	16:50671503-50674771	D-b	DB	OK	1.34116	0.0327708	-5.35493	4.22384	2.40177e-05	0.00167022	yes
XLOC_021289	XLOC_021289	UNC13D	17:73823309-73840798	D-b	DB	OK	19.7351	0.450945	-5.45167	12.8725	0	0	yes
XLOC_007366	XLOC_007366	EHF	11:34642639-34682604	D-b	DB	OK	6.51853	0.13695	-5.57283	5.31329	1.07661e-07	1.51853e-05	yes
XLOC_023250	XLOC_023250	ZNF675	19:23835707-23870017	D-b	DB	OK	2.13983	0.0426295	-5.6495	4.17033	3.04155e-05	0.00202195	yes
XLOC_016558	XLOC_016558	ARRDC4	15:98462783-98517068	D-b	DB	OK	10.7878	0.211832	-5.67034	7.47265	7.86038e-14	3.57649e-11	yes
XLOC_022496	XLOC_022496	CEACAM6	19:42259328-42276113	D-b	DB	OK	3.8153	0.0719019	-5.72962	5.95693	2.57022e-09	5.50367e-07	yes
XLOC_032544	XLOC_032544	FOXL2	3:138663065-138665982	D-b	DB	OK	5.47628	0.101603	-5.75218	4.63371	3.5917e-06	0.000336758	yes
XLOC_027873	XLOC_027873	SLC2A10	20:45338125-45364965	D-b	DB	OK	1.53527	0.0282605	-5.76356	4.32001	1.56024e-05	0.00116358	yes
XLOC_003284	XLOC_003284	RP11-182I10.4.1	1:65437907-65468159	D-b	DB	OK	2.88816	0.0525176	-5.7812	3.80013	0.000144618	0.00747063	yes
XLOC_020640	XLOC_020640	RASD1	17:17397750-17399707	D-b	DB	OK	15.0661	0.270796	-5.79795	8.86789	0	0	yes
XLOC_034805	XLOC_034805	ABCG2	4:89011415-89152474	D-b	DB	OK	8.60693	0.152388	-5.81968	5.79621	6.78296e-09	1.32958e-06	yes
XLOC_012301	XLOC_012301	TESC	12:117476727-117537284	D-b	DB	OK	149.272	2.45674	-5.92506	8.88445	0	0	yes
XLOC_042086	XLOC_042086	AGR2	7:16831434-16873057	D-b	DB	OK	49.6633	0.754286	-6.04093	5.84424	5.08901e-09	1.02861e-06	yes
XLOC_032789	XLOC_032789	TNFSF10	3:172223297-172241297	D-b	DB	OK	11.245	0.169972	-6.04784	4.311	1.62519e-05	0.00119961	yes
XLOC_044048	XLOC_044048	GRHL2	8:102473404-102681954	D-b	DB	OK	17.0503	0.257716	-6.04787	9.21231	0	0	yes
XLOC_027361	XLOC_027361	NPPC	2:232786529-232791113	D-b	DB	OK	4.53617	0.0655183	-6.11343	3.41539	0.000636906	0.0253675	yes
XLOC_023074	XLOC_023074	AP1M2	19:10683347-10697992	D-b	DB	OK	47.4706	0.651152	-6.1879	13.1799	0	0	yes
XLOC_022268	XLOC_022268	GDF15	19:18496967-18499986	D-b	DB	OK	78.5066	1.07143	-6.1952	13.5317	0	0	yes
XLOC_030047	XLOC_030047	MB	22:36002810-36033998	D-b	DB	OK	23.5494	0.312585	-6.2353	4.44943	8.61003e-06	0.000707134	yes
XLOC_043411	XLOC_043411	SLC7A2	8:17354596-17428082	D-b	DB	OK	45.7244	0.59848	-6.25552	17.9966	0	0	yes
XLOC_007884	XLOC_007884	FOLR1	11:71874365-71920285	D-b	DB	OK	18.9447	0.246602	-6.26347	4.5983	4.25949e-06	0.000390345	yes
XLOC_036621	XLOC_036621	MSX2	5:174151535-174158144	D-b	DB	OK	7.53782	0.0829234	-6.50622	5.45416	4.92039e-08	7.74866e-06	yes
XLOC_000614	XLOC_000614	TMEM125	1:43735664-43739673	D-b	DB	OK	10.0646	0.108368	-6.5372	3.71803	0.000200783	0.00978675	yes
XLOC_008211	XLOC_008211	NCAM1	11:112830001-113149158	D-b	DB	OK	4.34354	0.0403582	-6.74986	3.47171	0.000517151	0.021277	yes
XLOC_005991	XLOC_005991	AKR1C2	10:5029966-5060207	D-b	DB	OK	87.696	0.756029	-6.85792	10.2328	0	0	yes
XLOC_001121	XLOC_001121	PRMT6	1:107599266-107601916	D-b	DB	OK	7.51737	0.057604	-7.02792	5.45093	5.01079e-08	7.87191e-06	yes
XLOC_052542	XLOC_052542	DDX3Y	Y:15016018-15032390	D-b	DB	OK	7.58831	0.0506478	-7.22714	4.20981	2.55591e-05	0.00176043	yes
XLOC_022215	XLOC_022215	CYP4F3	19:15751694-15773634	D-b	DB	OK	9.95824	0.062019	-7.32704	8.25885	2.22045e-16	1.44067e-13	yes
XLOC_023254	XLOC_023254	CTC-459F4.2.1	19:28221180-28237138	D-b	DB	OK	3.38407	0.0199504	-7.4062	4.0555	5.00266e-05	0.00305921	yes
XLOC_025499	XLOC_025499	ALPP	2:233243243-233247599	D-b	DB	OK	60.5265	0.344306	-7.45773	5.40549	6.46319e-08	9.92122e-06	yes
XLOC_009712	XLOC_009712	TMPRSS13	11:117771357-117800174	D-b	DB	OK	6.94152	0.0391938	-7.46848	4.52415	6.06391e-06	0.000528815	yes
XLOC_010376	XLOC_010376	METTL7A	12:51317254-51326300	D-b	DB	OK	11.7332	0.0570443	-7.6843	4.06126	4.8809e-05	0.0030001	yes
XLOC_013480	XLOC_013480	SOX21	13:95361885-95364389	D-b	DB	OK	2.97567	0.0100236	-8.21367	3.23813	0.00120316	0.0417898	yes
XLOC_052465	XLOC_052465	AC006157.2.1,RPS4Y1	Y:2709526-2800041	D-b	DB	OK	218.655	0.709524	-8.26759	13.8427	0	0	yes
XLOC_025324	XLOC_025324	CPS1	2:211342405-211543831	D-b	DB	OK	54.2345	0.169404	-8.3226	5.26135	1.42998e-07	1.95327e-05	yes
XLOC_008498	XLOC_008498	H19,MIR675	11:2016405-2022700	D-b	DB	OK	234.184	0.641787	-8.51133	11.0464	0	0	yes
XLOC_052466	XLOC_052466	ZFY	Y:2803111-2870667	D-b	DB	OK	6.05763	0.0158082	-8.58194	3.34379	0.000826427	0.0311384	yes
XLOC_001565	XLOC_001565	RAB25	1:156030950-156040295	D-b	DB	OK	68.1288	0.141058	-8.91584	3.87582	0.000106264	0.00576957	yes
XLOC_023169	XLOC_023169	CYP4F11	19:16023179-16045676	D-b	DB	OK	15.7181	0.0306797	-9.00093	3.8245	0.000131039	0.00686203	yes
XLOC_025500	XLOC_025500	ALPPL2	2:233271552-233275424	D-b	DB	OK	143.965	0.233463	-9.26831	15.3805	0	0	yes
XLOC_022367	XLOC_022367	FXYD3	19:35606731-35615227	D-b	DB	OK	157.502	0.239664	-9.36014	5.12627	2.95539e-07	3.63166e-05	yes
XLOC_052603	XLOC_052603	RPS4Y2	Y:22918049-22942918	D-b	DB	OK	23.9954	0.0275982	-9.76397	3.34853	0.000812413	0.0306995	yes
XLOC_023039	XLOC_023039	MUC16	19:8959519-9092018	D-b	DB	OK	2.8864	0.00313737	-9.8455	4.75997	1.93624e-06	0.000196908	yes
XLOC_045540	XLOC_045540	INSL4	9:5231418-5235304	D-b	DB	OK	25.0924	0.0229179	-10.0966	5.25968	1.44304e-07	1.96345e-05	yes

## Sheet: Du145-RB vs Du145-R
test_id	gene_id	gene	locus	sample_1	sample_2	status	value_1	value_2	log2(fold_change)	test_stat	p_value	q_value	significant
XLOC_038407	XLOC_038407	MUC22	6:30978250-31003179	D1000	DB	OK	2.32593	0.258729	-3.16829	7.84745	4.21885e-15	2.42237e-12	yes
XLOC_036741	XLOC_036741	SLC9A3	5:473424-524447	D1000	DB	OK	5.00577	0.726097	-2.78536	3.914	9.07785e-05	0.00509506	yes
XLOC_001112	XLOC_001112	AMY1C	1:104293027-104301312	D1000	DB	OK	1.49642	0.222849	-2.74738	3.70658	0.000210074	0.010189	yes
XLOC_014664	XLOC_014664	RP11-496I2.5.1	14:19650017-19925348	D1000	DB	OK	5.54192	0.920078	-2.59056	4.55986	5.11877e-06	0.000458724	yes
XLOC_020993	XLOC_020993	PYY	17:42030110-42081837	D1000	DB	OK	3.12608	0.533647	-2.5504	4.04195	5.30083e-05	0.00321708	yes
XLOC_018835	XLOC_018835	NUPR1	16:28548605-28550495	D1000	DB	OK	27.2468	4.76658	-2.51506	7.24966	4.17888e-13	1.78378e-10	yes
XLOC_035441	XLOC_035441	CTD-2228K2.7.1	5:473424-524447	D1000	DB	OK	30.013	5.94883	-2.33491	9.86855	0	0	yes
XLOC_046694	XLOC_046694	TTC39B	9:15170842-15307358	D1000	DB	OK	10.0786	2.29542	-2.13446	5.13199	2.86702e-07	3.53646e-05	yes
XLOC_012813	XLOC_012813	H3F3BP1	13:72012097-72441330	D1000	DB	OK	19.87	4.86428	-2.0303	4.33688	1.44519e-05	0.00109031	yes
XLOC_052096	XLOC_052096	CAPN6	X:110488330-110513751	D1000	DB	OK	1.00046	0.253374	-1.98133	3.59917	0.000319229	0.014439	yes
XLOC_003831	XLOC_003831	FAM72C	1:149438749-149459549	D1000	DB	OK	19.0341	4.86041	-1.96943	6.39857	1.56838e-10	4.31184e-08	yes
XLOC_044929	XLOC_044929	RP11-102F4.3.1	8:70579283-70582549	D1000	DB	OK	0.929653	0.251203	-1.88784	3.54027	0.000399719	0.0173244	yes
XLOC_033996	XLOC_033996	TLR2	4:154622651-154626851	D1000	DB	OK	2.21948	0.617628	-1.84541	4.93339	8.08128e-07	8.91717e-05	yes
XLOC_029747	XLOC_029747	KLHDC7B	22:50986461-50989451	D1000	DB	OK	2.74148	0.797003	-1.7823	4.55519	5.23386e-06	0.000466985	yes
XLOC_035289	XLOC_035289	SH3RF1	4:170015406-170192256	D1000	DB	OK	7.76268	2.33421	-1.73362	6.40383	1.51522e-10	4.20131e-08	yes
XLOC_033684	XLOC_033684	DAPP1	4:100737989-100791311	D1000	DB	OK	13.6869	4.20684	-1.70199	4.40433	1.06111e-05	0.000827488	yes
XLOC_027610	XLOC_027610	RIN2	20:19867164-19983101	D1000	DB	OK	30.1524	9.73735	-1.63067	6.42404	1.32706e-10	3.69538e-08	yes
XLOC_035100	XLOC_035100	H3F3AP6	4:140586921-141075338	D1000	DB	OK	104.508	35.5113	-1.55726	4.98927	6.06082e-07	6.86279e-05	yes
XLOC_001830	XLOC_001830	PAPPA2	1:176432306-176814735	D1000	DB	OK	9.56214	3.25384	-1.55519	6.2313	4.62575e-10	1.1588e-07	yes
XLOC_010505	XLOC_010505	IL23A	12:56732662-56734193	D1000	DB	OK	11.6138	3.95798	-1.55301	4.44816	8.66095e-06	0.00070952	yes
XLOC_047468	XLOC_047468	TRAF1	9:123664670-123691451	D1000	DB	OK	21.2556	7.71329	-1.46242	6.38318	1.73443e-10	4.70852e-08	yes
XLOC_031944	XLOC_031944	ALS2CL	3:46710486-46735194	D1000	DB	OK	15.0303	5.80494	-1.37252	3.75283	0.000174848	0.00872654	yes
XLOC_047433	XLOC_047433	AKNA	9:117096435-117156685	D1000	DB	OK	12.2007	4.80616	-1.34401	4.16163	3.15989e-05	0.00208142	yes
XLOC_047443	XLOC_047443	TNC	9:117782805-117880536	D1000	DB	OK	64.3355	26.1462	-1.29901	5.88225	4.04737e-09	8.33655e-07	yes
XLOC_035338	XLOC_035338	VEGFC	4:177590771-177713881	D1000	DB	OK	11.104	4.76186	-1.22149	3.32166	0.000894849	0.0330636	yes
XLOC_000870	XLOC_000870	GADD45A	1:68150743-68154021	D1000	DB	OK	84.1714	36.1442	-1.21957	5.36987	7.87953e-08	1.16988e-05	yes
XLOC_046429	XLOC_046429	LCN2	9:130911349-130915734	D1000	DB	OK	63.4405	27.793	-1.19068	3.88729	0.000101368	0.00555487	yes
XLOC_000434	XLOC_000434	RAB42	1:28915834-28969597	D1000	DB	OK	16.109	7.06513	-1.18908	3.24557	0.00117216	0.0409541	yes
XLOC_002927	XLOC_002927	SPOCD1	1:32254730-32281652	D1000	DB	OK	19.4208	8.53174	-1.18669	3.77053	0.000162904	0.00825996	yes
XLOC_040779	XLOC_040779	HDAC9	7:18126571-19036993	D1000	DB	OK	11.4406	5.02975	-1.1856	3.37966	0.000725766	0.0280459	yes
XLOC_000425	XLOC_000425	SESN2	1:28586037-28609002	D1000	DB	OK	24.7805	11.0614	-1.16367	5.81743	5.97595e-09	1.19302e-06	yes
XLOC_035225	XLOC_035225	CTSO	4:156845269-156875069	D1000	DB	OK	7.11874	3.28132	-1.11735	4.03489	5.46279e-05	0.00329096	yes
XLOC_033533	XLOC_033533	IL8	4:74606222-74609433	D1000	DB	OK	28.7856	13.6248	-1.07911	3.91935	8.87884e-05	0.00499633	yes
XLOC_015948	XLOC_015948	CHAC1	15:41245159-41248710	D1000	DB	OK	26.0886	12.6147	-1.04831	3.33188	0.000862603	0.0321098	yes
XLOC_034099	XLOC_034099	CLCN3	4:170533783-170644824	D1000	DB	OK	23.1686	11.4284	-1.01955	3.58777	0.000333515	0.0149855	yes
XLOC_034170	XLOC_034170	SLC25A4	4:186064394-186068434	D1000	DB	OK	18.2045	9.33252	-0.963954	3.20689	0.00134178	0.0451783	yes
XLOC_035082	XLOC_035082	SLC7A11	4:138948575-139163503	D1000	DB	OK	32.1026	16.4877	-0.961301	5.42419	5.82174e-08	9.07996e-06	yes
XLOC_030190	XLOC_030190	KIAA1644	22:44639546-44708731	D1000	DB	OK	12.126	6.27965	-0.949344	4.80499	1.54759e-06	0.000162215	yes
XLOC_047356	XLOC_047356	KLF4	9:110247132-110252763	D1000	DB	OK	20.0974	10.4783	-0.939609	3.42156	0.000622641	0.0248757	yes
XLOC_039880	XLOC_039880	GTPBP2	6:43543886-43596936	D1000	DB	OK	135.727	71.0477	-0.933848	3.33234	0.000861203	0.0320761	yes
XLOC_027470	XLOC_027470	TRIB3	20:361260-378203	D1000	DB	OK	71.0028	37.286	-0.929243	4.30266	1.68757e-05	0.00123861	yes
XLOC_035107	XLOC_035107	CLGN	4:141309608-141349122	D1000	DB	OK	21.7182	11.4869	-0.918923	3.72574	0.000194741	0.00956487	yes
XLOC_046126	XLOC_046126	SYK	9:93564068-93660831	D1000	DB	OK	20.2936	10.7535	-0.916218	4.34672	1.38191e-05	0.0010499	yes
XLOC_047656	XLOC_047656	SNHG7,SNORA17,SNORA43	9:139607021-139622636	D1000	DB	OK	127.146	68.9421	-0.883029	3.5389	0.000401796	0.0173364	yes
XLOC_022616	XLOC_022616	PPP1R15A	19:49375648-49379318	D1000	DB	OK	36.3637	19.8204	-0.875515	4.10118	4.11052e-05	0.00260958	yes
XLOC_001517	XLOC_001517	RPS27	1:153963234-153964626	D1000	DB	OK	143.871	78.5416	-0.873244	3.59908	0.000319349	0.014439	yes
XLOC_014995	XLOC_014995	FERMT2	14:53323985-53419153	D1000	DB	OK	62.0047	33.8972	-0.87121	4.5683	4.91697e-06	0.000443704	yes
XLOC_046159	XLOC_046159	PTPDC1	9:96793075-96872138	D1000	DB	OK	16.2821	9.02971	-0.850536	3.18529	0.00144608	0.0477479	yes
XLOC_021420	XLOC_021420	PTPRM	18:7567816-8406859	D1000	DB	OK	16.9627	9.40873	-0.850297	3.90052	9.59863e-05	0.00531835	yes
XLOC_045740	XLOC_045740	RUSC2	9:35490123-35563896	D1000	DB	OK	26.3168	14.6868	-0.841466	4.34293	1.40595e-05	0.00106318	yes
XLOC_047651	XLOC_047651	INPP5E	9:139323070-139334274	D1000	DB	OK	11.1661	6.26288	-0.83423	3.62692	0.000286822	0.0131718	yes
XLOC_033833	XLOC_033833	AC021205.1,FGF2	4:123747862-123844123	D1000	DB	OK	8.51757	4.79169	-0.829908	3.6076	0.000309044	0.0140613	yes
XLOC_002317	XLOC_002317	SLC35F3	1:234040678-234460262	D1000	DB	OK	18.3562	10.7389	-0.773416	3.26331	0.00110121	0.0391713	yes
XLOC_030311	XLOC_030311	IRAK2	3:10206548-10285427	D1000	DB	OK	22.1639	13.0213	-0.767339	3.86231	0.00011232	0.0060304	yes
XLOC_003849	XLOC_003849	HIST2H2BE	1:149856009-149858232	D1000	DB	OK	19.0809	11.2604	-0.760864	3.40381	0.000664541	0.0261789	yes
XLOC_051740	XLOC_051740	RP13-77O11.2.1	X:52861753-52862949	D1000	DB	OK	70.1868	41.9729	-0.741743	3.74274	0.000182023	0.00906373	yes
XLOC_035025	XLOC_035025	ANKRD50	4:125585206-125633887	D1000	DB	OK	8.425	5.13856	-0.713311	3.20715	0.00134056	0.0451783	yes
XLOC_047224	XLOC_047224	NFIL3	9:94171326-94186144	D1000	DB	OK	31.2072	19.1203	-0.706769	3.44901	0.000562656	0.0228593	yes
XLOC_021595	XLOC_021595	PMAIP1	18:57567179-57571538	D1000	DB	OK	45.9421	28.3107	-0.698468	3.23102	0.00123347	0.0424338	yes
XLOC_022347	XLOC_022347	CEBPG	19:33864608-33873591	D1000	DB	OK	72.0896	44.4576	-0.697361	4.0027	6.26233e-05	0.00370297	yes
XLOC_019989	XLOC_019989	CNTNAP1	17:40834631-40852010	D1000	DB	OK	10.3255	6.38063	-0.694447	3.34526	0.000822058	0.0310278	yes
XLOC_046890	XLOC_046890	ZBTB5	9:37438110-37465396	D1000	DB	OK	17.456	10.8543	-0.685453	3.51164	0.000445357	0.0187512	yes
XLOC_046037	XLOC_046037	PSAT1	9:80912042-80945009	D1000	DB	OK	231.488	144.118	-0.683686	3.88113	0.00010397	0.00567352	yes
XLOC_034130	XLOC_034130	SPCS3	4:177229418-177253396	D1000	DB	OK	43.0248	27.3431	-0.65399	3.33549	0.00085148	0.0318234	yes
XLOC_016151	XLOC_016151	RPS3AP6	15:60060542-60061347	D1000	DB	OK	482.388	307.635	-0.648972	3.72449	0.000195707	0.00960506	yes
XLOC_003374	XLOC_003374	RP11-548C21.1.1	1:79520629-79521740	D1000	DB	OK	60.6143	38.6589	-0.648857	3.17449	0.00150098	0.0491355	yes
XLOC_033573	XLOC_033573	ANXA3	4:79472672-79531597	D1000	DB	OK	303.869	196.468	-0.629153	3.26495	0.00109482	0.038987	yes
XLOC_000121	XLOC_000121	H6PD	1:9294862-9331396	D1000	DB	OK	14.6106	9.65688	-0.597389	3.25892	0.00111838	0.0396078	yes
XLOC_021379	XLOC_021379	FASN	17:80036214-80056106	D1000	DB	OK	40.0457	60.3234	0.591069	-3.34083	0.000835271	0.0313732	yes
XLOC_000916	XLOC_000916	TPI1P1	1:77165473-77166223	D1000	DB	OK	233.017	352.351	0.596582	-3.30421	0.000952434	0.0347363	yes
XLOC_020527	XLOC_020527	GABARAP	17:7143332-7145772	D1000	DB	OK	54.5	83.2184	0.610645	-3.20433	0.00135377	0.0455142	yes
XLOC_020480	XLOC_020480	UBE2G1	17:4172511-4269969	D1000	DB	OK	15.6317	23.8824	0.611468	-3.20431	0.00135388	0.0455142	yes
XLOC_020451	XLOC_020451	TSR1	17:2207247-2240678	D1000	DB	OK	19.315	29.9651	0.633558	-3.25265	0.00114334	0.0402071	yes
XLOC_019499	XLOC_019499	RPA1	17:1733265-1802848	D1000	DB	OK	28.5332	44.2704	0.633703	-3.3969	0.000681537	0.0267187	yes
XLOC_019922	XLOC_019922	PSMB3	17:36909002-36920483	D1000	DB	OK	96.8672	150.8	0.638561	-3.3048	0.000950453	0.0346835	yes
XLOC_006970	XLOC_006970	ECHS1	10:135175983-135187193	D1000	DB	OK	41.5691	65.1536	0.648333	-3.38675	0.000707265	0.0275278	yes
XLOC_019577	XLOC_019577	NLGN2	17:7311501-7323179	D1000	DB	OK	14.5046	22.7765	0.651035	-3.42248	0.000620528	0.0248066	yes
XLOC_052830	XLOC_052830	CD24P4	Y:21034386-21239302	D1000	DB	OK	135.005	212.134	0.651968	-3.19243	0.00141083	0.0468703	yes
XLOC_020441	XLOC_020441	PRPF8	17:1553922-1588154	D1000	DB	OK	33.7311	53.1242	0.655291	-3.7268	0.00019393	0.00953947	yes
XLOC_005678	XLOC_005678	PGAM1	10:99185916-99205774	D1000	DB	OK	141.547	223.15	0.656729	-3.39758	0.000679835	0.0266681	yes
XLOC_019892	XLOC_019892	TAF15	17:34136487-34174237	D1000	DB	OK	73.175	116.038	0.665171	-3.74176	0.000182737	0.00909231	yes
XLOC_012084	XLOC_012084	RP11-887P2.3.1	12:94034597-94035362	D1000	DB	OK	90.3348	143.404	0.666733	-3.19133	0.00141617	0.0470235	yes
XLOC_004016	XLOC_004016	NES	1:156638554-156647189	D1000	DB	OK	7.12214	11.3226	0.668819	-3.26882	0.00107997	0.0386276	yes
XLOC_022353	XLOC_022353	GPI	19:34855644-34893318	D1000	DB	OK	51.8053	82.8645	0.677655	-3.76503	0.000166528	0.00841487	yes
XLOC_005629	XLOC_005629	KIF11	10:94353042-94415150	D1000	DB	OK	10.3484	16.5974	0.681551	-3.37899	0.000727514	0.0280968	yes
XLOC_027822	XLOC_027822	MYBL2	20:42295753-42345136	D1000	DB	OK	19.5779	31.4596	0.684273	-3.25463	0.00113541	0.0400292	yes
XLOC_020853	XLOC_020853	PIP4K2B	17:36921941-36956158	D1000	DB	OK	10.4616	16.835	0.686356	-3.563	0.000366645	0.0161872	yes
XLOC_051827	XLOC_051827	RP11-516A11.1.1	X:67262185-67653755	D1000	DB	OK	51.0489	82.3397	0.689709	-3.39617	0.000683358	0.0267739	yes
XLOC_019833	XLOC_019833	TAOK1	17:27717942-27871502	D1000	DB	OK	10.7843	17.5284	0.700759	-3.53445	0.000408627	0.0175463	yes
XLOC_020422	XLOC_020422	FAM101B	17:289768-295730	D1000	DB	OK	7.40301	12.057	0.703684	-3.18588	0.00144316	0.0476756	yes
XLOC_021953	XLOC_021953	C19orf21	19:751145-764318	D1000	DB	OK	15.9438	25.9894	0.704929	-3.51539	0.000439113	0.0185124	yes
XLOC_020425	XLOC_020425	GEMIN4	17:647660-655501	D1000	DB	OK	8.47915	13.8364	0.706478	-3.30576	0.000947193	0.034584	yes
XLOC_019834	XLOC_019834	RP11-296K13.1.1	17:27873904-27878921	D1000	DB	OK	13.9969	22.9127	0.711047	-3.76786	0.000164655	0.0083267	yes
XLOC_011090	XLOC_011090	BRI3BP	12:125478245-125515684	D1000	DB	OK	9.12382	14.9388	0.711357	-3.67029	0.000242276	0.0114992	yes
XLOC_051975	XLOC_051975	RP13-88F20.1.1	X:92477216-92480014	D1000	DB	OK	9.81409	16.0986	0.71401	-3.25453	0.00113581	0.0400292	yes
XLOC_022082	XLOC_022082	HNRNPM	19:8509650-8553885	D1000	DB	OK	57.1496	94.614	0.72731	-3.89437	9.84537e-05	0.00541878	yes
XLOC_038443	XLOC_038443	HSPA1B	6:31795511-31798031	D1000	DB	OK	39.8643	66.2503	0.732829	-3.91146	9.17417e-05	0.00514023	yes
XLOC_038177	XLOC_038177	FAM8A1	6:17600582-17611950	D1000	DB	OK	10.0776	16.7503	0.733035	-3.51572	0.000438561	0.0185011	yes
XLOC_020793	XLOC_020793	MYO1D	17:30819627-31205655	D1000	DB	OK	31.7941	53.4197	0.748614	-4.21912	2.45261e-05	0.00169649	yes
XLOC_019820	XLOC_019820	SUPT6H	17:26989301-27029248	D1000	DB	OK	13.904	23.3979	0.750875	-4.04899	5.14386e-05	0.00313374	yes
XLOC_020506	XLOC_020506	DERL2	17:5374570-5389537	D1000	DB	OK	7.45252	12.5697	0.754148	-3.53548	0.000407039	0.0175159	yes
XLOC_019888	XLOC_019888	AP2B1	17:33914281-34053434	D1000	DB	OK	41.4055	69.9289	0.756067	-4.23627	2.27262e-05	0.00159064	yes
XLOC_013888	XLOC_013888	BNIP3P1	14:28733595-28735180	D1000	DB	OK	32.9185	56.1866	0.771327	-3.76798	0.000164572	0.0083267	yes
XLOC_021345	XLOC_021345	NPTX1	17:78440632-78450404	D1000	DB	OK	3.49912	6.00014	0.778006	-3.23772	0.00120487	0.0418268	yes
XLOC_020743	XLOC_020743	PIGS	17:26880404-26898546	D1000	DB	OK	23.3101	40.1366	0.783962	-3.35144	0.000803931	0.0303966	yes
XLOC_041231	XLOC_041231	CLDN4	7:73213871-73247017	D1000	DB	OK	22.1206	38.2016	0.788243	-3.28411	0.00102307	0.0369181	yes
XLOC_020580	XLOC_020580	SCO1	17:10583653-10600885	D1000	DB	OK	13.4687	23.2616	0.788337	-3.45666	0.000546921	0.0223178	yes
XLOC_019778	XLOC_019778	SCDP1	17:20687957-20689040	D1000	DB	OK	36.9449	64.4974	0.803867	-3.86153	0.000112679	0.00603701	yes
XLOC_019907	XLOC_019907	AATF	17:35306174-35414170	D1000	DB	OK	23.4384	41.4745	0.823348	-4.16301	3.14086e-05	0.00207099	yes
XLOC_020428	XLOC_020428	NXN	17:702580-883010	D1000	DB	OK	19.2739	34.1732	0.826215	-3.86543	0.000110894	0.00597925	yes
XLOC_019609	XLOC_019609	PFAS	17:8152603-8173809	D1000	DB	OK	4.42794	7.91949	0.838771	-3.44601	0.00056893	0.023042	yes
XLOC_020753	XLOC_020753	FLOT2	17:27206352-27224712	D1000	DB	OK	33.6783	60.4591	0.844142	-3.83755	0.000124267	0.00656602	yes
XLOC_013150	XLOC_013150	CYP51P2	13:29296522-29298158	D1000	DB	OK	37.9991	68.3492	0.846958	-4.34724	1.37864e-05	0.00104864	yes
XLOC_039448	XLOC_039448	ELOVL2	6:10980991-11078459	D1000	DB	OK	4.43287	7.98402	0.848873	-3.52741	0.000419647	0.0178659	yes
XLOC_006025	XLOC_006025	SFMBT2	10:7200585-7453450	D1000	DB	OK	4.0459	7.31776	0.854941	-3.86392	0.00011158	0.00600719	yes
XLOC_042556	XLOC_042556	CLDN3	7:73183327-73184600	D1000	DB	OK	33.9954	61.4958	0.855151	-4.19188	2.76652e-05	0.00187563	yes
XLOC_020653	XLOC_020653	SHMT1	17:18231186-18266832	D1000	DB	OK	12.999	23.527	0.855922	-3.55902	0.000372244	0.0163631	yes
XLOC_038199	XLOC_038199	SOX4	6:21593971-21598847	D1000	DB	OK	8.08744	14.6694	0.859051	-4.2224	2.41717e-05	0.00167554	yes
XLOC_010420	XLOC_010420	RP11-1136G11.6.1	12:53547055-53548268	D1000	DB	OK	10.7709	19.6258	0.865614	-3.28922	0.00100464	0.0363543	yes
XLOC_042673	XLOC_042673	CYP51A1,LRRD1	7:91741464-91810039	D1000	DB	OK	86.9237	159.664	0.877215	-3.35837	0.000784038	0.0298183	yes
XLOC_020763	XLOC_020763	ABHD15	17:27887690-27894042	D1000	DB	OK	3.60153	6.63801	0.88214	-3.3708	0.0007495	0.0287576	yes
XLOC_006906	XLOC_006906	OAT	10:126085871-126107545	D1000	DB	OK	38.8659	71.7541	0.884555	-3.54551	0.000391853	0.0170518	yes
XLOC_031831	XLOC_031831	SUSD5	3:33191536-33260707	D1000	DB	OK	6.32882	11.7902	0.897583	-4.06711	4.76002e-05	0.00293574	yes
XLOC_001587	XLOC_001587	KRT8P45	1:157043048-157044494	D1000	DB	OK	6.74388	12.6127	0.903225	-3.21425	0.00130786	0.044381	yes
XLOC_005704	XLOC_005704	AL139819.1,SCD	10:102106876-102124591	D1000	DB	OK	182.246	342.055	0.908342	-4.22893	2.34809e-05	0.00163993	yes
XLOC_019843	XLOC_019843	CPD	17:28705941-28796730	D1000	DB	OK	15.9307	29.9934	0.912837	-4.56624	4.96541e-06	0.000447452	yes
XLOC_007447	XLOC_007447	MDK	11:46402305-46405375	D1000	DB	OK	37.7638	71.2753	0.916396	-3.24023	0.00119435	0.0415506	yes
XLOC_009537	XLOC_009537	SESN3	11:94883702-94967268	D1000	DB	OK	2.73988	5.28737	0.948439	-4.28609	1.81847e-05	0.0013129	yes
XLOC_032202	XLOC_032202	RP11-657G2.1.1	3:82855665-82857172	D1000	DB	OK	22.2606	42.9593	0.94848	-4.49552	6.93986e-06	0.000589844	yes
XLOC_020214	XLOC_020214	MRC2	17:60704761-60770956	D1000	DB	OK	5.53099	10.7387	0.957203	-4.34223	1.41041e-05	0.00106531	yes
XLOC_039817	XLOC_039817	KCNK5	6:39156748-39197226	D1000	DB	OK	3.78384	7.35527	0.958926	-3.80578	0.000141355	0.007343	yes
XLOC_020509	XLOC_020509	PITPNM3	17:6354582-6459877	D1000	DB	OK	3.3644	6.56104	0.963577	-4.21756	2.46964e-05	0.00170644	yes
XLOC_046692	XLOC_046692	LDHAP4	9:14921334-14922332	D1000	DB	OK	74.8157	148.982	0.993724	-5.10591	3.29204e-07	3.97755e-05	yes
XLOC_001316	XLOC_001316	TXNIP	1:145438468-145442635	D1000	DB	OK	6.64027	13.2836	1.00033	-3.63942	0.000273256	0.0127092	yes
XLOC_022656	XLOC_022656	MYH14	19:50706884-50813802	D1000	DB	OK	4.52152	9.17442	1.02081	-4.71007	2.47629e-06	0.000245293	yes
XLOC_005887	XLOC_005887	HTRA1	10:124221040-124274424	D1000	DB	OK	11.391	23.1719	1.02449	-3.69009	0.000224175	0.0107422	yes
XLOC_041346	XLOC_041346	FZD1	7:90893782-90898123	D1000	DB	OK	3.45913	7.05827	1.0289	-4.20268	2.63772e-05	0.00180338	yes
XLOC_019869	XLOC_019869	TMEM98	17:31254927-31268667	D1000	DB	OK	23.7497	48.6255	1.0338	-4.45438	8.41349e-06	0.000695764	yes
XLOC_050255	XLOC_050255	STS	X:7137496-7272851	D1000	DB	OK	0.800101	1.64927	1.04357	-3.25551	0.00113191	0.039935	yes
XLOC_008111	XLOC_008111	ENDOD1	11:94822973-94865809	D1000	DB	OK	3.6413	7.51741	1.04578	-4.39595	1.10289e-05	0.000856981	yes
XLOC_000783	XLOC_000783	PCSK9	1:55505220-55530525	D1000	DB	OK	1.41373	2.96435	1.06821	-3.27652	0.00105096	0.0376938	yes
XLOC_007257	XLOC_007257	LDHA	11:18415934-18429972	D1000	DB	OK	191.368	403.091	1.07476	-3.54605	0.000391055	0.0170399	yes
XLOC_016379	XLOC_016379	FAM108C1	15:80972024-81047962	D1000	DB	OK	14.7319	31.8209	1.11103	-4.76666	1.873e-06	0.000191314	yes
XLOC_037928	XLOC_037928	SH3PXD2B	5:171752184-171881527	D1000	DB	OK	4.77489	10.3435	1.11519	-4.41547	1.0079e-05	0.000794585	yes
XLOC_019529	XLOC_019529	SPNS2	17:4400688-4458681	D1000	DB	OK	15.0968	32.7815	1.11864	-4.59158	4.39907e-06	0.000402001	yes
XLOC_031395	XLOC_031395	CLDN11	3:170136652-170578169	D1000	DB	OK	3.59282	7.85404	1.12832	-3.46336	0.000533483	0.0218106	yes
XLOC_008227	XLOC_008227	NNMT	11:113930314-114227293	D1000	DB	OK	49.0768	107.51	1.13135	-4.07204	4.66032e-05	0.00288797	yes
XLOC_031304	XLOC_031304	ARHGEF26	3:153742189-153975616	D1000	DB	OK	4.14542	9.15861	1.14361	-4.51772	6.2508e-06	0.000542924	yes
XLOC_019581	XLOC_019581	FGF11	17:7342688-7348256	D1000	DB	OK	7.54733	16.8504	1.15875	-5.07446	3.88598e-07	4.60933e-05	yes
XLOC_004766	XLOC_004766	GNG4	1:235710986-235814054	D1000	DB	OK	6.51237	14.916	1.19561	-3.58166	0.000341423	0.0152919	yes
XLOC_026232	XLOC_026232	LDHAP7	2:84743578-85046713	D1000	DB	OK	12.4606	28.5506	1.19615	-4.35466	1.33272e-05	0.00102089	yes
XLOC_042632	XLOC_042632	CACNA2D1	7:81575759-82073114	D1000	DB	OK	3.91764	9.0744	1.21182	-4.57929	4.66556e-06	0.000423268	yes
XLOC_019558	XLOC_019558	TXNDC17	17:6481645-6554954	D1000	DB	OK	21.1896	49.4663	1.22309	-5.13687	2.79351e-07	3.46556e-05	yes
XLOC_036451	XLOC_036451	SLC26A2	5:149340299-149432386	D1000	DB	OK	5.26773	12.3449	1.22867	-3.77553	0.000159667	0.00811934	yes
XLOC_003581	XLOC_003581	SORT1	1:109852191-109940573	D1000	DB	OK	9.33664	22.1706	1.24767	-6.15701	7.41326e-10	1.78806e-07	yes
XLOC_003054	XLOC_003054	EDN2	1:41944445-41950344	D1000	DB	OK	5.95163	14.1967	1.2542	-3.21897	0.00128654	0.043772	yes
XLOC_006712	XLOC_006712	PIK3AP1	10:98353068-98480271	D1000	DB	OK	1.85311	4.42479	1.25566	-3.58152	0.000341606	0.0152919	yes
XLOC_019462	XLOC_019462	RP11-46C24.8.1	16:89262558-89266726	D1000	DB	OK	12.8276	30.6877	1.25841	-3.66258	0.000249683	0.011799	yes
XLOC_051050	XLOC_051050	DOCK11	X:117629860-117820126	D1000	DB	OK	0.436635	1.05531	1.27316	-3.19104	0.00141762	0.0470235	yes
XLOC_021016	XLOC_021016	C1QL1	17:43037060-43045644	D1000	DB	OK	4.25172	10.4244	1.29384	-4.20428	2.61915e-05	0.00179636	yes
XLOC_051290	XLOC_051290	HMGB3	X:150148981-150159248	D1000	DB	OK	50.3264	124.316	1.30462	-3.93534	8.3079e-05	0.0047225	yes
XLOC_036754	XLOC_036754	LPCAT1	5:1456594-1524092	D1000	DB	OK	32.6632	80.6901	1.30473	-4.29665	1.73398e-05	0.00126267	yes
XLOC_046810	XLOC_046810	AQP3	9:33441151-33447609	D1000	DB	OK	2.43147	6.0567	1.3167	-3.18173	0.00146398	0.0483143	yes
XLOC_025351	XLOC_025351	RP11-566E18.3.1	2:217081767-217084915	D1000	DB	OK	1.4353	3.57873	1.31809	-4.00685	6.15342e-05	0.00365275	yes
XLOC_021960	XLOC_021960	KISS1R	19:917341-921014	D1000	DB	OK	1.48105	3.69821	1.3202	-3.33863	0.00084194	0.0315761	yes
XLOC_020251	XLOC_020251	PITPNC1	17:65373923-65689645	D1000	DB	OK	3.83856	9.68495	1.33518	-4.57905	4.67094e-06	0.000423268	yes
XLOC_034373	XLOC_034373	FGFBP1	4:15937191-15940363	D1000	DB	OK	19.588	49.5373	1.33855	-5.27274	1.344e-07	1.84748e-05	yes
XLOC_001700	XLOC_001700	HMGB3P6	1:164326003-164326601	D1000	DB	OK	27.0889	68.6978	1.34256	-5.3637	8.15355e-08	1.19687e-05	yes
XLOC_006167	XLOC_006167	MPP7	10:28339921-28591995	D1000	DB	OK	7.22082	18.684	1.37157	-5.19831	2.01106e-07	2.60442e-05	yes
XLOC_015000	XLOC_015000	BMP4	14:54416453-54425479	D1000	DB	OK	15.1921	39.4806	1.37782	-3.67661	0.000236352	0.0112439	yes
XLOC_006870	XLOC_006870	LDHAP5	10:120692185-120692807	D1000	DB	OK	4.17459	10.8563	1.37882	-3.36301	0.000770971	0.0294421	yes
XLOC_019812	XLOC_019812	TMEM97	17:26646160-26662495	D1000	DB	OK	10.9955	29.5235	1.42495	-5.72359	1.04294e-08	1.97283e-06	yes
XLOC_030082	XLOC_030082	ELFN2,RP1-63G5.5.1	22:37735623-37823505	D1000	DB	OK	1.50169	4.07093	1.43877	-4.07269	4.64725e-05	0.00288451	yes
XLOC_039388	XLOC_039388	TUBB2B	6:3224516-3457256	D1000	DB	OK	4.38339	11.9326	1.44479	-3.45636	0.000547522	0.0223267	yes
XLOC_027038	XLOC_027038	SDPR	2:192699027-193060435	D1000	DB	OK	5.25659	14.413	1.45517	-6.10484	1.02906e-09	2.37606e-07	yes
XLOC_022438	XLOC_022438	RYR1	19:38924339-39078204	D1000	DB	OK	0.146098	0.401881	1.45983	-3.17255	0.00151106	0.0493659	yes
XLOC_009274	XLOC_009274	CPT1A	11:68522087-68611878	D1000	DB	OK	5.10888	14.3238	1.48733	-4.73029	2.24199e-06	0.000225527	yes
XLOC_016021	XLOC_016021	C15orf48,HMGN2P46,MIR147B,RP11-519G16.3.1	15:45722726-45878488	D1000	DB	OK	27.7888	78.1084	1.49097	-4.60871	4.05181e-06	0.000373422	yes
XLOC_005686	XLOC_005686	GOLGA7B,RP11-459F3.6.1	10:99609995-99790585	D1000	DB	OK	1.05897	3.01936	1.51158	-3.2493	0.00115691	0.0405088	yes
XLOC_001165	XLOC_001165	SLC6A17	1:110693107-110744824	D1000	DB	OK	0.531372	1.52512	1.52113	-3.31631	0.000912135	0.0335298	yes
XLOC_012588	XLOC_012588	EIF4A1P7	13:29172969-29174189	D1000	DB	OK	1.5296	4.43185	1.53476	-3.6387	0.000274023	0.0127358	yes
XLOC_033540	XLOC_033540	EREG	4:75230859-75254468	D1000	DB	OK	4.01401	11.6515	1.5374	-5.31679	1.05611e-07	1.49742e-05	yes
XLOC_037322	XLOC_037322	EDIL3	5:83236372-83786583	D1000	DB	OK	31.5442	92.6321	1.55414	-7.49894	6.43929e-14	3.00571e-11	yes
XLOC_008781	XLOC_008781	LGR4	11:27387507-27503980	D1000	DB	OK	1.97258	5.81377	1.55939	-4.88239	1.04808e-06	0.000113148	yes
XLOC_052376	XLOC_052376	CD99L2	X:149934809-150067289	D1000	DB	OK	7.65669	22.6969	1.5677	-3.67658	0.000236378	0.0112439	yes
XLOC_027226	XLOC_027226	MARCH4	2:217122587-217236750	D1000	DB	OK	1.65442	4.92919	1.57502	-5.5787	2.4233e-08	4.21524e-06	yes
XLOC_033417	XLOC_033417	GLDCP.1	4:57396774-57469673	D1000	DB	OK	0.699719	2.25177	1.68621	-4.02522	5.69228e-05	0.00341022	yes
XLOC_018306	XLOC_018306	CALB2	16:71392615-71424341	D1000	DB	OK	3.50334	11.5805	1.7249	-4.22177	2.42387e-05	0.00167839	yes
XLOC_028881	XLOC_028881	COL6A2	21:47518010-47552763	D1000	DB	OK	6.61642	21.9421	1.72958	-4.15389	3.26871e-05	0.00214222	yes
XLOC_025050	XLOC_025050	H3F3AP4	2:175411868-175639555	D1000	DB	OK	89.422	296.571	1.72968	-8.17108	2.22045e-16	1.44067e-13	yes
XLOC_036651	XLOC_036651	UNC5A	5:176237477-176326333	D1000	DB	OK	1.2061	4.06951	1.75451	-4.18777	2.81707e-05	0.001898	yes
XLOC_023304	XLOC_023304	IGFLR1	19:36230152-36233351	D1000	DB	OK	1.31407	4.5161	1.78103	-3.99096	6.58059e-05	0.00385693	yes
XLOC_028877	XLOC_028877	COL6A1	21:47401650-47424964	D1000	DB	OK	4.19722	14.8698	1.82487	-5.43766	5.39841e-08	8.43999e-06	yes
XLOC_007781	XLOC_007781	TMEM151A	11:66059340-66064135	D1000	DB	OK	0.494915	1.83807	1.89294	-3.87362	0.00010723	0.00580741	yes
XLOC_047477	XLOC_047477	RP11-244O19.1.1	9:124577952-124581731	D1000	DB	OK	0.285431	1.08671	1.92875	-4.07575	4.58662e-05	0.0028532	yes
XLOC_020436	XLOC_020436	SLC43A2	17:1477665-1532180	D1000	DB	OK	1.28483	4.97097	1.95195	-5.5263	3.27047e-08	5.45487e-06	yes
XLOC_007800	XLOC_007800	SYT12	11:66774248-66818334	D1000	DB	OK	3.34563	13.426	2.00468	-5.21702	1.81824e-07	2.39292e-05	yes
XLOC_022356	XLOC_022356	WTIP	19:34971873-34992085	D1000	DB	OK	0.174608	0.716924	2.0377	-3.19105	0.00141756	0.0470235	yes
XLOC_000596	XLOC_000596	RIMKLA	1:42846465-42880850	D1000	DB	OK	3.91749	16.3672	2.0628	-6.93913	3.94529e-12	1.39879e-09	yes
XLOC_008509	XLOC_008509	CDKN1C	11:2904442-2907111	D1000	DB	OK	1.53247	6.72772	2.13426	-3.31364	0.000920905	0.0337571	yes
XLOC_019950	XLOC_019950	IGFBP4	17:38599701-38613983	D1000	DB	OK	3.8958	18.0062	2.2085	-6.5007	7.99463e-11	2.31566e-08	yes
XLOC_021780	XLOC_021780	DSC3	18:28570051-28622781	D1000	DB	OK	0.260757	1.21316	2.218	-5.29808	1.17024e-07	1.64702e-05	yes
XLOC_009935	XLOC_009935	CCND2	12:4357930-4414516	D1000	DB	OK	0.125944	0.590247	2.22854	-4.22652	2.37331e-05	0.00165397	yes
XLOC_022079	XLOC_022079	ANGPTL4	19:8429010-8439257	D1000	DB	OK	1.3049	6.51228	2.31922	-4.17875	2.93114e-05	0.0019606	yes
XLOC_020284	XLOC_020284	TTYH2	17:72209652-72258155	D1000	DB	OK	0.441136	2.39668	2.44175	-3.55512	0.000377805	0.0165403	yes
XLOC_026699	XLOC_026699	CXCR4	2:136871918-136875735	D1000	DB	OK	1.2213	7.00511	2.51999	-6.38042	1.76607e-10	4.77442e-08	yes
XLOC_028130	XLOC_028130	LRRN4	20:6021423-6034695	D1000	DB	OK	0.192125	1.10233	2.52045	-4.07896	4.52371e-05	0.00281947	yes
XLOC_051543	XLOC_051543	NR0B1	X:30322322-30327715	D1000	DB	OK	0.200021	1.14997	2.52337	-3.24963	0.00115556	0.0405052	yes
XLOC_028519	XLOC_028519	PREX1	20:47240789-47444420	D1000	DB	OK	0.107338	0.625025	2.54176	-4.52061	6.16619e-06	0.000536293	yes
XLOC_042635	XLOC_042635	SEMA3E	7:82993221-83278479	D1000	DB	OK	0.340745	1.99417	2.54902	-3.62999	0.000283434	0.0130702	yes
XLOC_029433	XLOC_029433	SUSD2	22:24577226-24585078	D1000	DB	OK	0.405194	3.21622	2.98868	-6.1771	6.52878e-10	1.59849e-07	yes
XLOC_020288	XLOC_020288	GPRC5C	17:72427051-72446719	D1000	DB	OK	0.272392	3.12547	3.52031	-3.23339	0.00122331	0.0422411	yes
XLOC_026249	XLOC_026249	SFTPB	2:85884436-85895864	D1000	DB	OK	0.638268	12.5913	4.30212	-4.12468	3.71244e-05	0.00239392	yes
XLOC_025278	XLOC_025278	NRP2	2:206546561-206662857	D1000	DB	OK	0.247282	11.9083	5.58966	-4.32411	1.5315e-05	0.0011461	yes
XLOC_025279	XLOC_025279	AC007362.1	2:206546561-206662857	D1000	DB	OK	0.0801562	4.10763	5.67935	-4.41299	1.01953e-05	0.000800838	yes
XLOC_004613	XLOC_004613	WI2-2998D17.2.1	1:223711348-223853436	D1000	DB	OK	0	1.65331	1.79769e+308	1.79769e+308	0.00018709	0.00926626	yes

## Sheet: 615 stably changing genes
ABCB1
ABCC4
AC005035.1
AC006157.2.1,RPS4Y1
AC006378.3.1,BET1
AC007283.5.1
AC008427.2.1
AC008738.2,CEBPA
AC010170.1,TMEM158
AC021218.2.1
AC022098.1
AC026703.1,NPR3
AC073150.4.1
AC073869.1.1
AC074091.13.1
AC090421.1.1
AC092535.1,SPON2
AC093673.5.1
AC098614.2.1
ACSL1
ADAM8
ADAMTS15
ADAMTS6
ADH5P4
ADRA2C
ADRB1
ADRB2
AGR2
AHCY,RP4-785G19.5.1
AKAP12
AKR1C2
AKR1C3
AKR1C4
AL590369.1,PTGES
ALDOC
ALPP
ALPPL2
ALX4
AMIGO2
ANKRD1
ANKRD34A
ANKRD34B
AP1M2
APOBEC3B
ARHGAP29
ARL4D
ARL6IP5
ARMC7
ARMCX2
ARRB1
ARRDC4
ARSJ
ASS1
ASS1P1
ASS1P10
ASS1P11
ASS1P12
ASS1P7
ASS1P9
ATF7IP2
ATP10A
ATP2A3
ATP8B1
AVPI1
AXIN2
AXL
B4GALT1
BCL7B
BLID,RP11-166D19.1.1
BLVRB
BRIP1
BSG
C10orf10
C10orf114
C10orf85
C11orf68
C17orf85
C19orf10
C19orf66
C19orf77
C1orf116
C20orf160
C2CD4D
C2orf81,HMGA1P8
C3orf72
C5AR1
C6orf132
C6orf141
C8orf4
C9orf125
C9orf140
C9orf84
CABYR
CACHD1
CALR
CAMK1D
CAMKK1
CAPG
CAV1
CCDC102A
CCDC155
CCDC85B
CCNA1
CCND3
CD70
CD74
CD83
CDCP1
CDK6
CDR2L
CEACAM6
CERS1,GDF1
CHRNB1
CLCN4
CLSTN1
CMBL
CORO2A
CORO2B
COTL1
CPS1
CRISPLD1
CSF2
CSGALNACT1
CST3
CST6
CTC-362D12.1.1
CTC-459F4.1.1
CTC-459F4.2.1
CTC-573N18.1.1
CTD-2258A20.4.1
CTD-2562J17.7.1
CTD-2653M23.2.1
CTHRC1
CTIF
CTNNAL1
CXCL16
CXCL6,RP11-629B11.2.1
CYBA
CYP24A1
CYP4F3
CYR61
DDX3Y
DDX60
DKK1
DLL4
DMBX1
DNAJB4,GIPC2
DNAJB5
DNAJC12
DPP9
DRAP1
DSG2
DSP
DTNA
DTX4
DUSP4
DUSP5
ECHDC3
EFHD1
EFHD2
EFNB2
EGR1
EHF
EIF2S2P4
ELF3,RP11-510N19.5.1
ELF4
EMP1
EMP3
EPHX3
EPPK1
ETS1
EVPL
F13A1
F3
FABP5P1
FAM110C
FAM134B
FAM210A
FAM3C
FAM3C2
FAM83F
FAM92A1P1
FBP1
FBXO8
FDPSP1
FDX1
FEM1C
FGA
FGD6
FHL2
FHOD3
FLNC
FOLR1
FOS
FOSL1
FOXA2
FOXC1
FOXJ1
FOXL2
FOXN1
FRMD6
FSCN1
FSIP1,GPR176,RP11-37C7.1.1
FSTL3
FUCA1
FXYD3
FYCO1
FZD5
FZD8
G0S2
GABRD
GABRQ
GADD45B
GAS6
GATA4
GBP2,GBP7
GDF15
GDPD3
GFPT2
GJA1
GLTPD2
GNA14
GNA15
GPR27
GPR64
GPSM2
GPX4
GPX7
GRHL2
GRK5,RP11-567J24.4.1
GS1-124K5.11.1
GS1-44D20.1.1
GSTM3
GSTP1
H19,MIR675
H2AFX
HBEGF
HCFC1R1
HES1
HIPK2
HIVEP2
HMGA1
HMX1
HPCAL1
HRASLS
HRCT1
HRK
HS6ST1
HSP90B2P
HSP90B3P
HSPA5
HSPB1
HSPB1P2
HTR1F
HTRA3
HYAL1
ICAM1
ICAM5
ID1
IDH2
IER5
IER5L
IFI30
IFITM3
IGFBP2
IGFBP3
IL17D
IL31RA
IL32,U1
IL6
IMPA2
INHBB
INSIG1
INSL4
IRX4
ITGA2
ITGB5
ITPRIP
JUN
KAZN
KCNMA1
KCNN4
KCNQ1
KCNQ2
KCNQ3
KCTD15
KIF21B
KIF26A
KIRREL
KLB
KLF2
KRT16
KRT8P10
KRT8P32
KRT8P33
KRT8P35
KRT8P36
KRTAP2-3
KRTCAP3
KSR1
LAMC2
LAT2
LGALS1
LGSN
LHFP
LHX5
LIMK1
LINC00230A
LINC00230B
LIPG
LITAF
LLGL2
LMAN1
LOC147976.1
LONRF2
LOXL4
LPAR1
LPCAT2
LPIN2
LRP3
LRRC20
LSR
LTB
LY6K
LYPD3
MALT1
MAN1A1
MANF
MAP4K1
MAP6
MAP7
MAPRE1
MB
METTL4
METTL7A
MFGE8
MITF
MLYCD,OSGIN1,RP11-505K9.4.1
MOCS2
MSI2
MSRB3
MSX1
MT1E
MT1L
MT1M
MT1P2
MT2A
MYBL1
MYH15
MYL12A
MYL12B
NAPG
NCAM1
NCOA6
NDC80
NEDD4
NFIB
NFKB1
NGF
NID1
NKX2-3
NOTCH1
NOTCH3
NPR1,RP11-354A16.2.1
NPTXR
NR4A2
NR4A3
NRARP
NRIP3
NT5E
NUDT19
OAZ1
OCIAD2
P2RY2
PADI1
PADI2
PALM3
PARM1
PCDH1
PCDHB2
PCDHB6
PCSK5
PDE4D
PDGFB
PDIA4
PDIA6
PDX1
PGM5P1
PHLDA1
PHLDA3
PKHD1
PKIA
PLAC2
PLAU
PLAUR
PMP22
POM121
POU4F1
PPARD
PPARG
PPP1R18
PPP1R3B
PRKCDBP
PRSS22
PSMB10
PTAFR
PTP4A1
PTP4A1P7
PTPRH
PTPRS
PTRF
RAB12
RAB25
RAB3B
RAB3D
RAC2,Z82188.1
RALBP1
RASA1
RASD1
RASD2
RASGEF1A
RASL10A
RASL10B
RBM47
RELB
RGMB
RGS16
RGS2
RHOB
RHOV
RHPN2
RIMS4
RNF125
RNF128
RNF212,RP11-20I20.1.1
RNF223
RNF224
RNF43
ROBO1
ROR1
RP11-1100L3.4.1
RP11-125O5.2.1,RP11-545J16.1.1,SLCO1B1,SLCO1B3,SLCO1B7
RP11-1299A16.3.1
RP11-145F16.2.1
RP11-148B18.4.1
RP11-21L23.2.1
RP11-248C1.2.1
RP11-265N6.3.1
RP11-267D19.2.1
RP11-274H2.5.1
RP11-280K24.4.1
RP11-289I10.2.1
RP11-304L19.5.1
RP11-307P5.1.1,SAMD5
RP11-30P6.6.1
RP11-334L9.1.1
RP11-336N8.2.1
RP11-382M14.1.1
RP11-386C23.1.1
RP11-39C10.1.1
RP11-401P9.2.1
RP11-428C6.1.1
RP11-429J17.6.1
RP11-429J17.7.1
RP11-434O22.1.1
RP11-467L13.5.1
RP11-4F5.2.1
RP11-550F7.1.1
RP11-553L6.5.1
RP11-556K13.1.1
RP11-564C4.6.1,RP11-564C4.7.1
RP11-594N15.3.1
RP11-620J15.3.1
RP11-655B23.1.1
RP11-797H7.1.1
RP11-7K24.3.1
RP11-800A3.4.1
RP11-834C11.4.1
RP11-85M11.2.1
RP11-87H9.3.1
RP13-44L19.2.1
RP13-942N8.1.1
RP1-90J20.11.1
RP3-388N13.2.1
RP3-407E4.4.1
RP3-439F8.1.1
RP4-555D20.2.1
RP5-1120P11.1.1
RP5-1121A15.1.1
RPH3AL
RPL31P11
RRAD
RRAS
S100A14
S100A2
S100A4
SAMD4A
SAMD9
SAP30
SAT1
SBDSP1
SCARA3
SCARF1
SCEL
SDC4
SDF2L1
SDR16C5
SEC23B
SEMA3C
SEMA7A
SEPT9
SERINC5
SERPINA1
SERPINB9
SERPINI1
SFN
SFTA2
SGCE
SH2D5
SH3RF2
SHISA7
SKAP1
SLC18A2
SLC1A3
SLC27A2
SLC27A4
SLC40A1
SLC44A2
SLC6A11
SLC6A14
SLC7A2
SLC9A7P1
SLPI
SMURF2
SNAI2
SNN
SORBS2
SOX21
SOX9
SPTSSA
SSR3
ST6GALNAC2
ST6GALNAC5
STARD8
STC1
STEAP4
STK39
SULT2B1
TACSTD2
TBC1D2
TCHH
TDRD5
TEAD3
TESC
TFAP2C
TGM2
TICAM1
TIPARP
TLE1P1
TMCC3
TMEM125
TMEM145
TMEM200C
TMEM205
TMEM30B
TMEM60
TMPRSS13
TMSB10
TMSB4X
TMSL3
TNFAIP3
TNFRSF12A
TNFSF10
TNS4
TOB1
TPM4
TRNP1
TSKU
TSPAN5
TTC39C
TUBB6
TWSG1
UAP1
UNC13D
UNC5B
UPP1
USP43
VCL
VIM
WNT7A
VOPP1
XDH
XPR1
XRN2
YES1
ZBED2
ZIC5
ZNF114
ZNF238
ZNF273
ZNF300
ZNF350
ZNF367
ZNF503
ZNF518B
ZNF665
ZNF671
ZNF675
ZNF680
ZNF703
ZNF781
ZNF853
ZNRF3
ZP3
ZSWIM6

## Sheet: 329 up-regulated genes
ABCB1
AC005035.1
AC006378.3.1,BET1
AC007283.5.1
AC010170.1,TMEM158
AC021218.2.1
AC073150.4.1
AC074091.13.1
AC090421.1.1
AC092535.1,SPON2
AC093673.5.1
AC098614.2.1
ADAM8
ADAMTS15
ADAMTS6
ADH5P4
ADRB1
ADRB2
AKAP12
AMIGO2
ANKRD1
ANKRD34A
APOBEC3B
ARHGAP29
ARL6IP5
ARMCX2
ARSJ
ATP10A
ATP8B1
AXL
BCL7B
BLID,RP11-166D19.1.1
BRIP1
BSG
C10orf10
C10orf85
C11orf68
C19orf10
C19orf66
C19orf77
C1orf116
C2CD4D
C2orf81,HMGA1P8
C6orf141
C9orf125
C9orf84
CACHD1
CALR
CAMK1D
CAPG
CAV1
CCDC102A
CCDC155
CCDC85B
CD70
CD74
CD83
CDCP1
CDK6
CHRNB1
CLCN4
CLSTN1
CORO2B
COTL1
CSF2
CST6
CTD-2258A20.4.1
CTHRC1
CTIF
CTNNAL1
CXCL6,RP11-629B11.2.1
CYBA
CYR61
DDX60
DKK1
DNAJB4,GIPC2
DNAJB5
DPP9
DRAP1
DSG2
DTNA
DUSP5
EFHD2
EFNB2
ELF4
EMP1
EMP3
EPHX3
ETS1
F13A1
F3
FAM110C
FAM210A
FAM3C
FAM3C2
FBP1
FBXO8
FDPSP1
FEM1C
FGD6
FHL2
FHOD3
FLNC
FOSL1
FRMD6
FSCN1
FSIP1,GPR176,RP11-37C7.1.1
FSTL3
FYCO1
G0S2
GADD45B
GAS6
GBP2,GBP7
GJA1
GNA15
GPSM2
GPX4
GPX7
GRK5,RP11-567J24.4.1
GS1-124K5.11.1
GS1-44D20.1.1
GSTM3
HBEGF
HCFC1R1
HIPK2
HIVEP2
HMGA1
HPCAL1
HRASLS
HSP90B2P
HSP90B3P
HSPA5
HSPB1
HSPB1P2
ICAM1
ICAM5
IFITM3
IL31RA
IL32,U1
INSIG1
ITGA2
ITGB5
ITPRIP
JUN
KCNMA1
KCNN4
KCNQ3
KIRREL
KRTAP2-3
LAMC2
LAT2
LGALS1
LHFP
LIMK1
LIPG
LMAN1
LOC147976.1
LOXL4
LPCAT2
LPIN2
LRRC20
LSR
LTB
LY6K
MALT1
MAN1A1
MANF
METTL4
MFGE8
MITF
MOCS2
MSRB3
MT1E
MT1L
MT1M
MT1P2
MT2A
MYBL1
MYH15
MYL12A
MYL12B
NAPG
NDC80
NEDD4
NFIB
NFKB1
NGF
NID1
NRIP3
NT5E
OAZ1
OCIAD2
PADI1
PADI2
PCDHB2
PCDHB6
PDGFB
PDIA4
PDIA6
PGM5P1
PHLDA1
PKIA
PLAU
PLAUR
POM121
PPARD
PPARG
PPP1R18
PPP1R3B
PRKCDBP
PSMB10
PTPRH
PTRF
RAB12
RAB3B
RAC2,Z82188.1
RALBP1
RASA1
RASGEF1A
RASL10A
RELB
RGMB
RNF128
RNF212,RP11-20I20.1.1
ROBO1
ROR1
RP11-1100L3.4.1
RP11-125O5.2.1,RP11-545J16.1.1,SLCO1B1,SLCO1B3,SLCO1B7
RP11-1299A16.3.1
RP11-145F16.2.1
RP11-148B18.4.1
RP11-248C1.2.1
RP11-265N6.3.1
RP11-274H2.5.1
RP11-280K24.4.1
RP11-289I10.2.1
RP11-30P6.6.1
RP11-334L9.1.1
RP11-386C23.1.1
RP11-39C10.1.1
RP11-428C6.1.1
RP11-434O22.1.1
RP11-467L13.5.1
RP11-4F5.2.1
RP11-550F7.1.1
RP11-553L6.5.1
RP11-556K13.1.1
RP11-564C4.6.1,RP11-564C4.7.1
RP11-594N15.3.1
RP11-620J15.3.1
RP11-797H7.1.1
RP11-85M11.2.1
RP11-87H9.3.1
RP13-44L19.2.1
RP3-388N13.2.1
RP4-555D20.2.1
RP5-1120P11.1.1
RPL31P11
RRAD
RRAS
S100A2
SAMD4A
SAMD9
SAP30
SBDSP1
SCARF1
SCEL
SDC4
SDF2L1
SDR16C5
SEMA3C
SEMA7A
SERPINA1
SERPINI1
SFN
SGCE
SH2D5
SH3RF2
SKAP1
SLC9A7P1
SMURF2
SNAI2
SORBS2
SOX9
SSR3
ST6GALNAC5
STARD8
STC1
STK39
TACSTD2
TBC1D2
TDRD5
TGM2
TICAM1
TIPARP
TLE1P1
TMCC3
TMEM200C
TMEM60
TMSB10
TMSB4X
TMSL3
TNFAIP3
TNFRSF12A
TPM4
TRNP1
TSPAN5
TUBB6
TWSG1
UAP1
UPP1
VCL
VIM
WNT7A
VOPP1
XDH
YES1
ZBED2
ZNF238
ZNF273
ZNF350
ZNF367
ZNF518B
ZNF665
ZNF671
ZNF680
ZNF781
ZP3
ZSWIM6

## Sheet: 286 down-regulated genes
ABCC4
AC006157.2.1,RPS4Y1
AC008427.2.1
AC008738.2,CEBPA
AC022098.1
AC026703.1,NPR3
AC073869.1.1
ACSL1
ADRA2C
AGR2
AHCY,RP4-785G19.5.1
AKR1C2
AKR1C3
AKR1C4
AL590369.1,PTGES
ALDOC
ALPP
ALPPL2
ALX4
ANKRD34B
AP1M2
ARL4D
ARMC7
ARRB1
ARRDC4
ASS1
ASS1P1
ASS1P10
ASS1P11
ASS1P12
ASS1P7
ASS1P9
ATF7IP2
ATP2A3
AVPI1
AXIN2
B4GALT1
BLVRB
C10orf114
C17orf85
C20orf160
C3orf72
C5AR1
C6orf132
C8orf4
C9orf140
CABYR
CAMKK1
CCNA1
CCND3
CDR2L
CEACAM6
CERS1,GDF1
CMBL
CORO2A
CPS1
CRISPLD1
CSGALNACT1
CST3
CTC-362D12.1.1
CTC-459F4.1.1
CTC-459F4.2.1
CTC-573N18.1.1
CTD-2562J17.7.1
CTD-2653M23.2.1
CXCL16
CYP24A1
CYP4F3
DDX3Y
DLL4
DMBX1
DNAJC12
DSP
DTX4
DUSP4
ECHDC3
EFHD1
EGR1
EHF
EIF2S2P4
ELF3,RP11-510N19.5.1
EPPK1
EVPL
FABP5P1
FAM134B
FAM83F
FAM92A1P1
FDX1
FGA
FOLR1
FOS
FOXA2
FOXC1
FOXJ1
FOXL2
FOXN1
FUCA1
FXYD3
FZD5
FZD8
GABRD
GABRQ
GATA4
GDF15
GDPD3
GFPT2
GLTPD2
GNA14
GPR27
GPR64
GRHL2
GSTP1
H19,MIR675
H2AFX
HES1
HMX1
HRCT1
HRK
HS6ST1
HTR1F
HTRA3
HYAL1
ID1
IDH2
IER5
IER5L
IFI30
IGFBP2
IGFBP3
IL17D
IL6
IMPA2
INHBB
INSL4
IRX4
KAZN
KCNQ1
KCNQ2
KCTD15
KIF21B
KIF26A
KLB
KLF2
KRT16
KRT8P10
KRT8P32
KRT8P33
KRT8P35
KRT8P36
KRTCAP3
KSR1
LGSN
LHX5
LINC00230A
LINC00230B
LITAF
LLGL2
LONRF2
LPAR1
LRP3
LYPD3
MAP4K1
MAP6
MAP7
MAPRE1
MB
METTL7A
MLYCD,OSGIN1,RP11-505K9.4.1
MSI2
MSX1
NCAM1
NCOA6
NKX2-3
NOTCH1
NOTCH3
NPR1,RP11-354A16.2.1
NPTXR
NR4A2
NR4A3
NRARP
NUDT19
P2RY2
PALM3
PARM1
PCDH1
PCSK5
PDE4D
PDX1
PHLDA3
PKHD1
PLAC2
PMP22
POU4F1
PRSS22
PTAFR
PTP4A1
PTP4A1P7
PTPRS
RAB25
RAB3D
RASD1
RASD2
RASL10B
RBM47
RGS16
RGS2
RHOB
RHOV
RHPN2
RIMS4
RNF125
RNF223
RNF224
RNF43
RP11-21L23.2.1
RP11-267D19.2.1
RP11-304L19.5.1
RP11-307P5.1.1,SAMD5
RP11-336N8.2.1
RP11-382M14.1.1
RP11-401P9.2.1
RP11-429J17.6.1
RP11-429J17.7.1
RP11-655B23.1.1
RP11-7K24.3.1
RP11-800A3.4.1
RP11-834C11.4.1
RP13-942N8.1.1
RP1-90J20.11.1
RP3-407E4.4.1
RP3-439F8.1.1
RP5-1121A15.1.1
RPH3AL
S100A14
S100A4
SAT1
SCARA3
SEC23B
SEPT9
SERINC5
SERPINB9
SFTA2
SHISA7
SLC18A2
SLC1A3
SLC27A2
SLC27A4
SLC40A1
SLC44A2
SLC6A11
SLC6A14
SLC7A2
SLPI
SNN
SOX21
SPTSSA
ST6GALNAC2
STEAP4
SULT2B1
TCHH
TEAD3
TESC
TFAP2C
TMEM125
TMEM145
TMEM205
TMEM30B
TMPRSS13
TNFSF10
TNS4
TOB1
TSKU
TTC39C
UNC13D
UNC5B
USP43
XPR1
XRN2
ZIC5
ZNF114
ZNF300
ZNF503
ZNF675
ZNF703
ZNF853
ZNRF3
