# Supplementary material for: Identification of mutations, gene expression changes and fusion transcripts by whole transcriptome RNAseq in docetaxel resistant prostate cancer cells
Source: Springerplus. 2016 Oct 24;5(1):1861. doi: 10.1186/s40064-016-3543-0 (PMC5078122; doi:10.1186/s40064-016-3543-0)
Supplement: Supplementary file 6 — Additional file 6. Most differentially-expressed genes in TaxR cell lines. [file 40064_2016_3543_MOESM6_ESM.xlsx]

## Sheet: Sheet1
Gene	Function	Regulation	fold-change	Verified	In drug resistance
			log
GPX7	glutathione peroxidase activity; response to oxidative stress	Up	∞	Y
ABCB1	ATPase activity; drug transmembrane transport; G2/M transition of mitotic cell cycle	Up	8.9	Y	Y
ROBO1	Roundabout signaling pathway; LRR domain binding; cell migration	Up	8.5	Y
LPCAT2	cellular membrane organization	Up	8.2	Y
ZNF518B	DNA binding; metal ion binding	Up	7.7	Y
LTB	cell-cell signaling; immune response	Up	7.8	Y
IL32	cytokine activity; immune response; cell adhesion	Up	7.1	Y
ZBED2	DNA binding; metal ion binding	Up	7.3	Y
PLAU	protein binding; serine-type endopeptidase activity; blood coagulation; signal transduction	Up	6.6	Y
CLCN4	transmembrane transport (ion and chloride transport)	Up	6.4	Y
SOX21	DNA binding; stem cell differentiation; regulation of transcription	Down	∞	Y
ZNF675	DNA binding; protein binding; ubiquitin protein ligase binding; zinc ion binding	Down	∞	Y
FGA	protein binding; response to calcium ion; blood coagulation	Down	∞	Y
INSL4	hormone activity; insulin-like growth factor receptor binding	Down	10.2	Y
ALPPL2	alkaline phosphatase activity; metal ion binding	Down	9.5	Y
METTL7A	methyltransferase activity	Down	8.4	Y
RAB25	ras-related protein	Down	9.0	Y
RPS4Y1	rRNA binding; RNA binding	Down	8.5	Y
CYP4F3	drug metabolism and synthesis of cholesterol, steroids and other lipids	Down	7.9	Y
FXYD3	regulators of Na+/K+ ATPases; may also play a role in tumor progression	Down	8.9	Y
