# Supplementary material for: Identification of mutations, gene expression changes and fusion transcripts by whole transcriptome RNAseq in docetaxel resistant prostate cancer cells
Source: Springerplus. 2016 Oct 24;5(1):1861. doi: 10.1186/s40064-016-3543-0 (PMC5078122; doi:10.1186/s40064-016-3543-0)
Supplement: Supplementary file 7 — Additional file 7. Distribution of 615 genes with stable expression level changes in TaxR cell lines. [file 40064_2016_3543_MOESM7_ESM.xlsx]

## Sheet: Sheet2
	cytokines and growth factors	transcription factors	homeodomain proteins	cell differentiation markers	protein kinases	translocated cancer genes	oncogenes	tumor suppressors
tumor suppressors	0	0	0	0	0	0	0	2
oncogenes	1	9	0	1	1	16	21
translocated cancer genes	1	5	0	1	1	16
protein kinases	0	0	0	0	12
cell differentiation markers	3	0	0	18
homeodomain proteins	0	9	9
transcription factors	0	52
cytokines and growth factors	26
