# Supplementary material for: Identification of mutations, gene expression changes and fusion transcripts by whole transcriptome RNAseq in docetaxel resistant prostate cancer cells
Source: Springerplus. 2016 Oct 24;5(1):1861. doi: 10.1186/s40064-016-3543-0 (PMC5078122; doi:10.1186/s40064-016-3543-0)
Supplement: Supplementary file 8 — Additional file 8. Hubs in the network analysis. [file 40064_2016_3543_MOESM8_ESM.xlsx]

## Sheet: Sheet1
#	Name	Edges
1	EGR1	28/0
2	NF-kB	21/0
3	ETS1	13/0
4	HNF3-beta	13/0
5	c-Jun/c-Fos	8/0
6	Caveolin-1	8/0
7	GATA-4	8/0
8	PLAU (UPA)	8/0
9	PLAUR (uPAR)	8/0
10	SOX9	8/0
11	Coagulation factor XIII A	7/0
12	MITF	6/0
13	PDGF-B	6/0
14	Pdx-1 (IPF1)	6/0
15	RelB (NF-kB subunit)	6/0
16	Fra-1	5/0
17	GRP78	5/0
18	MDR1	5/0
19	NURR1	5/0
20	PCSK5	5/0
21	Tissue factor	5/0
